# Supplementary material for: Spatial analysis of the glioblastoma proteome reveals specific molecular signatures and markers of survival
Source: Nat Commun. 2022 Nov 4;13:6665. doi: 10.1038/s41467-022-34208-6 (PMC9636229; doi:10.1038/s41467-022-34208-6)
Supplement: Supplementary file 4 — Supplementary Data 1-5 [file 41467_2022_34208_MOESM4_ESM.xlsx]

## Sheet: Supp. data 1
LFQ intensity 10-1	LFQ intensity 10-2	LFQ intensity 1-1-	LFQ intensity 1-2	LFQ intensity 12-1	LFQ intensity 12-2	LFQ intensity 12-3	LFQ intensity 12-4	LFQ intensity 1-3	LFQ intensity 13-1	LFQ intensity 13-2	LFQ intensity 13-3	LFQ intensity 14-1	LFQ intensity 14-2	LFQ intensity 14-3	LFQ intensity 15-1	LFQ intensity 15-2	LFQ intensity 15-3	LFQ intensity 16-1	LFQ intensity 16-2	LFQ intensity 16-3	LFQ intensity 17-1	LFQ intensity 17-2	LFQ intensity 17-3	LFQ intensity 17-4	LFQ intensity 19-1	LFQ intensity 19-2	LFQ intensity 20-1	LFQ intensity 20-2	LFQ intensity 20-3	LFQ intensity 20-4	LFQ intensity 2-1	LFQ intensity 21-1	LFQ intensity 21-2	LFQ intensity 2-2	LFQ intensity 22-1	LFQ intensity 22-2	LFQ intensity 2-3	LFQ intensity 24-1	LFQ intensity 24-2	LFQ intensity 24-3	LFQ intensity 24-4	LFQ intensity 25-1	LFQ intensity 25-2	LFQ intensity 25-3	LFQ intensity 25-4	LFQ intensity 25-5	LFQ intensity 26-1	LFQ intensity 26-2	LFQ intensity 27-1
25.1364	24.8618	26.8422	26.1648	NaN	NaN	NaN	NaN	26.2938	NaN	NaN	NaN	NaN	NaN	NaN	NaN	NaN	NaN	NaN	NaN	NaN	24.2596	24.8749	NaN	24.2965	NaN	24.2648	NaN	NaN	NaN	26.2497	26.9192	NaN	NaN	27.9245	NaN	NaN	NaN	NaN	NaN	NaN	NaN	NaN	NaN	NaN	NaN	NaN	NaN	NaN	25.9622
NaN	NaN	26.15	26.1508	NaN	NaN	NaN	NaN	26.2636	NaN	NaN	NaN	NaN	NaN	NaN	NaN	NaN	NaN	NaN	NaN	NaN	NaN	NaN	NaN	NaN	NaN	NaN	NaN	NaN	NaN	NaN	NaN	NaN	NaN	27.5374	NaN	NaN	NaN	NaN	NaN	NaN	NaN	NaN	NaN	NaN	NaN	NaN	NaN	NaN	25.4459
NaN	NaN	24.9794	24.9912	NaN	NaN	NaN	NaN	25.9679	NaN	NaN	NaN	NaN	NaN	NaN	NaN	NaN	NaN	NaN	NaN	NaN	NaN	NaN	NaN	NaN	NaN	NaN	NaN	NaN	NaN	24.7262	NaN	NaN	NaN	27.7975	NaN	NaN	NaN	NaN	NaN	NaN	NaN	NaN	NaN	NaN	NaN	NaN	NaN	NaN	NaN
24.5156	24.5009	26.0189	26.3021	NaN	NaN	NaN	NaN	NaN	23.6086	NaN	NaN	NaN	23.9174	NaN	NaN	NaN	NaN	23.6707	NaN	NaN	NaN	NaN	24.2208	NaN	NaN	NaN	NaN	NaN	NaN	24.4146	25.3985	NaN	NaN	27.7491	NaN	NaN	25.137	NaN	NaN	NaN	NaN	NaN	NaN	NaN	NaN	23.4862	NaN	NaN	NaN
NaN	NaN	NaN	NaN	NaN	NaN	NaN	NaN	NaN	NaN	NaN	NaN	NaN	NaN	NaN	NaN	NaN	NaN	NaN	NaN	NaN	NaN	NaN	NaN	NaN	NaN	NaN	NaN	NaN	NaN	NaN	NaN	NaN	NaN	NaN	NaN	NaN	NaN	NaN	NaN	NaN	NaN	NaN	NaN	NaN	NaN	NaN	NaN	NaN	NaN
NaN	NaN	NaN	NaN	NaN	NaN	NaN	NaN	NaN	NaN	NaN	NaN	NaN	NaN	NaN	NaN	NaN	NaN	NaN	NaN	NaN	NaN	NaN	NaN	NaN	NaN	NaN	NaN	NaN	NaN	NaN	NaN	NaN	NaN	NaN	NaN	NaN	NaN	NaN	NaN	NaN	NaN	NaN	NaN	NaN	NaN	NaN	NaN	NaN	NaN
NaN	NaN	NaN	24.0723	NaN	NaN	NaN	NaN	24.8116	NaN	NaN	NaN	NaN	NaN	NaN	NaN	NaN	NaN	NaN	NaN	NaN	NaN	NaN	NaN	NaN	NaN	NaN	NaN	NaN	NaN	NaN	NaN	NaN	NaN	25.6437	NaN	NaN	NaN	NaN	NaN	NaN	NaN	NaN	NaN	NaN	NaN	NaN	NaN	NaN	NaN
NaN	NaN	NaN	NaN	NaN	NaN	NaN	NaN	NaN	NaN	NaN	NaN	NaN	NaN	NaN	NaN	NaN	NaN	NaN	NaN	NaN	NaN	NaN	NaN	NaN	NaN	NaN	NaN	NaN	NaN	NaN	NaN	NaN	NaN	25.1683	NaN	NaN	NaN	NaN	NaN	NaN	NaN	NaN	NaN	NaN	NaN	NaN	NaN	NaN	NaN
26.5948	26.7487	26.002	26.5365	26.6581	26.9688	26.5514	27.0663	27.0441	26.9774	NaN	25.4815	25.7305	26.329	NaN	26.976	26.7397	27.541	27.7894	28.2306	27.843	27.1519	27.5263	27.2164	27.7399	26.1333	28.6783	26.3759	27.1691	26.0777	26.6333	27.2008	26.102	25.7575	26.558	27.5025	27.3788	27.0735	24.9554	26.7376	26.4752	26.6012	26.5552	26.3252	25.388	26.8955	26.6266	27.7163	27.2046	26.9738
25.5837	25.716	25.1706	25.7574	25.9621	26.0548	26.0156	25.2453	25.7443	25.2628	NaN	25.5853	NaN	25.835	25.885	26.0705	26.259	26.1462	25.1282	26.2439	25.6342	26.1521	25.8587	26.0494	25.828	26.194	25.3411	25.9424	25.2176	26.353	25.8002	25.6961	24.5755	26.2015	26.6791	25.9047	26.1815	26.1923	NaN	NaN	25.8041	NaN	NaN	NaN	25.5931	26.2596	25.8594	26.5281	26.7589	25.5608
27.6667	27.1163	28.9144	29.3702	NaN	NaN	NaN	25.4602	30.5063	26.1412	NaN	27.5313	27.1283	26.9277	26.9644	25.2529	NaN	24.4678	25.1081	23.7872	NaN	25.3612	27.8278	27.5696	27.2932	24.8306	27.5715	24.174	27.0553	NaN	28.3439	29.2663	26.3421	25.6574	31.2861	29.0243	27.2018	29.3286	27.9639	NaN	26.1975	NaN	NaN	NaN	NaN	26.5504	26.0317	27.979	27.0685	29.426
25.3721	26.1412	26.0141	25.858	27.0955	24.6293	25.5504	NaN	25.2473	24.6547	NaN	NaN	26.4679	27.0454	26.8552	24.7705	25.909	24.7825	27.9071	25.5984	27.9805	26.1571	27.8374	25.7979	27.6542	26.1937	27.7519	26.4618	28.3905	26.7274	28.4601	25.6869	27.7994	26.0715	NaN	26.0231	26.2619	NaN	24.7756	NaN	24.5293	25.2457	27.6682	28.2444	25.793	25.2371	25.3593	25.2509	25.1966	25.9211
23.9879	23.9402	23.3696	23.6095	NaN	NaN	NaN	NaN	24.0701	NaN	NaN	NaN	NaN	NaN	NaN	NaN	NaN	23.8531	NaN	NaN	23.7793	NaN	NaN	NaN	24.0956	NaN	NaN	23.6146	NaN	NaN	NaN	23.1237	NaN	NaN	NaN	NaN	24.2864	NaN	NaN	NaN	NaN	NaN	NaN	NaN	NaN	NaN	NaN	NaN	NaN	23.8378
NaN	NaN	NaN	NaN	NaN	NaN	NaN	NaN	NaN	NaN	NaN	NaN	24.7633	NaN	NaN	NaN	NaN	24.5416	NaN	NaN	NaN	NaN	NaN	NaN	NaN	NaN	NaN	NaN	NaN	NaN	NaN	NaN	NaN	NaN	NaN	NaN	NaN	NaN	NaN	NaN	24.0712	NaN	NaN	NaN	NaN	NaN	NaN	NaN	NaN	NaN
25.7574	25.9723	23.8742	25.9028	25.6061	25.3217	24.5207	26.3768	25.0429	26.9926	NaN	27.0252	27.7169	27.2405	27.8767	26.4164	25.666	28.4455	25.745	26.2678	25.6345	25.8741	26.9442	24.9964	25.7169	24.4043	27.3141	NaN	25.3906	NaN	24.9859	26.3214	25.7209	NaN	NaN	25.9273	26.698	27.2547	28.6812	29.0019	27.6636	28.6267	26.3901	25.4105	25.7892	26.9173	26.7272	28.5563	29.1791	25.8424
23.4394	23.1612	24.4765	23.3691	NaN	NaN	NaN	NaN	NaN	NaN	NaN	NaN	NaN	NaN	NaN	NaN	24.0255	NaN	NaN	NaN	NaN	NaN	NaN	NaN	NaN	24.6849	NaN	24.4866	NaN	24.5417	NaN	NaN	NaN	23.9896	NaN	NaN	NaN	NaN	NaN	NaN	NaN	NaN	NaN	NaN	NaN	NaN	NaN	NaN	NaN	NaN
NaN	NaN	NaN	NaN	NaN	23.7718	NaN	NaN	NaN	24.275	NaN	NaN	NaN	NaN	NaN	NaN	NaN	23.7423	24.1539	24.7493	24.1027	23.9172	23.6671	23.5309	23.7951	23.8918	23.5783	NaN	NaN	NaN	NaN	23.4187	NaN	NaN	NaN	NaN	23.9344	NaN	NaN	NaN	NaN	NaN	NaN	NaN	NaN	NaN	NaN	23.887	24.0961	23.6798
NaN	NaN	NaN	23.279	NaN	NaN	NaN	NaN	NaN	23.0669	NaN	NaN	NaN	NaN	NaN	NaN	NaN	NaN	22.4407	NaN	22.2645	24.4568	23.5159	NaN	25.0377	NaN	23.1544	NaN	NaN	NaN	NaN	23.1401	NaN	NaN	NaN	23.4668	23.8463	22.5563	NaN	NaN	NaN	NaN	NaN	NaN	NaN	NaN	NaN	NaN	22.4841	NaN
NaN	NaN	NaN	NaN	NaN	NaN	NaN	23.296	NaN	NaN	NaN	NaN	NaN	NaN	NaN	NaN	23.0695	NaN	NaN	24.5995	23.5104	NaN	NaN	NaN	NaN	22.7932	NaN	NaN	NaN	NaN	NaN	NaN	NaN	NaN	NaN	NaN	NaN	23.3204	NaN	NaN	NaN	NaN	NaN	NaN	NaN	NaN	NaN	NaN	NaN	NaN
NaN	NaN	NaN	NaN	NaN	NaN	NaN	NaN	NaN	NaN	NaN	NaN	NaN	NaN	NaN	NaN	NaN	24.9515	24.3099	24.6583	NaN	23.7488	24.5051	NaN	24.6057	NaN	NaN	NaN	23.6981	NaN	NaN	NaN	NaN	NaN	NaN	24.534	24.5852	NaN	NaN	NaN	NaN	NaN	NaN	NaN	NaN	NaN	NaN	NaN	NaN	24.4037
NaN	NaN	27.6549	26.9556	NaN	NaN	27.5597	NaN	NaN	NaN	NaN	NaN	NaN	NaN	NaN	27.3233	27.3032	NaN	NaN	NaN	NaN	NaN	NaN	NaN	NaN	NaN	NaN	NaN	27.5847	NaN	27.2329	27.3313	NaN	NaN	NaN	NaN	NaN	NaN	NaN	NaN	NaN	NaN	NaN	NaN	NaN	NaN	NaN	NaN	NaN	NaN
NaN	NaN	23.6766	NaN	NaN	NaN	NaN	NaN	NaN	NaN	NaN	NaN	NaN	NaN	NaN	NaN	NaN	NaN	NaN	NaN	NaN	NaN	NaN	NaN	NaN	23.6786	NaN	23.715	NaN	NaN	NaN	NaN	NaN	NaN	NaN	NaN	NaN	NaN	NaN	NaN	NaN	NaN	NaN	NaN	NaN	NaN	NaN	NaN	NaN	NaN
24.5598	24.6077	23.7526	24.2046	NaN	24.098	NaN	24.3072	25.8691	24.08	NaN	NaN	NaN	NaN	NaN	24.5315	24.1984	25.2042	NaN	24.8487	NaN	24.7217	NaN	24.6983	24.3479	24.2401	24.9355	NaN	NaN	23.8703	NaN	24.32	NaN	NaN	NaN	24.7332	24.4076	24.9981	NaN	24.2313	NaN	NaN	NaN	NaN	NaN	NaN	NaN	23.8647	23.7292	24.3067
NaN	NaN	NaN	NaN	26.179	NaN	NaN	NaN	NaN	NaN	NaN	NaN	NaN	NaN	NaN	NaN	NaN	NaN	27.0266	NaN	27.311	NaN	27.5597	NaN	26.5816	NaN	26.0003	23.1078	27.3081	NaN	26.9083	23.9636	26.9965	24.1783	NaN	24.3305	25.7416	NaN	NaN	NaN	NaN	NaN	24.1082	25.5117	NaN	NaN	NaN	NaN	NaN	NaN
26.3666	26.8839	27.7367	26.3574	26.2133	25.3956	25.0461	24.4364	26.2602	25.9393	NaN	NaN	25.3364	25.7376	26.5452	25.7528	25.7634	24.805	27.0105	26.87	27.58	24.9952	27.9738	24.6393	27.085	26.8485	27.3277	28.1081	27.2166	26.7299	27.498	25.8971	27.7477	28.3915	NaN	25.7421	26.3334	26.4177	NaN	NaN	25.1525	NaN	25.8481	25.7478	25.9664	25.1606	25.5775	27.8561	28.2161	25.8881
NaN	NaN	NaN	NaN	NaN	NaN	NaN	NaN	NaN	NaN	NaN	NaN	NaN	NaN	NaN	NaN	NaN	NaN	NaN	NaN	NaN	NaN	NaN	NaN	NaN	NaN	NaN	NaN	NaN	NaN	NaN	NaN	NaN	NaN	NaN	NaN	NaN	NaN	NaN	NaN	NaN	NaN	NaN	NaN	NaN	NaN	NaN	NaN	NaN	NaN
NaN	NaN	NaN	NaN	NaN	NaN	NaN	NaN	NaN	NaN	NaN	NaN	NaN	NaN	NaN	NaN	NaN	NaN	NaN	NaN	NaN	21.8671	22.14	21.8886	23.0291	24.3715	23.4762	23.7049	23.9489	NaN	NaN	NaN	NaN	NaN	NaN	22.9091	22.993	NaN	NaN	NaN	NaN	NaN	NaN	NaN	NaN	NaN	NaN	23.5333	22.8366	23.5466
NaN	NaN	NaN	NaN	NaN	NaN	NaN	NaN	NaN	NaN	NaN	NaN	NaN	NaN	NaN	NaN	23.2395	23.3941	23.1056	NaN	NaN	22.9671	23.1377	NaN	23.0869	NaN	23.3277	22.6488	NaN	NaN	NaN	NaN	NaN	NaN	NaN	NaN	NaN	NaN	NaN	NaN	NaN	NaN	NaN	NaN	NaN	NaN	NaN	NaN	23.052	NaN
NaN	24.3261	NaN	NaN	25.4652	25.4449	25.8082	23.287	NaN	NaN	NaN	NaN	NaN	NaN	NaN	NaN	24.3711	NaN	NaN	23.5153	NaN	NaN	NaN	NaN	NaN	26.5757	NaN	NaN	NaN	NaN	NaN	NaN	NaN	25.5872	NaN	NaN	NaN	NaN	NaN	NaN	NaN	NaN	NaN	NaN	NaN	NaN	NaN	NaN	24.9314	NaN
23.4427	NaN	25.1297	NaN	24.5306	24.7698	NaN	24.4746	NaN	NaN	NaN	NaN	NaN	NaN	NaN	23.8385	24.4569	24.9959	NaN	NaN	NaN	NaN	NaN	NaN	NaN	24.7244	NaN	24.1965	NaN	24.5946	NaN	23.3033	NaN	24.3	NaN	NaN	NaN	23.6936	NaN	24.9168	24.4529	24.8676	NaN	23.3393	23.6766	NaN	NaN	NaN	NaN	NaN
NaN	NaN	NaN	NaN	NaN	NaN	NaN	NaN	NaN	NaN	NaN	NaN	NaN	NaN	NaN	NaN	NaN	NaN	NaN	NaN	NaN	NaN	NaN	NaN	24.9285	NaN	NaN	NaN	NaN	NaN	NaN	NaN	NaN	NaN	NaN	NaN	NaN	NaN	NaN	NaN	NaN	NaN	NaN	NaN	NaN	NaN	NaN	NaN	NaN	NaN
24.7738	25.3684	NaN	24.7854	24.8761	25.6136	NaN	25.8848	NaN	25.2654	NaN	NaN	25.1921	24.9126	NaN	NaN	24.5096	24.7541	NaN	25.0243	NaN	24.9742	NaN	24.9041	24.9215	24.8773	25.3262	NaN	NaN	NaN	NaN	NaN	NaN	25.8659	NaN	24.4628	24.8149	24.9588	NaN	24.8144	24.4705	24.6427	NaN	NaN	NaN	24.9431	24.7949	NaN	24.3892	24.6751
24.1381	NaN	NaN	NaN	NaN	NaN	NaN	24.6147	NaN	NaN	NaN	NaN	NaN	NaN	NaN	NaN	NaN	24.416	NaN	25.2527	24.4072	25.7174	NaN	24.6126	23.7771	NaN	24.2821	NaN	NaN	NaN	NaN	NaN	NaN	NaN	NaN	NaN	24.0419	24.2516	NaN	25.0624	24.691	NaN	NaN	NaN	NaN	24.6722	25.246	24.3398	24.1893	NaN
NaN	NaN	NaN	NaN	NaN	NaN	NaN	NaN	NaN	NaN	NaN	NaN	NaN	NaN	NaN	NaN	NaN	NaN	NaN	NaN	NaN	NaN	NaN	NaN	NaN	NaN	NaN	NaN	NaN	24.3886	NaN	NaN	NaN	NaN	NaN	NaN	NaN	NaN	NaN	NaN	NaN	NaN	NaN	NaN	NaN	NaN	NaN	NaN	NaN	NaN
NaN	NaN	NaN	NaN	NaN	NaN	NaN	NaN	26.233	NaN	NaN	NaN	NaN	NaN	NaN	NaN	NaN	NaN	NaN	NaN	NaN	NaN	NaN	25.173	NaN	NaN	NaN	NaN	NaN	NaN	NaN	NaN	NaN	NaN	24.4485	25.3637	NaN	NaN	NaN	NaN	NaN	NaN	NaN	NaN	NaN	NaN	NaN	NaN	NaN	NaN
NaN	NaN	NaN	NaN	NaN	NaN	NaN	NaN	NaN	NaN	NaN	NaN	NaN	NaN	NaN	NaN	NaN	NaN	NaN	NaN	NaN	NaN	NaN	NaN	NaN	NaN	NaN	NaN	NaN	NaN	NaN	NaN	NaN	NaN	NaN	NaN	NaN	NaN	NaN	NaN	NaN	NaN	NaN	NaN	NaN	NaN	NaN	22.9663	NaN	NaN
23.8756	NaN	24.551	NaN	NaN	NaN	23.9879	NaN	NaN	NaN	NaN	NaN	NaN	NaN	NaN	NaN	23.2801	NaN	NaN	NaN	NaN	NaN	NaN	NaN	NaN	23.9841	NaN	24.5094	NaN	25.4025	NaN	NaN	NaN	NaN	NaN	NaN	NaN	NaN	NaN	NaN	NaN	NaN	NaN	NaN	24.135	NaN	NaN	NaN	NaN	NaN
NaN	NaN	NaN	NaN	NaN	NaN	NaN	NaN	NaN	NaN	NaN	NaN	NaN	NaN	NaN	NaN	NaN	NaN	NaN	NaN	NaN	NaN	NaN	NaN	NaN	NaN	NaN	NaN	NaN	NaN	NaN	NaN	NaN	NaN	NaN	NaN	NaN	NaN	NaN	NaN	NaN	NaN	NaN	NaN	NaN	NaN	NaN	NaN	NaN	NaN
NaN	23.7099	NaN	NaN	NaN	NaN	NaN	NaN	NaN	23.1782	NaN	NaN	NaN	NaN	NaN	NaN	NaN	22.8235	NaN	23.4977	NaN	23.4188	NaN	23.5904	23.1128	NaN	NaN	23.5881	NaN	NaN	NaN	23.5217	NaN	NaN	NaN	23.0457	NaN	NaN	NaN	NaN	NaN	NaN	NaN	NaN	NaN	NaN	NaN	NaN	23.279	23.417
NaN	NaN	NaN	NaN	NaN	NaN	NaN	NaN	NaN	NaN	NaN	NaN	NaN	NaN	NaN	NaN	NaN	NaN	NaN	NaN	NaN	NaN	NaN	NaN	NaN	NaN	NaN	NaN	NaN	NaN	NaN	NaN	NaN	NaN	NaN	NaN	NaN	NaN	NaN	NaN	NaN	NaN	NaN	NaN	NaN	NaN	NaN	NaN	NaN	NaN
23.5857	NaN	24.2069	NaN	NaN	NaN	NaN	NaN	NaN	NaN	NaN	NaN	NaN	NaN	NaN	NaN	23.8709	NaN	NaN	NaN	NaN	NaN	NaN	23.317	NaN	23.6336	NaN	NaN	NaN	24.6721	NaN	NaN	NaN	23.7448	NaN	NaN	NaN	NaN	NaN	NaN	NaN	NaN	NaN	NaN	24.5711	NaN	NaN	NaN	NaN	NaN
NaN	NaN	NaN	NaN	NaN	NaN	NaN	NaN	NaN	NaN	NaN	NaN	NaN	NaN	NaN	NaN	NaN	NaN	NaN	NaN	NaN	NaN	NaN	NaN	NaN	NaN	NaN	NaN	NaN	NaN	NaN	NaN	NaN	NaN	NaN	NaN	NaN	NaN	NaN	NaN	NaN	NaN	NaN	NaN	NaN	NaN	NaN	NaN	NaN	NaN
NaN	NaN	NaN	NaN	NaN	NaN	NaN	NaN	NaN	23.6659	NaN	NaN	NaN	NaN	NaN	NaN	NaN	NaN	NaN	NaN	NaN	22.4548	NaN	24.0806	22.8767	NaN	NaN	NaN	NaN	NaN	NaN	NaN	NaN	NaN	NaN	24.4449	23.4448	NaN	NaN	NaN	NaN	NaN	NaN	NaN	NaN	23.3687	NaN	NaN	NaN	NaN
NaN	NaN	NaN	NaN	NaN	NaN	NaN	NaN	NaN	NaN	NaN	NaN	NaN	NaN	NaN	NaN	NaN	NaN	NaN	NaN	NaN	NaN	NaN	NaN	NaN	NaN	NaN	NaN	NaN	NaN	NaN	NaN	NaN	NaN	27.6261	NaN	NaN	24.8202	NaN	NaN	NaN	NaN	NaN	NaN	NaN	NaN	NaN	NaN	NaN	NaN
24.1463	24.5025	23.8968	24.1006	24.3222	24.0639	24.226	24.327	NaN	24.8152	NaN	NaN	24.7619	NaN	24.7919	24.3817	24.25	25.2334	25.0109	24.6148	24.7324	24.6571	25.0661	24.7352	25.2432	24.0616	25.3058	23.8237	24.4363	23.737	24.5203	23.9932	NaN	23.8625	NaN	NaN	24.802	24.8902	NaN	24.8595	24.7038	24.7297	NaN	NaN	NaN	24.536	24.78	24.3917	24.4917	NaN
NaN	NaN	24.85	NaN	NaN	NaN	NaN	NaN	NaN	NaN	NaN	NaN	NaN	NaN	NaN	NaN	NaN	NaN	NaN	NaN	NaN	NaN	NaN	NaN	NaN	24.803	NaN	24.9321	NaN	25.5682	NaN	NaN	NaN	24.8594	NaN	NaN	NaN	NaN	NaN	NaN	NaN	NaN	NaN	NaN	NaN	NaN	NaN	NaN	NaN	NaN
25.0455	24.8897	NaN	24.3095	25.3362	NaN	NaN	NaN	NaN	25.1845	NaN	NaN	NaN	25.0535	25.0335	25.135	24.9601	25.2081	NaN	25.434	NaN	24.9132	NaN	24.4822	NaN	24.7145	NaN	NaN	NaN	25.0349	NaN	24.4448	NaN	NaN	NaN	NaN	NaN	25.6213	NaN	25.9909	24.4887	26.0679	NaN	NaN	25.0938	25.6593	26.7189	25.2324	25.2695	NaN
27.0875	26.2864	25.4718	27.472	NaN	26.8413	25.6205	25.364	25.395	25.7212	26.7862	26.5533	25.857	NaN	26.6364	25.8813	25.7281	26.6444	25.0401	25.6572	NaN	27.1873	25.7049	27.4904	27.0179	25.3573	26.7225	25.043	NaN	24.9565	25.0867	26.5983	25.848	25.625	25.8476	26.388	26.069	27.1959	NaN	NaN	25.9172	NaN	25.7283	NaN	NaN	25.4364	25.3518	27.9043	27.5376	26.6543
NaN	NaN	NaN	NaN	NaN	NaN	NaN	NaN	NaN	NaN	NaN	NaN	NaN	NaN	NaN	NaN	NaN	NaN	NaN	NaN	NaN	NaN	NaN	NaN	NaN	23.8039	NaN	23.9916	NaN	24.0285	NaN	NaN	NaN	24.0656	NaN	NaN	NaN	NaN	NaN	NaN	NaN	NaN	NaN	NaN	NaN	NaN	NaN	NaN	NaN	NaN
25.4015	25.6459	24.1822	25.7418	25.5364	25.4196	24.6948	25.6647	26.6703	26.4155	NaN	NaN	26.5697	26.7073	26.6108	25.4029	24.7803	26.3228	26.3192	26.4329	26.1786	26.4596	26.2829	26.4074	26.364	24.6428	26.0693	24.0497	24.8264	24.4435	24.8884	25.5736	24.6954	24.4113	25.1787	26.0475	26.2031	25.7203	NaN	25.6339	25.8776	26.1457	25.7397	NaN	NaN	26.2802	25.9407	26.2022	26.039	25.396
25.8177	26.5978	26.6599	25.8459	26.4119	26.2025	27.2459	25.8607	24.096	26.7811	26.7252	NaN	25.4323	25.5632	NaN	26.1789	26.7121	25.5481	26.5024	26.9092	27.0096	25.6286	26.3373	25.1549	25.5617	26.2933	26.0552	27.0811	26.5876	27.2479	26.5477	25.3865	26.7864	26.948	24.6199	25.427	25.2933	25.2806	NaN	25.4373	25.1914	25.0798	25.1404	26.0777	25.7662	25.5955	25.7385	25.4331	26.2487	24.996
NaN	NaN	22.7567	NaN	NaN	NaN	NaN	NaN	NaN	NaN	NaN	NaN	NaN	NaN	NaN	NaN	NaN	NaN	NaN	NaN	NaN	NaN	NaN	NaN	22.8041	NaN	NaN	NaN	NaN	NaN	NaN	NaN	NaN	NaN	NaN	NaN	NaN	NaN	NaN	NaN	NaN	NaN	NaN	NaN	NaN	NaN	NaN	NaN	NaN	NaN
24.3997	NaN	NaN	NaN	NaN	NaN	NaN	NaN	NaN	NaN	NaN	NaN	NaN	NaN	NaN	NaN	NaN	24.5055	NaN	NaN	NaN	24.5528	NaN	24.4623	24.2453	NaN	NaN	NaN	NaN	NaN	NaN	NaN	NaN	NaN	NaN	24.286	NaN	NaN	NaN	NaN	NaN	NaN	NaN	NaN	NaN	NaN	NaN	24.4628	NaN	NaN
25.3923	24.8957	24.8035	26.7669	NaN	26.9335	24.2752	27.9934	NaN	25.815	NaN	26.4502	27.4696	26.5764	27.1506	26.0862	25.3944	28.3797	NaN	23.8264	NaN	28.1318	27.3568	27.9772	28.5525	NaN	24.4862	NaN	NaN	NaN	NaN	26.6473	NaN	NaN	26.7627	25.8121	27.2873	26.6546	24.4094	25.6068	26.424	25.5342	NaN	NaN	NaN	NaN	24.7365	28.2099	28.5246	25.5703
28.6091	28.3111	29.9045	28.5084	29.1033	28.1497	29.0999	27.0852	NaN	27.3715	26.9792	NaN	27.3971	27.8165	25.9078	28.2041	29.3718	26.4008	28.145	27.0703	28.3403	26.7526	28.2916	26.5995	27.7889	30.0068	28.8778	30.6009	29.7323	30.4806	29.6735	28.5414	29.7541	29.9166	26.7867	26.7432	27.1846	25.6244	26.0321	24.7027	25.1368	26.4761	28.1233	28.9043	28.6643	26.8774	27.0189	27.0329	28.2932	27.2863
23.9007	24.0383	23.8244	26.1699	24.5419	26.261	23.3656	26.7565	24.926	25.0701	NaN	26.4413	24.0616	NaN	NaN	25.1592	25.5554	26.4503	25.3689	25.9188	25.8799	28.0853	27.8227	27.632	28.7531	24.5333	25.0331	NaN	NaN	NaN	NaN	26.096	NaN	23.8955	25.78	25.9912	26.741	26.2592	NaN	25.0981	25.7968	26.3821	NaN	NaN	NaN	25.9182	25.6268	24.9889	25.3796	24.8163
23.884	NaN	NaN	24.2494	NaN	24.664	NaN	25.1403	24.9146	25.8718	NaN	NaN	NaN	NaN	NaN	NaN	NaN	24.2487	24.8683	NaN	25.3515	26.0477	25.9312	26.1267	26.6845	NaN	24.1647	NaN	NaN	NaN	NaN	24.6107	NaN	NaN	NaN	26.079	26.2562	NaN	NaN	NaN	24.7647	NaN	NaN	NaN	NaN	24.9255	25.3081	NaN	24.4531	NaN
NaN	23.1501	NaN	NaN	NaN	23.4663	NaN	NaN	NaN	NaN	NaN	NaN	NaN	NaN	NaN	23.6076	23.0129	23.4298	23.8642	NaN	24.2269	24.4259	24.0751	23.7663	24.4007	NaN	23.3907	NaN	NaN	NaN	NaN	23.3195	23.6917	NaN	NaN	NaN	23.6869	NaN	NaN	NaN	NaN	NaN	NaN	NaN	NaN	NaN	NaN	NaN	NaN	23.2545
NaN	23.1944	NaN	23.0191	NaN	22.9636	NaN	NaN	23.1422	23.0546	NaN	NaN	NaN	NaN	NaN	NaN	22.8655	22.9298	NaN	24.6641	23.2974	23.1389	NaN	22.7976	22.921	NaN	22.8873	23.0542	NaN	23.1787	NaN	NaN	NaN	22.8836	NaN	NaN	NaN	NaN	NaN	NaN	NaN	NaN	NaN	NaN	NaN	23.1664	NaN	23.0925	23.055	NaN
25.0464	25.0302	24.6234	24.9741	25.2739	25.826	24.8349	25.8611	NaN	25.8631	NaN	NaN	25.7737	25.9379	25.8219	24.6935	25.2352	24.7931	25.4326	25.5627	25.9045	25.8405	25.7442	25.3322	25.463	24.8526	25.2575	24.9626	25.1807	24.8646	25.1079	24.4954	25.9187	25.0321	NaN	24.8215	25.3417	24.8852	24.9158	25.3138	25.8949	25.9278	25.9324	NaN	NaN	25.7806	25.7407	24.9621	25.7817	24.6298
24.1306	24.7762	23.8405	23.7352	NaN	24.3572	24.4095	23.9992	NaN	24.4525	NaN	NaN	24.6582	NaN	NaN	23.6072	23.8086	23.7688	24.0631	24.899	24.2405	24.2274	24.0579	23.7977	23.6664	23.7445	24.4906	23.8241	23.6299	24.2854	23.6658	23.4863	23.7738	23.9761	NaN	23.2595	23.1823	24.7376	NaN	25.0113	24.4529	25.3572	NaN	NaN	NaN	24.5854	24.1589	23.9607	23.8501	NaN
NaN	NaN	NaN	24.7347	24.3755	25.7115	24.4183	24.6295	NaN	24.2804	NaN	NaN	25.3951	25.206	NaN	NaN	NaN	24.2295	24.647	NaN	24.8482	26.0325	26.4788	25.0109	26.8182	NaN	24.1064	NaN	NaN	NaN	NaN	24.9493	NaN	NaN	NaN	26.3239	26.9915	24.5904	NaN	NaN	NaN	NaN	NaN	NaN	NaN	NaN	23.9746	NaN	25.1284	NaN
25.0177	25.5382	24.7751	24.9316	26.3083	25.1698	25.7397	25.2323	25.1444	25.5722	NaN	NaN	25.3233	25.5531	NaN	25.9163	25.8085	25.9077	26.9335	27.1912	27.3462	25.9849	26.4145	25.3148	26.0247	24.9674	26.7403	24.7979	26.1232	25.0735	26.7066	25.6164	25.876	25.4821	NaN	25.5229	26.3041	25.7509	NaN	25.6755	25.8354	25.6178	26.1803	26.4027	24.6633	25.4597	25.2001	25.6688	25.8241	23.9211
NaN	NaN	NaN	NaN	NaN	NaN	NaN	NaN	NaN	NaN	NaN	NaN	NaN	NaN	NaN	NaN	NaN	NaN	NaN	24.0602	NaN	NaN	NaN	NaN	NaN	24.5533	24.8344	NaN	NaN	NaN	NaN	NaN	NaN	NaN	NaN	NaN	NaN	24.8225	NaN	NaN	NaN	NaN	NaN	NaN	NaN	NaN	NaN	NaN	NaN	NaN
23.7425	NaN	NaN	23.531	NaN	24.3835	NaN	26.3379	NaN	23.9369	NaN	NaN	NaN	NaN	NaN	24.4425	24.3727	25.4621	23.7059	23.9555	NaN	24.1862	24.0909	24.4257	24.1356	NaN	25.1097	NaN	NaN	NaN	NaN	NaN	NaN	NaN	NaN	NaN	24.0335	23.7905	NaN	NaN	24.8652	NaN	NaN	NaN	NaN	NaN	24.5161	24.0556	23.8788	NaN
24.3766	NaN	26.7985	23.2686	NaN	NaN	NaN	NaN	NaN	NaN	NaN	NaN	NaN	NaN	NaN	23.6764	24.5803	NaN	NaN	NaN	NaN	NaN	24.6151	22.8774	NaN	24.8999	NaN	25.2148	NaN	26.8715	NaN	23.663	NaN	NaN	26.5681	23.6532	NaN	NaN	NaN	NaN	NaN	NaN	NaN	NaN	NaN	NaN	NaN	NaN	NaN	NaN
25.5621	25.5505	23.943	25.6297	24.8422	25.2565	25.5588	25.8731	25.4155	26.005	NaN	NaN	25.6569	25.8136	NaN	25.4588	24.9328	26.4278	25.8729	26.8059	25.8616	26.1004	26.4093	25.701	26.44	24.1139	26.083	24.2034	24.9044	24.3043	25.3203	26.4248	25.0035	24.1993	24.0857	26.145	26.8869	26.6726	NaN	25.849	26.0832	26.667	25.6243	25.1307	NaN	25.6798	26.1073	25.825	25.5882	25.6556
23.7266	23.407	23.4291	NaN	NaN	NaN	24.3308	NaN	NaN	NaN	NaN	NaN	NaN	NaN	NaN	NaN	NaN	NaN	NaN	NaN	23.337	22.7658	23.2402	NaN	23.055	23.6626	NaN	24.0741	NaN	23.93	NaN	NaN	NaN	23.4605	NaN	NaN	NaN	NaN	NaN	NaN	NaN	NaN	NaN	NaN	NaN	NaN	NaN	NaN	NaN	NaN
25.3937	25.6907	26.5601	25.3258	25.3149	24.497	24.3643	24.7764	25.3894	24.7353	NaN	NaN	NaN	NaN	NaN	25.1336	26.3974	24.3122	24.8312	24.3656	24.6183	25.4478	25.3093	24.4221	25.2047	27.037	25.1286	26.5404	24.1104	26.8006	24.2607	24.873	24.7347	26.8119	NaN	24.7673	26.0944	24.0722	NaN	24.0391	23.2219	23.3597	NaN	NaN	24.8344	24.207	24.3663	24.5598	25.4639	24.3637
28.0336	28.1147	27.3674	27.8879	27.7853	27.9292	27.9409	28.2523	28.7225	28.0005	27.1838	27.1722	27.8824	27.1615	26.9417	28.0812	28.3131	28.9582	28.4046	29.1226	28.4803	28.8153	28.3382	28.5687	28.5863	27.6312	28.2388	27.5252	27.3499	27.867	27.5256	27.6723	27.0483	27.3212	27.4865	28.2397	28.54	28.1598	27.2908	28.4533	28.0024	28.4552	27.802	27.5875	27.1113	28.1474	28.4773	28.6365	28.6225	28.2954
26.5839	26.4207	25.8559	26.1119	26.1543	26.642	25.8338	26.4143	28.1113	26.4206	NaN	26.2299	26.0633	25.7618	NaN	26.655	26.2358	27.4975	27.0164	27.5291	26.6832	27.0601	26.3473	27.1364	27.1055	26.1346	26.0285	25.5684	24.7534	25.3384	26.0592	25.9901	24.99	25.6207	26.4698	26.7724	26.8223	26.1378	25.9106	26.742	26.3192	26.9324	26.2297	NaN	26.0724	26.0128	26.1083	27.0622	26.9587	27.2353
28.7436	29.0492	27.7018	27.6928	27.1467	26.6256	27.3433	26.7379	29.1237	28.2815	NaN	26.8469	26.7691	27.3511	NaN	27.2602	27.869	27.1552	27.7374	26.9545	28.0539	28.4149	28.0668	27.7748	28.0003	27.6483	27.4991	27.601	26.4649	27.4812	27.5683	27.3161	27.7562	27.1122	27.0868	27.1319	27.2772	26.5533	26.6618	27.4302	26.9589	27.1937	26.4121	27.7067	27.1342	27.581	27.4134	28.219	27.9008	28.5422
23.5733	NaN	NaN	NaN	NaN	23.8262	NaN	24.2694	NaN	23.7001	NaN	NaN	NaN	NaN	NaN	24.0838	23.6282	25.2176	23.2788	24.7372	23.2578	24.6305	23.2623	24.0834	23.5151	NaN	23.9124	NaN	NaN	NaN	NaN	NaN	NaN	NaN	NaN	NaN	NaN	NaN	NaN	NaN	24.0779	NaN	NaN	NaN	NaN	24.36	NaN	24.1352	24.0027	NaN
24.9854	24.7539	24.5642	25.1625	24.9531	NaN	24.93	25.1994	NaN	24.8051	NaN	NaN	NaN	NaN	NaN	25.5387	24.7936	26.043	25.3785	26.0202	24.9945	25.7412	24.51	25.4706	24.8125	23.6922	26.0861	23.892	24.7894	24.0926	25.2019	25.0855	25.1402	24.0135	NaN	24.4418	24.6678	25.6067	NaN	NaN	24.1236	24.4024	25.8474	NaN	NaN	24.5947	25.2912	23.8888	24.2515	24.6419
25.7517	25.7788	NaN	24.826	26.4686	26.1861	26.0556	26.9165	25.4713	25.8415	26.917	25.7456	26.2188	25.9052	NaN	25.8304	25.3332	26.1894	25.8701	NaN	25.7629	25.7796	25.6097	25.3566	25.5149	NaN	25.7319	NaN	25.6201	25.0665	26.0128	24.5001	25.3703	24.0313	NaN	NaN	25.3847	25.6472	NaN	25.3927	25.1662	25.943	25.5326	NaN	24.8372	26.9055	26.7171	25.9728	26.3779	25.7764
26.6791	26.3128	25.9638	28.1834	27.0739	28.3564	26.8997	28.4241	28.8946	28.528	28.1597	27.6747	27.3428	27.3269	27.2369	28.5868	27.2886	29.53	27.8701	26.9988	27.1932	29.3539	28.9788	29.7629	29.2268	24.6058	27.9047	NaN	26.5521	24.0357	27.0064	28.2912	25.9774	23.8827	28.3855	29.1563	29.1233	28.4956	28.1074	28.6019	28.3351	29.0723	27.1779	26.6776	27.1413	27.7931	27.3976	29.7254	29.0854	28.9444
26.0705	26.2304	25.1806	25.8902	26.3927	26.2606	26.2733	26.9615	25.9404	26.3843	26.3535	26.6338	26.2065	25.9736	NaN	26.3848	26.0816	27.0427	26.7897	27.16	26.6882	27.2174	26.7839	26.7082	27.0978	25.7392	26.676	25.461	25.4965	25.8303	25.8709	26.0589	25.4976	25.7842	25.7497	26.3702	26.6615	26.438	NaN	26.8392	26.2723	26.9927	26.2284	26.3569	25.4959	26.2345	26.3465	26.6476	26.6975	26.4797
24.3103	24.2771	25.5202	23.6531	24.3718	23.3243	25.0814	NaN	NaN	24.7065	NaN	NaN	NaN	NaN	NaN	NaN	24.4542	NaN	NaN	NaN	NaN	NaN	NaN	NaN	NaN	24.8831	NaN	24.8543	NaN	25.8823	24.1862	23.9032	NaN	25.4899	NaN	NaN	NaN	NaN	NaN	NaN	NaN	NaN	NaN	NaN	25.1584	NaN	NaN	NaN	24.1033	NaN
25.6883	25.3844	26.8674	24.4421	25.342	24.8658	26.5203	24.5825	24.9125	25.0132	NaN	NaN	NaN	NaN	NaN	NaN	26.8707	24.2071	24.6754	24.5188	25.4385	NaN	25.0357	23.9045	25.5402	27.7366	NaN	26.8989	25.1062	26.9459	25.1528	24.736	NaN	27.1358	NaN	NaN	24.7436	24.5331	NaN	NaN	NaN	NaN	24.9196	NaN	25.6252	NaN	NaN	24.4416	25.0912	24.0576
25.9997	25.5003	NaN	NaN	NaN	26.2555	NaN	25.3907	NaN	NaN	NaN	NaN	NaN	NaN	NaN	NaN	NaN	NaN	25.5877	24.3067	25.6193	24.1925	NaN	23.7261	24.7273	NaN	25.6092	NaN	NaN	NaN	NaN	25.8374	NaN	NaN	25.8113	25.9491	26.9543	26.6389	NaN	NaN	NaN	NaN	NaN	NaN	NaN	24.7694	NaN	24.7469	NaN	26.5283
NaN	NaN	NaN	NaN	NaN	NaN	NaN	NaN	NaN	NaN	NaN	NaN	NaN	NaN	NaN	NaN	NaN	NaN	NaN	NaN	NaN	NaN	NaN	NaN	NaN	NaN	NaN	NaN	NaN	NaN	NaN	NaN	NaN	NaN	NaN	NaN	NaN	NaN	NaN	NaN	NaN	NaN	NaN	NaN	NaN	NaN	NaN	NaN	NaN	NaN
26.6542	26.0876	26.0361	25.702	26.3993	26.4831	26.3076	26.5067	NaN	25.5041	NaN	25.3035	25.2099	25.6133	NaN	26.5648	26.0433	26.7291	25.6713	26.8249	25.7212	25.9549	25.4212	25.1717	25.6055	26.3517	25.8933	26.2442	26.1681	26.6875	25.7664	26.0138	25.8501	26.0619	NaN	25.0089	25.5552	25.963	NaN	26.8367	26.3807	26.9467	25.5452	26.1071	25.454	25.7909	25.5974	25.0865	26.1758	26.1386
25.589	25.4586	28.088	25.3605	25.5721	23.8958	26.4746	24.1029	NaN	NaN	NaN	NaN	NaN	NaN	NaN	25.4937	27.1574	NaN	NaN	NaN	24.9116	NaN	23.3062	NaN	NaN	27.1424	25.1847	28.6286	24.3516	28.47	25.7759	25.7728	NaN	26.4075	NaN	NaN	NaN	24.3143	NaN	NaN	NaN	23.631	NaN	NaN	25.2371	NaN	NaN	NaN	24.8746	NaN
26.1948	26.4521	26.7915	26.5511	26.3594	26.857	27.0484	27.0872	26.8138	26.6701	26.6792	NaN	NaN	24.0433	NaN	27.7407	27.4917	28.2722	27.6984	27.783	27.3452	28.7404	27.0309	28.5279	28.0661	26.7549	27.1266	26.915	27.0418	26.8401	26.7633	27.5469	25.8819	26.0539	25.3752	27.1535	27.4155	27.609	NaN	25.6976	26.0164	25.2987	25.8027	NaN	24.2479	25.7354	26.2889	25.9317	26.3343	26.8407
NaN	NaN	NaN	NaN	NaN	23.8044	NaN	NaN	NaN	NaN	NaN	NaN	NaN	NaN	NaN	NaN	NaN	24.9847	NaN	NaN	NaN	NaN	NaN	22.9957	22.8012	NaN	22.8874	NaN	NaN	NaN	NaN	NaN	NaN	NaN	NaN	NaN	NaN	NaN	NaN	NaN	NaN	NaN	NaN	NaN	NaN	NaN	NaN	NaN	23.2651	NaN
NaN	NaN	NaN	NaN	NaN	NaN	NaN	NaN	NaN	NaN	NaN	NaN	NaN	NaN	NaN	NaN	NaN	23.734	NaN	NaN	NaN	NaN	24.0307	23.9507	24.2792	NaN	NaN	NaN	NaN	NaN	NaN	NaN	NaN	NaN	NaN	NaN	NaN	NaN	NaN	NaN	NaN	NaN	NaN	NaN	NaN	NaN	NaN	NaN	24.0172	NaN
24.2296	25.0797	NaN	NaN	NaN	NaN	NaN	NaN	NaN	24.3149	NaN	NaN	25.1256	NaN	NaN	NaN	NaN	NaN	24.6257	26.142	24.4836	NaN	NaN	NaN	NaN	21.9928	25.8779	NaN	NaN	NaN	NaN	NaN	NaN	NaN	NaN	NaN	NaN	23.6381	NaN	NaN	NaN	23.8075	NaN	24.4509	NaN	26.3544	25.6227	26.2097	25.3456	24.4891
28.9249	28.9049	29.4142	28.2718	28.7892	28.1177	29.6246	27.1796	27.5538	27.0857	26.4733	24.3366	24.1494	26.2411	NaN	28.5361	29.4467	27.4904	27.8723	28.1245	28.1155	26.9432	27.9228	26.7318	27.7062	29.9749	28.1693	29.6811	28.1015	29.908	28.6063	28.5549	28.3693	29.4356	28.0685	27.1465	27.792	27.5287	26.5375	27.231	26.8673	27.0407	27.4038	27.8037	28.3538	26.7152	27.5555	27.0135	27.8824	27.5334
NaN	NaN	NaN	NaN	NaN	NaN	NaN	NaN	NaN	NaN	NaN	NaN	NaN	NaN	NaN	NaN	NaN	NaN	NaN	NaN	NaN	NaN	NaN	NaN	NaN	NaN	NaN	NaN	NaN	NaN	NaN	NaN	NaN	NaN	NaN	NaN	NaN	NaN	NaN	NaN	NaN	NaN	NaN	NaN	NaN	NaN	NaN	NaN	NaN	NaN
24.1316	24.568	24.7594	25.3004	NaN	24.2204	NaN	NaN	23.7358	24.2777	NaN	NaN	NaN	NaN	NaN	24.0323	24.5209	24.4771	24.8869	24.8551	24.4558	24.8372	25.0366	24.6832	25.4395	24.9589	24.6594	24.1155	25.0002	25.1021	NaN	24.5163	24.6159	24.6466	NaN	24.6968	25.0091	24.0979	NaN	NaN	NaN	NaN	NaN	NaN	NaN	NaN	NaN	24.6175	25.2737	23.6343
NaN	NaN	NaN	22.6164	NaN	NaN	NaN	22.673	NaN	NaN	NaN	NaN	NaN	NaN	NaN	22.7973	NaN	22.6615	22.6083	22.4591	22.5694	22.7565	22.4692	22.447	NaN	NaN	NaN	NaN	NaN	NaN	NaN	NaN	NaN	NaN	NaN	NaN	NaN	NaN	NaN	NaN	NaN	NaN	NaN	NaN	NaN	NaN	NaN	NaN	NaN	NaN
24.9138	NaN	NaN	NaN	NaN	NaN	NaN	NaN	NaN	NaN	NaN	NaN	NaN	NaN	NaN	NaN	23.3981	25.11	24.5698	25.0529	NaN	24.4897	NaN	24.4159	23.6339	NaN	NaN	NaN	NaN	NaN	NaN	NaN	NaN	NaN	NaN	NaN	24.9626	NaN	NaN	NaN	24.7358	25.0193	NaN	NaN	NaN	NaN	24.354	NaN	NaN	24.6625
28.4933	28.7983	25.0515	27.9668	25.4958	28.1947	26.5256	27.7881	26.9546	26.7653	25.6955	25.5683	22.7215	NaN	NaN	27.2916	26.4102	26.7918	21.1286	23.5147	22.1836	27.5042	28.0879	28.1013	28.2265	25.1302	25.9982	24.4904	25.3019	25.1349	23.5968	28.364	25.079	25.8182	29.7486	28.2606	28.6658	28.7862	27.2353	23.7764	25.3242	24.941	NaN	NaN	NaN	22.6474	NaN	25.6664	25.2572	29.3555
NaN	23.4319	NaN	23.1911	NaN	NaN	NaN	NaN	27.9586	22.8263	NaN	24.6515	NaN	NaN	NaN	NaN	NaN	24.1063	NaN	21.2724	NaN	25.0554	NaN	27.309	24.0362	NaN	21.6728	NaN	NaN	NaN	NaN	24.7047	NaN	NaN	27.1943	27.9398	26.1587	23.2745	25.9813	NaN	NaN	NaN	NaN	NaN	NaN	NaN	NaN	28.8504	26.9936	27.2606
24.5078	25.2854	24.7346	24.847	24.4682	24.9829	25.4141	25.005	25.2106	25.0438	NaN	NaN	NaN	NaN	NaN	24.9639	24.8824	25.3727	25.0726	25.667	25.3352	25.0819	25.4754	24.7882	25.1333	24.865	25.2499	25.1723	25.0478	25.4399	24.929	24.8699	24.5221	24.5485	25.1641	24.5674	24.9405	25.6942	NaN	25.1472	24.2443	24.9084	25.3107	NaN	24.0703	24.5453	25.1017	24.3817	24.7088	24.8354
NaN	NaN	NaN	NaN	NaN	NaN	NaN	NaN	NaN	NaN	NaN	NaN	NaN	NaN	NaN	NaN	NaN	NaN	NaN	NaN	NaN	24.614	24.3983	NaN	24.4823	NaN	NaN	NaN	NaN	NaN	NaN	25.1952	NaN	NaN	NaN	NaN	24.6662	NaN	NaN	NaN	NaN	NaN	NaN	NaN	NaN	NaN	NaN	NaN	NaN	NaN
NaN	NaN	26.6031	NaN	26.9002	25.992	27.2829	26.5856	NaN	26.877	NaN	NaN	26.5251	27.1763	NaN	26.9063	27.5579	26.2628	26.9328	26.2937	27.0645	NaN	26.3277	NaN	NaN	NaN	NaN	27.0469	NaN	NaN	NaN	NaN	NaN	28.7922	NaN	NaN	NaN	NaN	NaN	26.5454	26.6246	26.8143	27.3168	27.507	28.0883	26.8103	26.7621	NaN	26.3324	NaN
26.7378	26.8137	25.9829	26.5792	26.4762	26.519	26.5212	26.6115	27.9163	26.7234	27.0583	NaN	26.8441	26.4658	26.1216	26.8056	26.7388	27.168	27.1832	27.7733	27.203	27.3664	26.8154	27.1357	26.9308	26.0282	26.5229	26.1925	26.3501	26.5071	26.3008	26.4234	25.9661	26.0817	25.4904	26.8756	26.8747	26.8011	26.1998	27.033	26.576	26.9313	26.4148	26.1935	26.0233	26.711	26.9745	27.4096	27.0777	27.0761
29.071	29.023	29.5922	28.3638	29.4193	27.5231	28.3544	25.7381	24.8454	26.0277	NaN	25.9437	27.4865	27.8342	27.1288	26.8727	28.7785	25.5079	29.0648	24.4848	29.1772	27.0084	28.7402	24.5974	28.5754	30.0727	30.0165	29.8009	30.6682	29.9708	30.5637	28.7983	30.6311	30.2571	26.1723	27.2829	28.5518	26.3094	27.0753	NaN	25.8508	24.1802	29.7621	29.2067	28.7073	25.4998	26.7533	25.529	28.2801	26.4804
25.7021	26.0737	25.0802	25.4815	25.3327	25.4495	25.1195	25.3148	25.0869	25.8246	NaN	26.1837	24.9157	25.0099	NaN	24.7158	24.8683	25.6441	25.7255	27.1643	26.0733	25.9724	25.0688	25.8347	26.1196	25.2744	25.0882	25.6061	25.0455	25.2971	25.475	25.6001	25.0548	24.5827	24.9975	25.3363	24.9524	25.5628	NaN	25.169	25.4646	25.1313	24.9553	NaN	NaN	25.6843	25.3496	25.0648	25.2454	25.4864
NaN	NaN	NaN	NaN	NaN	NaN	NaN	NaN	NaN	NaN	NaN	NaN	NaN	NaN	NaN	NaN	NaN	NaN	NaN	23.427	NaN	NaN	NaN	NaN	22.6977	NaN	NaN	NaN	NaN	NaN	NaN	NaN	NaN	NaN	NaN	NaN	NaN	NaN	NaN	NaN	NaN	NaN	NaN	NaN	NaN	NaN	NaN	NaN	NaN	NaN
26.5259	25.0937	26.7287	25.166	26.5334	25.6188	26.5126	25.0504	24.783	25.8026	NaN	26.0726	25.8582	25.3935	NaN	26.1189	26.8459	26.2902	26.2317	27.6179	25.9237	26.5387	26.4092	26.9083	26.3003	27.5759	25.2866	27.5587	25.9353	27.4222	25.8357	27.2904	25.7939	26.0081	24.4672	25.9973	26.6516	26.0199	27.1874	27.2897	26.8141	26.5866	NaN	NaN	26.2628	25.7273	25.7589	NaN	23.1906	25.3657
NaN	24.4555	24.4618	24.231	NaN	NaN	NaN	NaN	24.6452	24.9911	NaN	24.9646	NaN	NaN	NaN	NaN	NaN	23.8298	24.3626	NaN	NaN	24.4168	24.8014	24.7112	25.0145	23.8143	25.0015	NaN	26.4401	NaN	NaN	24.8498	NaN	NaN	NaN	24.7674	24.6095	24.3241	NaN	NaN	NaN	NaN	NaN	NaN	NaN	NaN	NaN	24.7608	24.301	25.1617
25.2901	25.5197	25.1925	25.3845	25.4257	24.9072	24.9464	25.3646	26.3319	25.1937	NaN	NaN	25.8156	25.7926	NaN	25.156	25.2024	25.8074	25.8477	26.7096	26.1262	25.4569	25.6853	25.3944	26.0068	25.4514	25.7276	25.0961	25.1547	24.492	25.196	25.752	24.7728	25.234	26.8152	26.3174	25.9455	25.181	24.9604	NaN	26.1127	26.299	NaN	NaN	NaN	24.9482	25.394	26.2957	26.1653	26.0299
NaN	NaN	NaN	NaN	NaN	NaN	NaN	NaN	NaN	NaN	NaN	NaN	NaN	NaN	NaN	NaN	NaN	NaN	NaN	NaN	NaN	NaN	NaN	NaN	NaN	NaN	NaN	NaN	NaN	NaN	NaN	NaN	NaN	NaN	NaN	NaN	NaN	NaN	NaN	NaN	NaN	NaN	NaN	NaN	NaN	NaN	NaN	NaN	NaN	NaN
NaN	NaN	NaN	NaN	NaN	NaN	NaN	NaN	NaN	NaN	NaN	NaN	23.9989	NaN	NaN	NaN	NaN	NaN	NaN	NaN	23.1284	NaN	NaN	NaN	NaN	NaN	NaN	NaN	NaN	23.8199	NaN	NaN	NaN	NaN	NaN	NaN	NaN	NaN	NaN	NaN	NaN	NaN	NaN	NaN	NaN	NaN	NaN	NaN	NaN	NaN
26.0942	25.9821	24.2513	25.7864	24.5918	26.6525	25.5395	26.7862	24.9822	25.8736	25.9379	26.328	26.2437	25.9271	25.8896	26.1836	25.7778	26.7533	25.7228	27.2415	25.9379	27.0767	25.9033	26.3348	26.3602	24.0425	26.4425	NaN	24.773	24.7387	24.83	25.5631	NaN	24.4968	25.2665	25.2116	26.2871	26.5423	26.1119	27.1766	27.3955	27.279	25.8439	25.2303	24.2698	26.521	26.4986	25.9662	25.5927	26.3289
27.2109	27.5117	26.0647	27.3988	27.2454	27.4642	27.2544	27.7468	26.7657	27.8563	28.0118	27.5017	27.0131	27.0691	25.8594	27.3768	27.472	28.0809	27.3362	28.189	27.7882	28.393	27.5501	28.3709	28.0843	26.5564	27.7007	26.5478	26.7036	26.7268	26.9068	27.1835	25.9508	26.9118	26.1262	27.4475	27.4548	27.7952	26.2547	28.1025	28.0173	28.1773	27.3577	26.7071	26.479	28.3503	27.6372	27.3335	27.5342	27.3519
23.5607	23.6873	24.6244	26.2862	NaN	NaN	NaN	NaN	26.1515	23.2304	NaN	25.1366	NaN	NaN	NaN	NaN	NaN	NaN	NaN	NaN	NaN	24.8434	25.476	25.2836	23.6102	NaN	25.4805	NaN	26.0848	NaN	25.5284	26.191	25.0074	NaN	NaN	26.9257	25.2243	24.8649	NaN	NaN	NaN	NaN	NaN	NaN	NaN	NaN	NaN	24.7137	23.0962	25.0711
24.3186	24.246	22.5703	24.6311	24.6753	25.4445	24.7011	26.2817	24.0058	26.1155	NaN	25.2426	25.7004	25.4809	NaN	24.7445	23.8932	25.747	23.7211	23.4983	23.8458	25.8918	24.2866	24.9756	24.9947	23.2617	24.2837	22.6824	NaN	NaN	NaN	24.0585	NaN	NaN	NaN	22.7772	22.9391	24.5019	NaN	23.6022	NaN	24.4815	NaN	NaN	NaN	NaN	24.6404	25.0953	25.1673	25.451
23.9232	NaN	24.3728	24.5011	23.4912	24.0108	NaN	NaN	23.9697	22.893	NaN	NaN	NaN	24.1549	NaN	NaN	24.4481	24.7598	24.4872	24.5527	22.1918	24.1647	24.9463	24.0243	24.5323	23.6634	24.4584	NaN	26.2512	NaN	26.2061	23.1667	24.8658	21.7136	23.6779	23.7925	24.127	NaN	NaN	NaN	NaN	NaN	NaN	NaN	NaN	NaN	NaN	NaN	23.8807	24.0543
NaN	NaN	24.8324	NaN	NaN	NaN	NaN	NaN	NaN	NaN	NaN	NaN	NaN	NaN	NaN	NaN	24.5015	24.8843	NaN	25.0396	NaN	25.3879	24.6707	NaN	24.8682	24.762	24.9371	NaN	NaN	24.995	NaN	25.2464	NaN	24.1138	NaN	NaN	NaN	25.6139	NaN	NaN	25.7907	NaN	NaN	NaN	NaN	NaN	NaN	25.2299	25.4585	NaN
23.8813	NaN	NaN	23.7028	NaN	24.3788	NaN	24.861	24.1241	24.9096	NaN	NaN	24.2262	NaN	NaN	23.0826	23.8992	25.114	24.6465	27.8069	24.9022	26.3125	NaN	24.9175	23.6488	NaN	NaN	NaN	NaN	NaN	NaN	NaN	NaN	NaN	NaN	NaN	NaN	24.5938	NaN	NaN	24.3875	24.462	NaN	NaN	NaN	25.1037	NaN	23.8444	NaN	24.297
NaN	23.9441	24.9425	23.8284	24.3222	24.1957	NaN	24.0992	24.0531	24.1951	NaN	NaN	NaN	NaN	NaN	NaN	NaN	23.6141	NaN	23.9209	NaN	23.9003	24.5808	23.1287	24.1718	23.4336	23.7593	24.5867	NaN	24.6453	NaN	23.9544	NaN	24.0468	23.9252	24.47	24.5351	24.3303	NaN	NaN	23.9656	NaN	NaN	NaN	NaN	NaN	NaN	24.3057	23.8377	NaN
NaN	NaN	NaN	NaN	NaN	NaN	NaN	NaN	NaN	NaN	NaN	NaN	NaN	NaN	NaN	NaN	NaN	NaN	NaN	NaN	NaN	NaN	NaN	NaN	NaN	NaN	NaN	NaN	NaN	NaN	NaN	NaN	NaN	NaN	NaN	NaN	NaN	NaN	NaN	NaN	NaN	NaN	NaN	NaN	NaN	NaN	NaN	24.5097	25.2136	NaN
NaN	NaN	NaN	NaN	NaN	NaN	NaN	NaN	NaN	NaN	NaN	NaN	NaN	NaN	NaN	24.4002	24.1602	27.6658	NaN	NaN	NaN	NaN	NaN	NaN	NaN	NaN	NaN	NaN	NaN	NaN	NaN	NaN	NaN	NaN	NaN	NaN	NaN	NaN	NaN	NaN	NaN	NaN	NaN	NaN	NaN	NaN	NaN	22.6522	NaN	NaN
22.8669	23.8933	24.5626	26.007	NaN	NaN	NaN	NaN	26.506	23.32	NaN	NaN	NaN	NaN	NaN	NaN	NaN	NaN	NaN	NaN	NaN	23.7941	23.5515	23.6643	23.6032	NaN	23.9105	NaN	NaN	NaN	NaN	24.0538	NaN	NaN	24.3064	24.2691	24.0717	25.6136	NaN	NaN	NaN	NaN	NaN	NaN	NaN	NaN	NaN	23.5866	NaN	22.8541
NaN	NaN	NaN	NaN	NaN	NaN	NaN	NaN	NaN	NaN	NaN	NaN	NaN	NaN	NaN	NaN	NaN	NaN	NaN	NaN	NaN	NaN	NaN	NaN	NaN	NaN	NaN	NaN	NaN	NaN	NaN	NaN	NaN	NaN	NaN	NaN	NaN	NaN	NaN	NaN	NaN	NaN	NaN	NaN	NaN	NaN	NaN	NaN	NaN	NaN
25.6116	24.3556	28.1408	26.8641	26.4005	25.9278	25.1235	25.6683	24.6285	25.3421	NaN	NaN	24.6895	25.0617	NaN	26.5621	26.8906	25.85	24.4699	23.322	24.5552	25.2723	27.0334	25.1048	25.4588	28.986	26.8746	28.0877	27.0885	26.3279	27.5863	27.2687	27.5449	28.5328	25.27	26.8599	26.892	24.9415	NaN	23.6655	25.9736	24.9908	NaN	25.0652	NaN	23.9725	23.175	25.4139	26.4822	25.5072
NaN	NaN	NaN	NaN	NaN	NaN	NaN	NaN	NaN	NaN	NaN	NaN	NaN	NaN	NaN	NaN	NaN	NaN	NaN	NaN	23.7738	NaN	23.6574	NaN	NaN	NaN	23.5837	NaN	NaN	NaN	NaN	NaN	NaN	NaN	NaN	24.3508	23.4757	NaN	NaN	NaN	NaN	NaN	NaN	NaN	NaN	NaN	NaN	24.0363	24.7645	NaN
NaN	NaN	24.4105	NaN	NaN	NaN	NaN	NaN	NaN	NaN	NaN	NaN	NaN	NaN	NaN	NaN	NaN	NaN	NaN	NaN	NaN	NaN	NaN	NaN	NaN	NaN	NaN	24.3337	NaN	NaN	NaN	NaN	NaN	23.8556	NaN	NaN	NaN	NaN	NaN	NaN	NaN	NaN	NaN	NaN	NaN	NaN	NaN	NaN	NaN	NaN
NaN	24.8868	25.8018	25.3859	NaN	NaN	25.2599	23.864	23.2149	NaN	NaN	NaN	NaN	NaN	NaN	NaN	NaN	24.1863	NaN	NaN	NaN	23.8812	NaN	NaN	NaN	NaN	NaN	NaN	NaN	NaN	NaN	NaN	24.096	25.3027	NaN	NaN	NaN	NaN	NaN	NaN	NaN	NaN	NaN	NaN	NaN	NaN	NaN	NaN	NaN	23.0461
NaN	NaN	NaN	NaN	NaN	23.4686	NaN	23.8916	NaN	NaN	NaN	NaN	NaN	NaN	NaN	NaN	NaN	23.5223	NaN	25.6274	23.8128	23.6438	NaN	NaN	NaN	NaN	NaN	NaN	NaN	NaN	NaN	NaN	NaN	NaN	NaN	NaN	NaN	23.5666	NaN	NaN	23.9918	23.9946	NaN	NaN	NaN	NaN	23.7876	NaN	NaN	NaN
NaN	NaN	NaN	NaN	NaN	NaN	NaN	NaN	NaN	NaN	NaN	NaN	NaN	NaN	NaN	NaN	NaN	NaN	NaN	NaN	NaN	NaN	23.7932	NaN	23.8284	NaN	NaN	NaN	NaN	NaN	NaN	NaN	NaN	NaN	NaN	23.965	NaN	NaN	NaN	NaN	NaN	NaN	NaN	NaN	NaN	NaN	NaN	NaN	NaN	NaN
23.973	NaN	24.2534	NaN	NaN	24.3228	24.2631	24.0177	NaN	NaN	NaN	NaN	NaN	NaN	NaN	NaN	23.6913	NaN	NaN	NaN	NaN	NaN	NaN	NaN	NaN	25.5195	NaN	24.1655	NaN	24.684	NaN	NaN	NaN	24.1481	NaN	NaN	NaN	NaN	NaN	24.1642	NaN	NaN	NaN	NaN	24.8874	NaN	NaN	NaN	NaN	NaN
23.9648	23.7263	23.8716	NaN	24.482	NaN	24.4725	NaN	NaN	NaN	NaN	NaN	NaN	NaN	NaN	NaN	24.9649	NaN	24.0178	23.3468	NaN	NaN	NaN	NaN	23.7111	24.6712	23.597	24.9745	NaN	25.1257	24.2274	NaN	NaN	24.9224	NaN	NaN	NaN	NaN	NaN	NaN	NaN	NaN	NaN	24.8236	25.0165	NaN	NaN	NaN	NaN	NaN
24.0057	23.8314	24.4992	NaN	NaN	NaN	24.2605	NaN	NaN	23.5063	NaN	NaN	NaN	NaN	NaN	23.3362	23.7729	NaN	NaN	23.8395	NaN	NaN	NaN	NaN	NaN	24.3488	23.561	24.0382	NaN	24.517	NaN	23.7383	NaN	24.9262	NaN	NaN	NaN	23.8942	NaN	NaN	24.1391	24.003	NaN	NaN	24.4588	NaN	NaN	NaN	NaN	NaN
23.5523	NaN	23.3542	23.786	NaN	23.3987	NaN	23.6482	NaN	NaN	NaN	NaN	23.8094	NaN	NaN	23.4869	NaN	24.4715	23.6286	24.5646	23.7859	NaN	23.5679	NaN	23.3596	23.2483	NaN	23.5337	NaN	23.6359	NaN	23.307	NaN	23.5364	NaN	NaN	23.2337	23.3101	NaN	NaN	NaN	NaN	NaN	NaN	NaN	NaN	NaN	24.6518	25.4027	NaN
28.5478	28.4202	29.039	27.2185	28.2842	27.2488	28.233	25.8782	23.7136	27.374	25.7491	25.6653	27.7076	28.2365	28.1218	27.1864	28.9707	26.632	27.8837	27.683	28.1064	24.6037	26.1084	24.8712	26.1794	29.1293	28.3164	29.7492	28.9427	29.585	29.2915	27.6089	27.857	28.6816	25.6339	23.6687	25.2968	27.3607	26.0543	27.5138	25.9198	26.6959	27.5694	28.2591	28.0474	27.0289	27.6634	28.9549	29.1894	26.5189
25.6495	25.5566	27.2628	24.6083	25.4462	NaN	26.1438	NaN	24.2293	NaN	NaN	NaN	NaN	NaN	NaN	24.8867	26.3705	NaN	25.1382	NaN	24.952	NaN	25.2654	23.8082	24.9356	27.7259	24.8101	27.0804	NaN	26.6251	25.5232	NaN	25.2783	27.8215	NaN	NaN	25.5298	24.5617	NaN	NaN	NaN	NaN	25.7428	NaN	25.6436	NaN	25.52	NaN	24.6317	NaN
24.0724	24.0248	25.492	26.5841	24.1906	24.5612	23.9798	25.2855	23.2723	25.2968	NaN	NaN	NaN	NaN	NaN	26.6317	26.2545	28.1049	27.6993	27.5395	25.2745	26.4175	26.4067	25.5047	26.7148	23.0306	27.2208	NaN	24.9628	22.3323	25.2851	26.8125	25.6529	24.2084	24.0766	24.811	25.9775	26.9152	NaN	25.3302	25.6441	25.0906	25.8493	NaN	NaN	24.9924	23.4944	23.8162	26.7158	24.0325
24.3814	NaN	NaN	NaN	NaN	24.9914	NaN	25.4018	NaN	24.9898	NaN	NaN	NaN	NaN	NaN	NaN	24.9953	25.7673	25.4233	25.7132	NaN	24.4326	24.5746	24.6509	24.3951	24.5543	25.3259	NaN	NaN	NaN	NaN	NaN	NaN	NaN	NaN	NaN	NaN	NaN	NaN	NaN	25.2542	25.0319	NaN	NaN	NaN	NaN	NaN	25.1573	25.5915	24.7246
25.9184	24.8954	26.5617	24.7098	25.816	23.3236	25.621	NaN	NaN	23.7799	NaN	NaN	NaN	25.5201	NaN	24.2437	25.9746	NaN	26.1265	25.33	26.1312	NaN	23.8177	NaN	22.7396	26.3533	24.8444	27.3493	26.3963	26.9861	26.413	24.926	25.8804	26.5939	NaN	NaN	23.7375	NaN	NaN	NaN	NaN	NaN	26.0079	26.1667	26.2676	NaN	23.9862	NaN	24.0856	NaN
25.4818	24.8096	26.3814	NaN	NaN	24.2373	25.578	NaN	NaN	NaN	NaN	NaN	NaN	NaN	NaN	NaN	26.0208	NaN	NaN	NaN	NaN	NaN	NaN	NaN	NaN	26.1523	24.7538	25.6956	NaN	26.0319	NaN	NaN	NaN	25.7385	NaN	NaN	NaN	NaN	NaN	NaN	NaN	NaN	NaN	NaN	26.2525	NaN	NaN	NaN	24.6128	NaN
24.9933	25.4267	24.4233	25.6688	24.9303	25.8241	25.0934	26.0896	25.2917	26.0713	NaN	NaN	NaN	NaN	NaN	25.8	24.8633	26.4088	25.6668	25.8212	25.382	26.5436	25.9575	26.4186	26.6701	25.015	25.6811	24.423	25.2294	24.6798	25.6947	25.7712	NaN	25.157	24.2423	26.0008	26.1798	26.0837	NaN	25.7372	25.5756	26.0762	NaN	NaN	25.0488	25.6328	25.6496	26.1135	25.7734	26.0157
28.7453	28.5764	26.6428	23.6299	27.9569	28.5361	27.0901	27.0475	NaN	NaN	NaN	NaN	NaN	NaN	NaN	28.4081	28.5552	28.5099	26.2469	27.6401	25.3768	24.2561	23.7104	NaN	22.6814	27.1443	27.0889	27.4956	26.0838	26.1414	27.5591	24.8128	26.3588	26.9591	23.8889	26.0952	27.433	27.6686	26.3174	24.309	25.0084	24.1923	24.5612	23.8936	23.6804	23.6177	NaN	24.2874	23.8257	26.6918
23.4955	NaN	24.3174	25.4752	NaN	26.0956	NaN	NaN	NaN	23.886	NaN	NaN	NaN	25.2187	NaN	NaN	25.4805	26.3647	24.2867	26.9327	24.8685	25.9672	23.823	26.545	26.2939	24.2786	25.4232	NaN	NaN	NaN	NaN	24.0172	NaN	23.9642	NaN	23.6149	24.0831	24.196	25.1004	24.5749	25.11	25.4426	NaN	25.2609	25.0509	25.4196	25.449	24.1787	25.4403	NaN
NaN	NaN	NaN	NaN	NaN	NaN	NaN	NaN	NaN	NaN	NaN	NaN	NaN	NaN	NaN	NaN	NaN	NaN	24.1608	NaN	24.5933	NaN	24.203	NaN	NaN	NaN	24.2554	NaN	NaN	NaN	NaN	NaN	NaN	NaN	NaN	NaN	NaN	NaN	NaN	NaN	NaN	NaN	NaN	NaN	NaN	NaN	NaN	NaN	NaN	NaN
26.8557	27.2346	27.7214	26.6765	26.5544	26.0702	26.7591	26.4299	26.6617	26.2773	26.5815	26.6955	25.6426	25.4502	NaN	26.499	27.2551	26.3758	25.9859	27.1907	25.953	26.2443	27.0932	26.3446	27.0295	27.7283	26.7137	27.9273	26.0438	28.2809	26.7676	27.1265	25.1454	26.6595	23.4276	26.8269	27.1704	26.7913	26.279	26.8115	25.6495	26.4944	25.4839	25.8601	27.003	25.6511	26.2671	26.5599	26.6922	25.8018
NaN	NaN	NaN	NaN	NaN	NaN	NaN	NaN	NaN	NaN	NaN	NaN	NaN	NaN	NaN	NaN	NaN	NaN	NaN	NaN	NaN	NaN	NaN	NaN	NaN	NaN	NaN	NaN	NaN	NaN	NaN	NaN	NaN	NaN	NaN	NaN	NaN	NaN	NaN	NaN	NaN	NaN	NaN	NaN	NaN	NaN	NaN	NaN	NaN	NaN
27.0053	26.6815	27.1136	26.1879	26.9673	26.3573	27.1552	25.4704	NaN	25.3956	NaN	25.8688	NaN	26.1653	NaN	26.8912	27.6295	26.7955	26.4587	27.0803	27.1768	25.0645	26.743	24.7014	26.4092	27.4232	26.6333	26.9013	26.864	27.3281	27.0755	26.1697	26.5503	27.1769	NaN	24.381	25.3861	25.3578	26.5313	27.1502	27.814	27.8222	27.0827	26.8503	27.2691	25.9089	26.4576	NaN	25.7083	23.9286
NaN	NaN	NaN	NaN	NaN	NaN	NaN	NaN	NaN	NaN	NaN	NaN	NaN	NaN	NaN	NaN	NaN	NaN	NaN	NaN	NaN	NaN	NaN	NaN	NaN	NaN	NaN	NaN	NaN	NaN	NaN	NaN	NaN	NaN	NaN	NaN	NaN	NaN	NaN	NaN	NaN	NaN	NaN	NaN	NaN	NaN	NaN	NaN	NaN	NaN
23.6806	NaN	23.3162	24.2196	NaN	23.9405	NaN	NaN	NaN	23.9882	NaN	NaN	NaN	NaN	NaN	NaN	NaN	24.71	NaN	22.8773	NaN	23.8569	23.5683	24.156	23.8124	23.4684	23.6812	NaN	NaN	NaN	NaN	23.7157	NaN	NaN	NaN	NaN	NaN	NaN	NaN	NaN	23.9386	24.1428	NaN	NaN	NaN	NaN	NaN	23.9514	23.9366	NaN
NaN	23.1562	NaN	22.9638	NaN	NaN	NaN	NaN	NaN	NaN	NaN	NaN	NaN	NaN	NaN	NaN	22.9511	NaN	NaN	NaN	NaN	24.6961	23.4722	24.0208	NaN	NaN	NaN	NaN	NaN	NaN	NaN	NaN	NaN	NaN	NaN	NaN	NaN	NaN	NaN	NaN	NaN	NaN	NaN	NaN	NaN	NaN	NaN	23.3736	23.0307	NaN
NaN	NaN	NaN	NaN	NaN	NaN	NaN	NaN	NaN	22.2915	NaN	NaN	NaN	NaN	NaN	NaN	NaN	22.3439	NaN	22.6482	22.4389	24.4405	22.2074	23.3067	22.9057	NaN	NaN	NaN	NaN	NaN	NaN	NaN	NaN	NaN	NaN	NaN	NaN	NaN	NaN	NaN	NaN	NaN	NaN	NaN	NaN	NaN	NaN	22.9875	22.9348	NaN
23.182	NaN	NaN	23.9473	24.0259	23.8442	NaN	NaN	NaN	24.0483	NaN	NaN	NaN	NaN	NaN	23.8022	NaN	24.3627	23.7297	23.7208	NaN	23.6623	23.5265	23.5693	23.5878	24.0759	23.5318	23.8207	NaN	23.9309	NaN	24.3119	NaN	NaN	NaN	NaN	24.3055	24.1752	NaN	NaN	24.2184	24.6174	NaN	NaN	NaN	NaN	NaN	23.5106	23.7388	23.9294
NaN	NaN	NaN	23.6807	NaN	NaN	NaN	NaN	NaN	NaN	NaN	NaN	NaN	NaN	NaN	NaN	NaN	NaN	NaN	NaN	NaN	NaN	NaN	NaN	NaN	NaN	NaN	NaN	NaN	NaN	NaN	NaN	24.9468	24.4525	NaN	NaN	NaN	NaN	NaN	NaN	NaN	NaN	NaN	NaN	NaN	NaN	NaN	NaN	NaN	NaN
NaN	25.8847	25.8568	25.221	NaN	NaN	NaN	NaN	NaN	25.4799	NaN	27.6761	NaN	NaN	NaN	25.4129	25.7819	NaN	NaN	NaN	NaN	NaN	25.5516	NaN	25.3064	25.1768	NaN	26.9127	NaN	27.1133	NaN	25.8387	NaN	NaN	25.6927	25.4568	25.6172	NaN	NaN	NaN	NaN	NaN	NaN	NaN	NaN	25.8268	NaN	25.0169	NaN	NaN
NaN	NaN	NaN	NaN	NaN	NaN	NaN	NaN	NaN	NaN	NaN	NaN	NaN	NaN	NaN	NaN	NaN	NaN	NaN	NaN	NaN	NaN	NaN	NaN	NaN	21.8028	NaN	NaN	NaN	NaN	NaN	NaN	NaN	NaN	NaN	NaN	NaN	NaN	NaN	NaN	NaN	NaN	NaN	NaN	NaN	NaN	NaN	NaN	NaN	NaN
24.0555	24.2324	23.1499	24.1995	NaN	23.9174	24.2565	24.038	23.4831	25.1022	NaN	NaN	NaN	NaN	NaN	24.1113	23.8981	24.525	24.0932	24.1771	24.5822	25.0167	23.6677	24.5684	24.0786	24.5045	23.8253	23.6904	NaN	24.2876	NaN	24.3283	23.636	23.8203	NaN	24.1384	23.936	24.8333	NaN	NaN	NaN	NaN	NaN	NaN	NaN	NaN	NaN	24.482	24.4192	NaN
NaN	NaN	NaN	NaN	NaN	NaN	NaN	NaN	NaN	NaN	NaN	NaN	NaN	NaN	NaN	NaN	NaN	NaN	NaN	NaN	NaN	NaN	NaN	NaN	NaN	NaN	NaN	NaN	NaN	NaN	NaN	NaN	NaN	NaN	NaN	NaN	NaN	NaN	NaN	NaN	NaN	NaN	NaN	NaN	NaN	NaN	NaN	NaN	NaN	NaN
26.9865	26.579	26.8186	26.5109	26.9122	26.71	25.8074	26.7859	25.495	26.434	26.7903	25.5312	26.4096	26.0894	26.6349	26.3017	26.7941	27.0065	26.852	27.2581	26.5002	26.5451	26.5186	26.9106	26.3045	27.0301	26.9007	26.7576	26.9484	26.3842	27.1501	26.385	27.0694	26.7285	NaN	26.4581	26.4924	27.0255	26.1358	26.6818	27.1154	26.8723	26.0461	26.4038	26.2427	26.3344	27.1616	26.8884	26.7249	26.6705
25.5748	24.8018	25.2755	25.6519	24.5055	25.398	25.517	25.325	27.5207	25.628	NaN	NaN	26.2181	25.6386	NaN	25.9394	25.943	27.0552	25.0369	25.4214	24.6965	26.0039	24.7992	26.1858	26.0755	24.3053	25.8057	24.9349	25.1366	25.5616	25.0844	25.923	25.0032	24.5252	26.4561	25.4976	26.6613	26.0884	NaN	24.8047	25.0809	24.774	NaN	NaN	24.8064	25.201	25.58	26.7013	26.4187	25.2251
27.9831	27.7106	28.1621	27.5918	27.3866	26.7533	27.642	26.9092	25.8655	27.2199	26.9536	26.2151	26.0759	27.1915	NaN	27.3378	27.425	26.3349	28.0221	27.9218	27.9389	28.1056	28.3181	27.1114	27.8019	27.9501	28.34	28.4633	29.1169	28.3742	29.3378	27.3071	29.3373	28.4543	26.1944	26.9051	27.6885	27.4271	24.9797	27.1842	27.3182	27.2861	28.475	29.1042	27.7017	26.3	26.9575	28.9291	29.7063	26.7819
NaN	NaN	NaN	NaN	NaN	NaN	NaN	NaN	NaN	NaN	NaN	NaN	NaN	NaN	NaN	NaN	NaN	NaN	NaN	NaN	NaN	NaN	NaN	NaN	NaN	NaN	NaN	NaN	NaN	NaN	NaN	NaN	NaN	NaN	NaN	NaN	NaN	NaN	NaN	NaN	NaN	NaN	NaN	NaN	NaN	NaN	NaN	NaN	NaN	NaN
NaN	NaN	NaN	NaN	NaN	NaN	NaN	NaN	NaN	NaN	NaN	NaN	NaN	NaN	NaN	NaN	NaN	NaN	NaN	NaN	NaN	NaN	NaN	NaN	NaN	NaN	NaN	NaN	NaN	NaN	NaN	NaN	NaN	NaN	NaN	NaN	NaN	NaN	NaN	NaN	NaN	NaN	NaN	NaN	NaN	NaN	NaN	NaN	NaN	NaN
28.8775	28.6349	29.0828	29.9985	27.9576	27.6642	28.1314	27.6861	27.8709	27.9493	26.3486	27.3128	27.4361	28.6577	28.1151	27.7982	27.4378	27.8034	28.8858	27.2622	28.7035	28.8802	29.7024	28.18	30.1413	27.8348	28.9225	28.7768	29.2806	28.2285	29.7361	29.8238	29.518	28.367	28.0511	30.3874	30.2175	29.2123	26.8478	NaN	25.3286	NaN	NaN	NaN	25.0707	25.5354	26.4432	29.1135	28.3743	28.5882
25.9174	24.8094	27.3467	25.0029	NaN	24.798	NaN	NaN	NaN	NaN	NaN	NaN	NaN	NaN	NaN	24.8486	26.5448	NaN	NaN	NaN	NaN	NaN	23.5145	NaN	NaN	27.3815	23.8746	27.4844	NaN	NaN	NaN	NaN	25.7822	26.603	NaN	NaN	NaN	NaN	NaN	NaN	NaN	NaN	NaN	NaN	NaN	NaN	NaN	NaN	24.0566	NaN
25.001	25.377	23.5946	25.2159	NaN	24.7556	24.7222	25.9147	NaN	24.5837	NaN	25.4114	NaN	NaN	NaN	25.0025	24.335	25.4677	24.3842	26.3966	24.7732	25.8978	24.3393	25.4482	25.2319	23.9394	25.156	24.1618	NaN	24.3276	NaN	23.9813	NaN	24.3978	24.2797	NaN	24.8724	24.802	NaN	24.8714	25.0626	25.1853	NaN	NaN	NaN	24.1958	24.9038	26.208	25.6173	24.7466
24.1999	NaN	NaN	24.395	NaN	NaN	NaN	NaN	25.2907	NaN	NaN	NaN	24.8526	24.9579	NaN	NaN	NaN	NaN	NaN	NaN	NaN	26.4695	23.8387	25.8283	25.75	NaN	NaN	NaN	NaN	NaN	NaN	24.8556	NaN	NaN	24.872	25.0772	26.1408	NaN	25.4385	NaN	NaN	NaN	NaN	NaN	NaN	24.1874	NaN	24.4016	NaN	24.6163
NaN	NaN	24.5087	24.4628	NaN	NaN	NaN	23.8226	24.4546	23.7361	NaN	NaN	NaN	NaN	NaN	24.1688	24.2945	25.3096	24.2069	NaN	NaN	24.036	23.7984	24.4114	NaN	24.1169	NaN	NaN	NaN	23.9353	NaN	NaN	NaN	NaN	NaN	NaN	NaN	NaN	NaN	NaN	NaN	NaN	NaN	NaN	NaN	NaN	NaN	23.8018	NaN	NaN
25.8738	NaN	23.4663	24.6042	NaN	25.4673	NaN	NaN	25.1994	NaN	NaN	NaN	NaN	NaN	NaN	NaN	NaN	NaN	NaN	NaN	NaN	NaN	NaN	NaN	24.0709	NaN	23.63	NaN	NaN	NaN	25.5596	NaN	NaN	NaN	26.75	25.439	NaN	23.6157	NaN	NaN	NaN	NaN	NaN	NaN	NaN	NaN	24.793	NaN	NaN	25.668
23.6205	NaN	26.8459	24.5429	25.5755	24.2576	24.1622	NaN	NaN	23.3035	NaN	NaN	NaN	NaN	NaN	NaN	27.4822	NaN	NaN	NaN	22.4546	NaN	23.5634	NaN	NaN	28.201	23.9788	26.8374	24.9343	26.206	25.4564	24.1346	26.1792	28.4698	NaN	NaN	NaN	NaN	NaN	NaN	NaN	NaN	NaN	25.1858	25.0597	23.3266	23.3272	NaN	24.0863	NaN
28.1046	28.2913	28.0322	28.5473	27.124	27.6734	28.2143	27.2328	28.7284	28.4415	27.3438	27.4982	27.8673	28.0873	28.1092	27.5506	27.494	27.925	27.2223	27.888	27.544	28.9435	28.2326	28.9468	28.7033	27.3591	27.4891	27.4267	27.1958	27.6474	27.9334	28.3674	27.3793	27.493	27.9585	28.4909	28.3274	28.3208	27.8065	26.5668	27.9283	27.1358	25.2138	26.9143	27.4017	27.0884	26.5117	28.8156	28.4921	28.2182
NaN	NaN	23.6262	NaN	NaN	NaN	NaN	NaN	NaN	NaN	NaN	NaN	NaN	NaN	NaN	NaN	NaN	NaN	NaN	NaN	NaN	NaN	NaN	NaN	NaN	23.943	NaN	24.2536	NaN	NaN	NaN	NaN	NaN	NaN	NaN	NaN	NaN	NaN	NaN	NaN	NaN	NaN	NaN	NaN	NaN	NaN	NaN	NaN	NaN	NaN
26.4127	26.3479	25.8745	25.6754	25.8335	26.0064	26.0251	26.0765	24.4744	27.199	NaN	27.4294	26.8304	26.5909	26.8901	25.8475	26.5335	26.8742	26.2462	26.7387	26.2272	26.9703	26.5159	26.2697	26.6308	26.6664	26.324	26.3163	25.9622	27.0362	26.1128	25.7635	25.6479	26.3461	NaN	25.514	26.5658	26.1608	27.2349	26.9017	26.5437	26.9406	26.4183	26.6487	26.6407	26.672	26.5073	27.217	26.8734	25.5349
NaN	NaN	NaN	23.5499	NaN	NaN	NaN	NaN	NaN	NaN	NaN	NaN	NaN	NaN	NaN	NaN	NaN	NaN	NaN	NaN	NaN	23.8185	24.028	NaN	23.4803	NaN	NaN	NaN	NaN	23.307	NaN	NaN	NaN	NaN	NaN	23.8826	23.0993	NaN	NaN	23.2384	NaN	NaN	NaN	NaN	NaN	NaN	NaN	NaN	NaN	NaN
NaN	NaN	NaN	NaN	NaN	NaN	NaN	NaN	NaN	NaN	NaN	NaN	NaN	NaN	NaN	NaN	NaN	NaN	NaN	NaN	NaN	NaN	NaN	NaN	NaN	NaN	NaN	NaN	NaN	NaN	NaN	NaN	NaN	NaN	NaN	NaN	NaN	NaN	NaN	NaN	NaN	NaN	NaN	NaN	NaN	NaN	NaN	NaN	NaN	NaN
24.373	NaN	NaN	NaN	25.1259	29.005	27.8648	28.0603	NaN	22.7505	NaN	NaN	25.6805	25.4901	NaN	NaN	24.3759	25.176	29.0638	24.9499	27.8191	25.8354	24.9193	25.6755	26.981	24.8722	26.4814	NaN	NaN	NaN	25.8346	26.9068	NaN	NaN	NaN	25.3792	24.7428	25.7682	NaN	25.3882	26.8013	27.4194	29.3222	28.2908	25.9788	27.6703	28.7458	26.0739	24.4666	NaN
25.1923	26.6321	27.0471	25.1753	NaN	NaN	NaN	NaN	25.7343	24.0436	NaN	NaN	NaN	NaN	NaN	NaN	NaN	NaN	NaN	NaN	NaN	23.1554	24.5416	NaN	23.8344	23.4336	NaN	26.2731	NaN	NaN	NaN	26.1016	24.4569	23.8771	NaN	25.1904	NaN	NaN	NaN	NaN	NaN	NaN	NaN	NaN	NaN	NaN	NaN	24.075	NaN	NaN
23.9444	NaN	25.0515	24.9573	NaN	24.5401	NaN	24.3995	23.5655	25.0043	NaN	NaN	NaN	NaN	NaN	24.2798	23.7249	24.4292	25.1493	25.6526	24.7033	26.1263	25.7075	25.5642	26.3072	24.1913	24.0086	NaN	NaN	NaN	NaN	24.8243	NaN	NaN	NaN	24.9697	25.5328	24.7324	NaN	NaN	NaN	NaN	NaN	NaN	NaN	NaN	NaN	24.6635	24.4349	24.2615
24.8496	25.2458	NaN	23.3906	NaN	NaN	NaN	24.2337	NaN	24.1383	NaN	NaN	NaN	NaN	NaN	23.6557	23.7368	24.6446	23.7438	NaN	24.0529	24.0206	NaN	23.8084	22.8556	24.2678	NaN	NaN	NaN	NaN	NaN	23.6523	NaN	NaN	NaN	23.5114	NaN	NaN	NaN	NaN	NaN	NaN	NaN	NaN	NaN	NaN	NaN	NaN	NaN	NaN
NaN	NaN	NaN	NaN	NaN	NaN	NaN	NaN	NaN	NaN	NaN	NaN	NaN	NaN	NaN	NaN	23.8041	NaN	NaN	NaN	NaN	NaN	23.4614	NaN	NaN	25.0561	NaN	25.3441	NaN	NaN	NaN	NaN	NaN	25.4675	NaN	NaN	NaN	NaN	NaN	NaN	NaN	NaN	NaN	NaN	NaN	NaN	NaN	NaN	24.8438	NaN
NaN	NaN	NaN	NaN	NaN	NaN	NaN	NaN	NaN	NaN	NaN	NaN	NaN	NaN	NaN	NaN	NaN	23.6375	23.3931	23.9521	NaN	23.9073	23.3354	NaN	23.5244	NaN	NaN	NaN	NaN	NaN	NaN	NaN	NaN	NaN	NaN	NaN	23.7385	23.2713	NaN	NaN	NaN	NaN	NaN	NaN	NaN	23.073	NaN	22.7792	23.196	NaN
NaN	NaN	NaN	NaN	NaN	NaN	23.5945	NaN	NaN	NaN	NaN	NaN	NaN	NaN	NaN	NaN	NaN	NaN	NaN	NaN	NaN	NaN	NaN	NaN	NaN	NaN	NaN	NaN	NaN	23.2403	NaN	NaN	NaN	NaN	NaN	NaN	NaN	NaN	NaN	NaN	NaN	23.6959	NaN	NaN	NaN	NaN	NaN	NaN	21.8105	NaN
NaN	NaN	NaN	NaN	NaN	NaN	NaN	NaN	NaN	NaN	NaN	NaN	NaN	NaN	NaN	NaN	NaN	NaN	23.0343	23.6932	NaN	25.0349	NaN	23.3696	22.8555	NaN	NaN	NaN	NaN	NaN	NaN	NaN	NaN	NaN	NaN	NaN	NaN	NaN	NaN	NaN	NaN	NaN	NaN	NaN	NaN	NaN	NaN	NaN	23.4987	NaN
NaN	NaN	NaN	23.0142	NaN	NaN	NaN	NaN	NaN	NaN	NaN	NaN	NaN	NaN	NaN	NaN	NaN	24.3105	23.0958	NaN	NaN	NaN	22.873	23.928	24.1996	NaN	23.0828	NaN	NaN	NaN	NaN	23.6354	NaN	NaN	NaN	NaN	NaN	NaN	NaN	NaN	NaN	NaN	NaN	NaN	NaN	NaN	NaN	NaN	23.6382	NaN
27.2086	26.8455	26.047	26.7773	25.3227	25.7522	26.0267	25.4299	26.3132	25.6394	NaN	25.8436	NaN	NaN	NaN	25.9486	26.2553	25.8339	25.403	26.5951	25.6764	25.7727	25.4028	25.6685	25.8473	25.8616	26.2029	25.5045	25.7078	26.0161	25.683	26.7864	25.8146	25.6737	25.379	24.8344	25.4157	26.9611	23.5181	26.6807	26.5853	26.0887	NaN	NaN	NaN	25.4892	24.8668	24.1439	24.9763	26.0751
NaN	NaN	NaN	23.2974	NaN	NaN	NaN	NaN	NaN	NaN	NaN	NaN	NaN	NaN	NaN	NaN	NaN	NaN	NaN	24.1588	NaN	NaN	NaN	NaN	NaN	NaN	NaN	NaN	NaN	NaN	NaN	NaN	NaN	NaN	NaN	NaN	NaN	23.8217	NaN	NaN	NaN	NaN	NaN	NaN	NaN	NaN	NaN	NaN	NaN	NaN
27.5201	27.3645	27.5748	27.4379	NaN	25.2756	27.4315	26.2178	27.24	26.6926	NaN	NaN	24.9767	NaN	NaN	26.313	26.478	26.002	26.0325	25.7969	26.3848	26.109	26.5688	NaN	25.6157	27.1027	24.9694	27.7484	NaN	27.3186	25.4693	26.872	NaN	27.707	25.8441	26.8037	26.9373	26.3888	NaN	24.9367	24.92	25.6966	NaN	NaN	26.4002	25.6227	25.0917	25.8493	26.0258	26.6439
27.6803	27.3598	27.4109	28.1477	27.4457	27.9789	27.3984	27.4356	28.8154	28.1254	27.0742	28.133	28.5655	28.9568	28.6611	28.0888	27.3794	27.6651	28.0817	27.796	27.795	28.8447	28.6834	28.4568	28.7349	27.5606	28.1365	27.0108	26.4986	26.8993	27.4001	28.1232	27.3519	26.9456	29.615	28.1633	29.1958	28.0647	28.8965	28.2995	28.1868	28.6617	26.1087	26.2093	27.5578	27.9756	27.9077	28.3921	27.6971	28.0343
25.8556	26.0701	25.996	25.4856	26.3861	25.8865	26.2462	25.8585	25.3747	25.8839	24.9083	NaN	26.2783	26.4484	NaN	25.5813	26.276	26.2329	26.1535	26.4454	26.5397	25.9142	26.3417	25.8416	26.0383	26.4816	26.1289	26.2405	26.7204	26.7013	26.4707	25.9292	26.1091	26.3633	25.0611	25.763	25.7358	25.7108	25.8084	NaN	25.9932	26.0283	NaN	26.6451	NaN	26.1647	26.2625	26.0615	26.1716	25.4996
NaN	NaN	NaN	NaN	NaN	NaN	NaN	NaN	NaN	24.9501	NaN	NaN	NaN	NaN	NaN	NaN	NaN	NaN	NaN	24.0831	NaN	NaN	NaN	NaN	23.7965	NaN	NaN	NaN	24.1878	NaN	NaN	NaN	NaN	NaN	NaN	24.1282	24.5244	NaN	NaN	NaN	NaN	NaN	NaN	NaN	NaN	NaN	NaN	NaN	NaN	NaN
23.1616	24.008	23.171	23.2663	23.8305	23.7321	23.8402	24.0049	23.7343	24.2854	NaN	NaN	NaN	NaN	NaN	23.7509	23.6424	24.7285	23.7219	23.9296	23.7919	24.0935	24.23	24.1611	24.131	23.257	23.8799	NaN	NaN	23.4473	NaN	23.7349	23.0778	23.4576	NaN	23.722	23.4958	23.9935	NaN	NaN	23.406	23.6754	NaN	NaN	NaN	23.9009	NaN	23.8974	23.869	23.2681
26.0373	25.7136	25.3143	25.8854	25.8185	26.0092	25.9437	26.1491	24.7487	26.1656	NaN	25.8091	26.8304	26.2439	26.7216	25.9841	25.9976	26.1578	25.6376	26.2912	25.9312	26.281	25.8944	25.9882	26.2331	25.2303	25.8088	25.4131	25.9497	25.4532	25.158	25.2769	24.8592	25.3593	NaN	25.5329	25.9384	25.6692	26.3883	26.2169	26.0025	26.1206	NaN	25.3823	25.3781	25.5986	26.3101	25.9418	26.3718	25.2053
24.3303	25.1106	NaN	NaN	NaN	25.1709	NaN	25.1003	NaN	NaN	NaN	NaN	NaN	NaN	NaN	24.921	26.8388	25.383	24.4491	25.4917	25.0273	25.4148	25.1859	24.8009	25.5085	24.8511	NaN	24.6562	NaN	NaN	NaN	24.2478	NaN	NaN	NaN	24.7621	24.3086	24.2515	NaN	NaN	NaN	NaN	NaN	NaN	NaN	NaN	NaN	24.4477	24.9456	NaN
NaN	NaN	NaN	NaN	NaN	NaN	NaN	NaN	NaN	NaN	NaN	NaN	NaN	NaN	NaN	NaN	NaN	NaN	NaN	NaN	NaN	NaN	NaN	NaN	NaN	NaN	NaN	NaN	NaN	NaN	NaN	NaN	NaN	NaN	NaN	NaN	NaN	NaN	NaN	NaN	NaN	NaN	NaN	NaN	NaN	NaN	NaN	NaN	NaN	NaN
28.2494	28.1907	26.5331	27.4747	27.6531	28.4341	27.1523	28.6949	25.8523	27.4	26.6264	27.315	27.9381	27.539	27.8425	27.9295	27.7814	28.5448	28.1566	29.4784	28.0584	28.6296	27.407	28.2709	28.1335	27.4058	27.8704	26.6475	26.3011	26.7546	26.5267	27.0904	26.6092	27.4336	25.8923	27.0638	27.5579	28.1509	26.2845	28.1613	28.0648	28.082	27.0228	27.0213	26.7774	28.4693	28.6639	28.4637	28.1	27.7164
26.1039	26.751	25.8037	26.9803	26.7691	26.7956	26.6096	27.1575	26.5721	26.8764	NaN	NaN	NaN	24.6651	NaN	27.4147	26.6742	27.539	26.971	27.4564	26.433	28.1038	26.736	27.5732	27.5588	26.1612	27.3087	26.2073	26.328	26.3768	26.6171	26.9025	25.725	26.0795	25.1695	26.9952	27.1501	26.9337	NaN	26.5989	26.2751	26.4038	25.1333	25.0196	24.7841	25.5091	26.348	26.4035	26.353	27.026
26.0011	24.3953	28.6516	24.0898	24.9922	24.4124	25.3684	NaN	NaN	22.4941	NaN	NaN	NaN	NaN	NaN	24.1592	26.8136	NaN	NaN	NaN	22.5286	NaN	22.7795	NaN	NaN	29.1806	23.1045	28.4673	23.5619	28.6196	23.0956	24.375	24.3514	26.938	NaN	NaN	NaN	NaN	NaN	NaN	NaN	NaN	NaN	24.4962	26.66	NaN	NaN	NaN	25.8904	NaN
22.7496	NaN	NaN	NaN	NaN	NaN	NaN	NaN	NaN	NaN	NaN	NaN	NaN	NaN	NaN	NaN	NaN	NaN	23.8345	24.5466	23.7758	NaN	23.3979	NaN	23.0492	22.7375	23.2581	NaN	NaN	NaN	23.4151	NaN	NaN	NaN	NaN	NaN	23.4711	NaN	NaN	NaN	NaN	23.6476	NaN	NaN	NaN	NaN	NaN	23.1751	23.1378	23.2519
NaN	NaN	NaN	NaN	NaN	NaN	NaN	NaN	28.3006	NaN	NaN	28.3932	NaN	NaN	NaN	27.9431	NaN	NaN	28.1985	NaN	NaN	NaN	NaN	27.8496	28.1372	NaN	28.0908	NaN	NaN	28.2402	28.2167	27.7029	NaN	28.2581	27.6883	NaN	NaN	NaN	NaN	28.631	NaN	28.5163	NaN	NaN	28.6397	NaN	NaN	NaN	NaN	NaN
27.7655	27.3441	29.6299	26.6768	27.713	25.6597	28.4886	NaN	NaN	23.7298	NaN	NaN	22.9476	23.1667	NaN	26.3515	29.0352	22.1264	26.4719	26.7121	27.1085	NaN	24.3681	NaN	20.9098	30.0338	26.4514	30.1158	26.6094	30.674	27.7403	27.2204	27.046	29.9279	23.9075	21.5146	21.9898	22.3912	NaN	NaN	NaN	NaN	24.8525	25.6861	28.2895	24.6791	25.8641	23.2552	27.6989	23.7268
25.611	24.9657	NaN	25.2993	24.8052	25.1214	24.9021	25.6041	NaN	25.3869	NaN	NaN	26.1381	NaN	25.5214	NaN	NaN	24.4846	24.5841	26.0966	25.0749	25.5386	24.6308	25.2614	25.0467	24.6348	25.1569	NaN	NaN	NaN	NaN	24.4735	NaN	24.3516	NaN	23.772	24.5928	25.2387	24.7611	25.6813	25.3852	25.6243	NaN	NaN	NaN	26.0523	25.6084	25.1614	25.264	24.1124
24.8736	24.2888	24.7388	25.5815	24.1284	24.8322	24.7394	25.1688	25.5161	25.177	NaN	NaN	24.947	23.9781	NaN	25.6862	25.3851	25.8422	26.2812	26.8781	25.6915	25.3093	25.9386	25.1211	25.5374	24.4299	25.5869	23.4299	NaN	23.77	24.4577	25.5145	NaN	23.6584	NaN	25.7501	25.8852	25.5757	NaN	25.3504	25.3827	25.0766	25.1218	NaN	NaN	25.7767	25.522	24.6886	25.5385	24.9646
23.7887	23.3975	24.5385	NaN	NaN	NaN	24.7691	NaN	NaN	NaN	NaN	NaN	NaN	NaN	NaN	NaN	24.2736	NaN	NaN	NaN	NaN	NaN	NaN	NaN	NaN	24.7036	NaN	24.8281	NaN	25.0811	NaN	NaN	NaN	24.4986	NaN	NaN	NaN	NaN	NaN	NaN	NaN	NaN	NaN	NaN	25.0673	NaN	NaN	NaN	NaN	NaN
24.5343	23.6872	NaN	NaN	NaN	NaN	24.1862	NaN	24.306	24.3003	NaN	NaN	NaN	NaN	NaN	24.706	NaN	NaN	NaN	24.4005	NaN	24.598	23.451	23.9795	23.4598	22.9755	23.6453	NaN	NaN	NaN	NaN	NaN	NaN	23.6063	NaN	NaN	23.4759	NaN	NaN	24.7557	NaN	25.0485	NaN	NaN	NaN	NaN	NaN	NaN	NaN	24.4714
22.2751	22.1315	22.6337	24.9397	25.3142	25.7922	NaN	25.0075	23.8178	24.0219	NaN	NaN	23.9496	24.1846	23.87	24.5619	24.342	NaN	NaN	NaN	NaN	24.1689	NaN	23.5525	NaN	NaN	NaN	NaN	25.3897	NaN	24.7377	NaN	NaN	NaN	NaN	22.5437	22.7968	22.4213	NaN	21.6495	21.6231	21.8333	23.566	23.2539	NaN	23.2809	23.3515	NaN	NaN	25.7529
27.8874	26.8282	27.296	28.6102	27.2304	28.3779	27.5779	28.0757	24.5722	29.8935	28.8423	28.7823	28.0445	27.673	27.1743	30.5655	29.3008	32.0225	28.7041	27.8097	29.4385	30.5447	30.2705	30.344	30.232	22.8953	28.7801	21.0419	26.5455	NaN	28.2142	29.4304	25.771	23.2924	26.2743	29.9121	31.1079	29.3812	29.0077	29.5359	29.4862	29.564	28.2999	27.4318	25.8535	29.4996	30.0379	28.6446	28.9981	25.9702
NaN	NaN	NaN	NaN	NaN	NaN	NaN	NaN	NaN	NaN	NaN	NaN	NaN	NaN	NaN	NaN	NaN	NaN	NaN	NaN	NaN	NaN	NaN	NaN	NaN	NaN	NaN	NaN	NaN	NaN	NaN	NaN	NaN	NaN	NaN	NaN	NaN	NaN	NaN	NaN	NaN	NaN	NaN	NaN	NaN	NaN	NaN	NaN	NaN	NaN
25.8589	25.8493	25.0252	25.7498	25.3648	25.5048	25.5203	26.3693	25.1976	25.8004	NaN	NaN	NaN	25.1143	NaN	24.6949	25.3159	26.0641	25.4094	25.8379	25.0419	26.3659	25.1907	26.0942	26.0514	25.6042	26.7829	25.8045	25.8154	25.6845	26.371	25.7051	25.6503	25.6564	24.9515	24.9323	25.6801	25.6758	NaN	25.5037	25.8088	25.8145	NaN	25.4144	NaN	25.4934	24.709	26.2211	26.4285	26.9297
24.733	24.6079	NaN	24.1585	NaN	NaN	NaN	NaN	NaN	24.4614	NaN	NaN	NaN	NaN	NaN	NaN	NaN	24.5834	25.2577	24.8757	24.9236	NaN	25.4736	NaN	24.5497	NaN	25.1563	24.0054	NaN	24.2864	24.7128	24.3734	24.4878	NaN	NaN	NaN	NaN	NaN	NaN	NaN	NaN	NaN	24.9499	NaN	NaN	NaN	NaN	NaN	25.0352	NaN
28.099	28.2966	28.7308	28.2535	28.8917	28.4121	29.2254	28.4156	27.078	29.9517	28.8104	28.6702	27.998	28.2593	27.281	29.1321	29.2999	29.2634	30.0994	30.1761	30.0795	27.6907	28.8181	27.1286	28.0528	28.9416	29.2355	29.4452	29.232	29.6168	29.2497	28.5673	28.9028	28.5769	26.6413	27.1413	27.4027	29.8353	27.6519	28.8178	28.9787	28.5808	29.138	28.3939	28.5538	29.4167	29.0573	27.7523	28.5274	28.8853
NaN	NaN	NaN	NaN	NaN	NaN	23.4721	NaN	NaN	NaN	NaN	NaN	NaN	NaN	NaN	NaN	NaN	NaN	NaN	NaN	NaN	NaN	NaN	NaN	NaN	24.5615	NaN	NaN	NaN	24.8006	NaN	NaN	NaN	24.9684	NaN	NaN	NaN	NaN	NaN	NaN	NaN	NaN	NaN	NaN	24.298	NaN	NaN	NaN	NaN	NaN
25.0883	NaN	24.8363	25.3558	NaN	NaN	25.0727	25.8776	NaN	NaN	NaN	NaN	NaN	NaN	NaN	24.3896	24.7709	NaN	NaN	NaN	NaN	NaN	NaN	NaN	NaN	25.6246	NaN	25.4121	NaN	26.5049	NaN	24.5389	NaN	25.0746	NaN	NaN	NaN	NaN	NaN	NaN	NaN	NaN	NaN	NaN	25.7723	NaN	NaN	NaN	NaN	NaN
23.9981	NaN	NaN	NaN	NaN	NaN	NaN	NaN	NaN	NaN	NaN	NaN	NaN	NaN	NaN	NaN	NaN	NaN	NaN	NaN	NaN	NaN	NaN	NaN	NaN	NaN	NaN	NaN	NaN	NaN	NaN	NaN	NaN	NaN	NaN	NaN	NaN	22.6804	NaN	NaN	NaN	NaN	NaN	NaN	NaN	NaN	NaN	NaN	NaN	NaN
NaN	23.6467	NaN	NaN	NaN	NaN	NaN	NaN	NaN	NaN	NaN	NaN	NaN	NaN	NaN	23.1965	NaN	NaN	NaN	NaN	NaN	NaN	NaN	NaN	NaN	22.8073	NaN	22.8207	23.7241	23.2482	NaN	NaN	23.6541	22.9827	NaN	NaN	NaN	24.4109	NaN	NaN	NaN	NaN	NaN	NaN	NaN	NaN	NaN	NaN	NaN	NaN
NaN	NaN	NaN	24.7141	NaN	24.2466	NaN	NaN	NaN	24.0371	NaN	NaN	24.5746	NaN	NaN	NaN	NaN	24.0795	NaN	NaN	23.9092	24.7491	23.9455	23.7231	24.8078	NaN	NaN	NaN	NaN	NaN	NaN	24.1168	NaN	NaN	NaN	NaN	23.7883	23.9399	NaN	NaN	NaN	NaN	NaN	NaN	NaN	NaN	NaN	NaN	NaN	NaN
NaN	NaN	NaN	NaN	NaN	NaN	NaN	NaN	NaN	NaN	NaN	NaN	NaN	NaN	NaN	NaN	NaN	NaN	NaN	NaN	NaN	NaN	NaN	NaN	NaN	NaN	NaN	NaN	NaN	NaN	NaN	NaN	NaN	NaN	NaN	24.0186	23.5902	NaN	NaN	NaN	NaN	NaN	NaN	NaN	NaN	NaN	NaN	NaN	NaN	NaN
NaN	NaN	NaN	NaN	NaN	NaN	NaN	NaN	NaN	NaN	NaN	NaN	NaN	NaN	NaN	NaN	NaN	NaN	NaN	NaN	NaN	NaN	NaN	NaN	NaN	NaN	NaN	NaN	NaN	NaN	NaN	NaN	NaN	NaN	NaN	NaN	NaN	NaN	NaN	NaN	NaN	NaN	NaN	NaN	NaN	NaN	NaN	NaN	NaN	NaN
26.3944	26.2374	27.0834	NaN	25.4369	25.583	25.9569	24.6766	NaN	25.4197	NaN	NaN	NaN	NaN	NaN	26.0868	26.7357	25.8141	NaN	26.4424	25.6541	24.5224	26.3424	NaN	24.3797	27.725	24.6034	27.111	NaN	27.5735	24.7633	25.2696	NaN	26.8749	NaN	25.2646	25.7352	NaN	25.8183	25.7022	25.0581	25.5384	24.8794	NaN	27.0135	25.2134	NaN	24.8536	26.1457	25.4571
NaN	NaN	NaN	NaN	NaN	NaN	NaN	24.8227	24.6065	25.1265	NaN	NaN	NaN	NaN	NaN	NaN	NaN	24.6839	25.2715	NaN	25.427	25.3207	25.2244	25.3808	26.1794	NaN	NaN	NaN	NaN	NaN	NaN	NaN	NaN	NaN	25.171	26.1398	26.0937	NaN	NaN	NaN	NaN	NaN	NaN	NaN	NaN	NaN	NaN	24.9222	24.6186	NaN
25.7801	24.9169	25.2431	27.2395	25.1339	27.375	25.6244	27.3035	27.9744	27.1722	25.9881	NaN	26.95	26.4187	NaN	24.7913	24.6561	26.5744	27.0017	25.2018	26.9408	27.7766	28.0688	28.1879	28.2631	24.3641	25.1845	22.8966	25.7725	NaN	24.5826	27.0324	NaN	NaN	25.6235	28.0811	27.6702	26.8089	NaN	25.9396	25.6217	26.0134	NaN	NaN	NaN	25.2321	25.5498	27.4153	27.2783	27.0649
28.9298	28.6947	28.7834	29.1785	28.4414	28.8999	29.201	28.7683	29.6715	29.3439	29.7725	27.5184	29.1649	28.4041	28.4215	29.0726	28.6794	28.8855	29.1319	28.5175	29.2365	29.4205	29.3383	29.5795	29.615	27.9133	28.6331	28.6012	28.1745	28.9119	28.5384	29.0107	28.3347	28.4794	28.4051	29.5463	29.1811	28.8164	25.8688	27.3282	27.7895	27.3656	27.551	26.7806	27.7425	28.14	27.8733	29.4245	29.1717	28.7349
26.7142	25.9272	27.0752	27.1891	25.9882	26.9226	26.3273	26.5191	27.1237	26.7291	NaN	NaN	NaN	26.1616	NaN	26.1881	26.6024	26.7183	26.9569	26.1073	26.0949	26.989	27.0084	27.1537	27.7767	26.8102	26.7515	26.3369	26.6899	27.0264	27.2979	26.654	26.075	26.2288	26.6033	27.4209	27.3566	27.2323	NaN	25.9853	25.9353	26.2793	26.2991	NaN	26.4126	25.7347	26.0223	26.7773	26.8108	26.3284
NaN	NaN	NaN	NaN	NaN	NaN	NaN	NaN	NaN	NaN	NaN	NaN	NaN	NaN	NaN	23.5961	NaN	24.4343	NaN	NaN	NaN	NaN	NaN	NaN	NaN	NaN	NaN	NaN	NaN	NaN	NaN	NaN	NaN	NaN	NaN	NaN	NaN	NaN	NaN	NaN	NaN	NaN	NaN	NaN	NaN	NaN	NaN	NaN	NaN	NaN
26.3456	26.3369	25.4141	25.8397	25.116	25.3008	NaN	25.3463	26.2954	26.1318	NaN	NaN	26.285	25.9376	NaN	25.5713	25.9099	25.0255	26.0515	26.5612	26.211	26.6595	26.2906	26.3662	26.5309	25.0637	25.8086	24.9296	25.075	NaN	25.5762	26.0168	25.3983	25.2058	26.0704	26.5099	26.3284	26.1619	NaN	26.2569	25.5091	25.5917	NaN	NaN	NaN	25.4513	25.8314	27.3493	26.5021	26.6357
NaN	NaN	NaN	NaN	NaN	NaN	NaN	NaN	NaN	NaN	NaN	NaN	NaN	NaN	NaN	NaN	NaN	NaN	NaN	NaN	NaN	NaN	NaN	NaN	NaN	NaN	NaN	NaN	NaN	NaN	NaN	NaN	NaN	NaN	NaN	NaN	NaN	NaN	NaN	NaN	NaN	NaN	NaN	NaN	NaN	NaN	NaN	NaN	NaN	NaN
26.7601	26.6122	26.6431	27.3294	25.0859	24.8896	25.6315	25.4249	26.4608	25.8137	26.2005	26.7843	25.3784	24.5779	NaN	25.957	26.5011	25.7627	24.9928	25.0702	25.7085	26.2178	26.4525	26.7987	26.4259	27.1894	27.4734	26.5279	27.0241	26.4985	27.2508	26.118	27.5747	26.8589	26.1759	26.3199	25.2913	26.0241	25.8519	NaN	24.5565	NaN	NaN	NaN	NaN	24.4997	NaN	26.7938	26.4132	27.0759
NaN	NaN	NaN	NaN	NaN	NaN	NaN	23.5008	NaN	23.4142	NaN	NaN	NaN	NaN	NaN	NaN	23.3724	NaN	23.0296	24.6981	NaN	23.1046	NaN	NaN	NaN	22.9273	NaN	NaN	NaN	NaN	NaN	NaN	NaN	NaN	NaN	NaN	NaN	NaN	NaN	NaN	NaN	NaN	NaN	NaN	NaN	NaN	NaN	NaN	22.3892	NaN
NaN	NaN	NaN	NaN	NaN	NaN	NaN	NaN	NaN	NaN	NaN	NaN	NaN	NaN	NaN	NaN	NaN	NaN	NaN	NaN	NaN	NaN	NaN	NaN	NaN	NaN	NaN	NaN	NaN	NaN	NaN	NaN	NaN	NaN	NaN	NaN	23.1749	NaN	NaN	NaN	NaN	NaN	NaN	NaN	NaN	NaN	NaN	NaN	NaN	NaN
NaN	NaN	21.38	21.7752	NaN	24.5416	21.5928	23.6601	NaN	22.0612	NaN	NaN	NaN	NaN	NaN	22.1801	22.6965	NaN	NaN	NaN	21.8237	23.5898	22.7525	24.3758	24.5933	NaN	NaN	21.7573	NaN	NaN	NaN	NaN	NaN	NaN	29.9045	NaN	NaN	NaN	22.5367	NaN	NaN	NaN	NaN	NaN	NaN	NaN	NaN	25.5925	22.0023	26.5636
NaN	NaN	NaN	23.9083	NaN	NaN	NaN	NaN	NaN	NaN	NaN	NaN	NaN	NaN	NaN	NaN	NaN	NaN	24.0261	25.303	NaN	23.716	NaN	NaN	NaN	NaN	NaN	NaN	NaN	NaN	NaN	NaN	NaN	NaN	NaN	NaN	NaN	NaN	NaN	NaN	NaN	NaN	NaN	NaN	NaN	NaN	NaN	NaN	NaN	NaN
24.1736	NaN	25.6176	NaN	NaN	23.1531	NaN	NaN	NaN	NaN	NaN	NaN	NaN	NaN	NaN	23.1288	23.7333	NaN	NaN	NaN	NaN	23.1462	NaN	NaN	NaN	NaN	NaN	24.1553	NaN	NaN	NaN	NaN	NaN	23.9874	NaN	23.5924	23.811	NaN	NaN	NaN	NaN	NaN	NaN	NaN	NaN	NaN	NaN	NaN	NaN	NaN
28.3547	25.9694	28.6512	26.9731	27.4659	27.2166	27.5444	NaN	NaN	26.8329	NaN	24.6292	NaN	NaN	NaN	25.9391	28.034	NaN	NaN	NaN	NaN	NaN	27.2303	NaN	26.0332	28.9498	26.3094	28.2205	25.7816	28.811	27.4814	26.7073	NaN	26.9059	23.5988	NaN	25.9515	NaN	24.9968	NaN	NaN	NaN	25.5865	24.2681	28.7144	26.9626	27.3939	26.4288	27.2289	27.0083
NaN	NaN	NaN	NaN	NaN	NaN	NaN	NaN	NaN	NaN	NaN	NaN	NaN	NaN	NaN	NaN	NaN	NaN	NaN	NaN	NaN	NaN	NaN	NaN	NaN	NaN	NaN	NaN	NaN	NaN	NaN	NaN	NaN	NaN	NaN	NaN	NaN	NaN	NaN	NaN	NaN	NaN	NaN	NaN	NaN	NaN	NaN	NaN	NaN	NaN
22.6147	22.3938	22.5168	NaN	NaN	NaN	NaN	NaN	23.0541	22.8566	NaN	NaN	NaN	NaN	NaN	22.7589	22.4874	22.8266	22.4803	22.2243	22.468	22.2828	22.6251	22.5494	22.6326	23.0599	22.4426	22.4855	NaN	NaN	NaN	22.7774	NaN	22.8422	NaN	22.7862	22.58	22.6671	NaN	NaN	NaN	NaN	NaN	NaN	NaN	NaN	NaN	22.455	22.2497	22.2411
NaN	24.8523	NaN	NaN	NaN	NaN	NaN	25.272	24.7675	25.0322	NaN	NaN	NaN	NaN	NaN	NaN	23.7449	NaN	NaN	NaN	24.5548	25.8182	NaN	25.5524	25.6516	NaN	NaN	NaN	NaN	NaN	NaN	NaN	NaN	NaN	NaN	24.7576	25.1725	NaN	NaN	NaN	NaN	NaN	NaN	NaN	NaN	NaN	NaN	24.6259	24.3113	NaN
25.2011	25.1199	26.6995	24.6416	24.7565	24.6646	26.0579	24.4134	23.5816	24.1427	NaN	NaN	25.0098	24.4788	NaN	25.1202	25.9523	24.6888	24.0163	23.9914	24.7591	24.3159	24.7889	24.6097	24.3427	26.5032	24.3317	27.0617	25.069	27.5733	24.9022	24.0268	25.2106	26.3863	NaN	24.7169	24.0115	24.3653	NaN	24.773	NaN	24.5974	NaN	25.0512	25.3925	24.9086	24.8815	24.3852	24.9704	NaN
NaN	NaN	NaN	NaN	NaN	NaN	NaN	NaN	NaN	24.3673	NaN	NaN	NaN	NaN	NaN	NaN	23.992	NaN	NaN	24.2274	NaN	NaN	NaN	NaN	23.3819	NaN	NaN	24.6455	NaN	NaN	NaN	NaN	NaN	25.0183	NaN	NaN	NaN	24.421	NaN	NaN	NaN	NaN	NaN	NaN	NaN	NaN	NaN	24.4527	NaN	NaN
26.415	27.0571	NaN	26.5266	25.7828	26.1358	24.9316	27.3985	27.1829	25.5257	25.2739	25.1856	26.6179	25.8899	26.6514	26.389	NaN	27.1084	25.7147	28.1706	NaN	27.9236	NaN	27.3698	NaN	24.9162	25.3472	24.8221	NaN	NaN	NaN	NaN	NaN	NaN	NaN	NaN	25.2361	25.7583	26.0236	25.797	26.2549	25.9438	25.1266	NaN	NaN	26.4846	26.7928	27.4421	26.7589	25.8185
25.4906	25.757	24.3204	26.1266	25.1277	26.0448	24.8289	26.7028	24.4129	25.5067	25.938	26.1739	25.7583	25.367	26.1251	25.7719	24.8681	26.6355	25.3869	26.6377	25.0246	26.5637	24.7481	25.6261	25.7018	24.0705	25.9895	NaN	NaN	NaN	NaN	24.7697	NaN	23.6074	NaN	24.6909	24.8785	25.5737	25.6843	25.7433	25.7955	26.3779	NaN	NaN	24.9022	25.1826	25.6003	26.7137	26.6622	24.9721
23.7958	24.0942	NaN	23.7701	NaN	24.4687	NaN	24.6067	NaN	24.6444	NaN	NaN	NaN	NaN	NaN	NaN	NaN	24.2549	24.2463	24.444	24.3791	24.1876	24.1171	24.1024	23.7837	NaN	24.0719	NaN	NaN	NaN	NaN	24.0191	NaN	NaN	NaN	24.0018	24.2542	NaN	NaN	25.2836	25.0528	25.2618	NaN	NaN	NaN	NaN	25.0831	24.8469	25.2942	23.7269
24.5154	24.3115	24.2487	24.6792	NaN	24.8725	24.6358	24.7374	NaN	24.9488	NaN	25.442	24.8869	25.004	NaN	24.0785	24.1091	25.0781	24.0932	24.2996	24.2515	25.0886	24.5212	25.1807	25.5127	24.3204	24.6287	23.5635	NaN	NaN	NaN	24.2669	NaN	24.2887	NaN	24.3732	24.6637	24.1694	NaN	26.047	25.0903	25.4205	25.693	NaN	NaN	25.1201	24.9176	24.6317	24.821	23.8468
26.0033	26.1478	25.4679	25.881	25.993	26.4983	25.7283	26.4865	25.7449	26.3388	NaN	NaN	26.7596	26.8815	26.7074	25.5792	25.8269	26.7016	25.7269	26.3505	26.387	26.5835	26.2423	26.5618	26.6033	25.4676	26.353	24.784	25.4849	25.7736	25.8935	25.5775	25.3442	25.3318	NaN	25.8286	26.1663	25.6934	NaN	26.6705	25.5434	26.0309	26.0619	26.0786	NaN	25.9432	26.0008	26.7965	26.5219	25.7992
26.6897	26.4864	27.5255	25.8442	26.3169	25.3289	26.64	25.7336	NaN	25.0407	NaN	24.0043	NaN	26.5966	NaN	25.9493	26.4533	NaN	26.3541	26.1258	25.5893	NaN	25.4022	NaN	24.1148	26.4805	25.9221	27.9535	26.4204	27.9251	26.2344	25.8779	25.0995	26.9082	25.7549	NaN	24.6627	NaN	NaN	NaN	NaN	NaN	NaN	26.8516	26.2727	25.6884	NaN	24.0394	24.8822	24.8786
25.247	25.3373	NaN	25.0493	NaN	25.2529	NaN	25.6273	NaN	25.6147	NaN	NaN	NaN	NaN	NaN	25.7217	24.6832	24.9804	25.5321	26.6959	25.7453	25.8958	24.8717	NaN	24.7685	NaN	25.5504	25.6176	NaN	NaN	25.1541	NaN	25.6697	26.0057	NaN	NaN	24.9983	24.6795	NaN	NaN	NaN	25.6851	NaN	NaN	NaN	NaN	25.3617	24.8888	NaN	24.862
26.9682	26.5113	27.5363	26.8022	27.3901	26.9875	26.9995	26.118	26.2332	26.8	26.1135	26.5188	26.163	26.4615	26.454	26.7081	27.2564	27.1955	27.3167	26.1978	26.8321	26.7433	27.5561	26.5756	27.6962	27.219	26.7617	27.0848	27.2722	27.5824	27.4507	27.0469	26.7411	27.3577	26.9534	26.9226	27.0845	26.5429	25.9374	25.7479	26.1556	25.834	25.9301	26.5011	27.0503	25.7896	26.049	26.5666	27.0134	25.8771
NaN	NaN	NaN	23.6662	NaN	NaN	NaN	NaN	24.0272	NaN	NaN	NaN	NaN	NaN	NaN	24.6644	NaN	23.3875	23.9616	NaN	NaN	23.7212	24.1674	NaN	24.1012	NaN	24.353	NaN	NaN	NaN	NaN	23.9118	NaN	NaN	NaN	24.3838	NaN	24.0005	NaN	NaN	NaN	NaN	NaN	NaN	NaN	NaN	NaN	NaN	NaN	NaN
NaN	NaN	NaN	NaN	NaN	NaN	NaN	NaN	26.7205	NaN	NaN	NaN	NaN	NaN	NaN	NaN	NaN	NaN	NaN	NaN	NaN	NaN	NaN	24.5445	22.973	NaN	NaN	NaN	NaN	NaN	NaN	NaN	NaN	NaN	26.4335	26.9502	25.1154	NaN	24.5938	NaN	NaN	NaN	NaN	NaN	NaN	NaN	NaN	28.0165	28.2711	24.8527
25.7142	25.1177	25.1317	26.0247	25.4641	25.272	25.7899	27.1229	23.9405	27.7249	25.1515	24.048	27.0223	26.9598	25.2321	24.9713	24.9482	23.8528	26.3925	24.0415	25.9995	26.3324	26.1029	25.5304	25.0683	24.1481	26.3378	25.2097	NaN	24.7228	25.0177	26.3557	24.2461	23.7904	24.544	25.3341	26.2188	27.184	23.1308	25.1546	24.5134	24.7731	25.6136	NaN	NaN	27.0213	25.9755	25.419	26.1651	27.3723
NaN	NaN	NaN	NaN	NaN	NaN	NaN	NaN	NaN	NaN	NaN	NaN	NaN	NaN	NaN	NaN	NaN	NaN	NaN	NaN	NaN	NaN	NaN	NaN	NaN	NaN	NaN	NaN	NaN	NaN	NaN	NaN	NaN	NaN	NaN	NaN	NaN	NaN	NaN	NaN	NaN	NaN	NaN	NaN	NaN	NaN	NaN	NaN	NaN	NaN
26.485	26.7138	26.7772	27.6691	27.0716	26.6326	27.0973	26.6671	26.4738	27.1863	NaN	NaN	25.9488	25.0513	NaN	27.4645	27.7471	28.4252	27.4919	27.787	26.9943	27.1311	26.5447	26.9449	26.824	26.6389	27.1915	27.0972	27.2438	27.1836	27.2565	27.3378	26.3299	26.0426	24.8339	26.4055	26.9474	27.3073	NaN	25.4884	25.8669	24.9216	25.9765	24.8087	25.8107	26.1838	26.332	27.5382	28.4269	26.5818
26.6175	26.5486	26.4055	27.4008	26.9733	27.9398	25.0831	27.5438	28.5176	28.2631	27.3581	26.086	26.8789	26.0804	NaN	27.2291	26.9524	28.0977	28.0448	27.8833	28.1351	28.1066	28.2731	28.5431	28.922	25.9339	26.8243	25.8158	NaN	NaN	27.1386	26.983	26.3247	24.8186	27.8705	28.4284	28.0634	27.6786	NaN	25.6373	26.8018	25.5642	26.2556	NaN	NaN	26.8986	27.4413	28.0778	27.8912	27.5614
NaN	NaN	NaN	NaN	NaN	NaN	NaN	NaN	NaN	NaN	NaN	NaN	NaN	NaN	NaN	NaN	NaN	NaN	NaN	NaN	NaN	NaN	NaN	NaN	NaN	NaN	NaN	NaN	NaN	NaN	NaN	NaN	NaN	NaN	NaN	NaN	NaN	NaN	NaN	NaN	NaN	NaN	NaN	NaN	NaN	NaN	NaN	NaN	NaN	NaN
24.4198	NaN	24.6808	24.0914	NaN	NaN	24.4775	NaN	NaN	NaN	NaN	NaN	NaN	NaN	NaN	NaN	24.3121	NaN	NaN	23.9909	NaN	NaN	24.418	NaN	23.8597	24.8318	24.3887	24.7791	NaN	25.0813	24.5201	NaN	NaN	24.4393	NaN	NaN	NaN	NaN	NaN	NaN	NaN	NaN	NaN	NaN	NaN	NaN	NaN	NaN	24.0051	NaN
NaN	NaN	NaN	24.0496	NaN	25.6106	NaN	26.2038	NaN	24.4359	NaN	NaN	24.8848	NaN	NaN	NaN	NaN	NaN	NaN	NaN	24.8287	26.2409	NaN	25.6285	25.4151	NaN	NaN	NaN	NaN	NaN	NaN	25.2766	NaN	NaN	25.1544	24.7306	25.8939	24.1963	NaN	26.0562	24.8853	NaN	NaN	NaN	NaN	25.2952	25.0503	26.1139	24.5627	24.4011
29.4826	29.5824	29.6477	27.98	29.9873	29.0813	29.5053	31.4217	26.3205	30.9992	30.1778	29.4733	32.5921	32.0207	33.1519	31.6341	30.8485	32.5103	29.3648	27.3415	27.6769	31.7647	29.5118	31.7358	30.9582	29.5958	31.0923	30.0116	29.413	29.836	30.3318	30.9638	28.0951	27.6541	28.9208	30.4077	31.5999	31.5494	30.0499	31.6992	31.3105	30.9995	27.0974	28.2592	30.0675	30.9652	29.8384	27.1786	27.8342	32.364
26.9983	26.8289	24.448	26.6183	25.4722	26.5911	25.7459	26.6491	25.312	26.306	25.651	25.5004	25.4318	26.0655	NaN	26.5841	26.2768	26.9744	25.6549	26.9538	25.3076	27.4858	26.3687	26.823	26.9024	24.2252	27.0636	24.4288	25.3077	24.7965	25.1961	25.9768	23.0663	25.2072	25.2571	26.4279	26.4074	26.5302	25.3337	26.4798	26.0921	25.821	NaN	NaN	24.962	25.4172	25.7948	27.5508	27.115	26.5789
23.47	NaN	22.9987	23.7838	NaN	23.6321	NaN	24.0678	23.4475	24.0673	NaN	NaN	NaN	NaN	NaN	NaN	23.5343	24.6964	23.2166	23.9818	23.4336	24.1723	23.2159	23.9321	NaN	23.3645	24.3582	NaN	NaN	NaN	NaN	NaN	NaN	24.0159	NaN	NaN	NaN	NaN	NaN	23.7815	NaN	NaN	NaN	NaN	NaN	NaN	NaN	NaN	24.4994	NaN
23.6471	23.9074	NaN	NaN	NaN	23.7335	NaN	23.553	23.5207	23.6898	NaN	NaN	NaN	23.9771	NaN	23.3242	23.6464	23.4541	NaN	23.6125	NaN	NaN	NaN	NaN	23.4774	NaN	NaN	NaN	NaN	NaN	NaN	NaN	NaN	NaN	NaN	NaN	23.5159	NaN	23.7323	NaN	NaN	24.1614	NaN	NaN	NaN	NaN	23.9888	23.7339	NaN	NaN
NaN	NaN	NaN	NaN	NaN	NaN	NaN	NaN	NaN	NaN	NaN	NaN	NaN	NaN	NaN	NaN	NaN	NaN	NaN	NaN	NaN	NaN	NaN	NaN	NaN	NaN	NaN	NaN	NaN	NaN	NaN	NaN	NaN	NaN	NaN	NaN	NaN	NaN	NaN	NaN	NaN	NaN	NaN	NaN	NaN	NaN	NaN	NaN	NaN	NaN
25.0519	25.227	24.7075	25.1396	NaN	24.3458	NaN	23.8402	23.3148	24.2845	NaN	NaN	NaN	NaN	NaN	23.7023	23.9479	25.2562	26.0853	25.513	25.1957	NaN	23.8706	NaN	23.7521	24.246	25.5019	24.1	24.8673	NaN	24.9476	24.0223	NaN	23.3964	NaN	23.2118	23.8092	24.8335	NaN	NaN	NaN	NaN	NaN	NaN	24.3533	24.0803	NaN	NaN	24.0033	NaN
NaN	NaN	NaN	NaN	NaN	NaN	NaN	NaN	NaN	NaN	NaN	NaN	NaN	NaN	NaN	NaN	NaN	NaN	NaN	NaN	NaN	NaN	NaN	NaN	NaN	NaN	NaN	NaN	NaN	NaN	NaN	NaN	NaN	NaN	NaN	NaN	NaN	NaN	NaN	NaN	NaN	NaN	NaN	NaN	NaN	NaN	NaN	NaN	21.9464	NaN
NaN	NaN	NaN	NaN	NaN	NaN	NaN	NaN	NaN	NaN	NaN	NaN	NaN	NaN	NaN	NaN	NaN	NaN	NaN	NaN	NaN	NaN	NaN	NaN	23.8348	24.8195	24.645	NaN	NaN	24.8261	NaN	24.6983	NaN	NaN	NaN	NaN	NaN	NaN	NaN	NaN	NaN	NaN	NaN	NaN	NaN	NaN	NaN	NaN	24.2487	NaN
NaN	24.9597	24.8756	NaN	24.5728	NaN	24.4025	24.9213	NaN	25.2835	NaN	25.3294	NaN	NaN	NaN	NaN	24.5025	24.4509	NaN	25.2619	NaN	24.7075	NaN	NaN	23.8342	24.2497	NaN	23.969	NaN	25.4291	NaN	NaN	NaN	24.1674	NaN	NaN	NaN	NaN	NaN	25.3046	25.0056	25.7429	NaN	NaN	24.8782	24.648	24.7254	NaN	24.4396	NaN
26.2939	25.6772	26.4655	25.9089	24.7682	NaN	NaN	NaN	24.5962	24.4432	NaN	25.4356	NaN	NaN	NaN	NaN	23.7724	NaN	24.467	23.8579	NaN	24.5417	NaN	25.0889	25.8996	24.4216	NaN	25.4808	NaN	NaN	NaN	25.5886	NaN	24.8155	NaN	NaN	NaN	NaN	NaN	NaN	24.9552	NaN	NaN	NaN	24.8278	NaN	NaN	24.8409	24.6312	25.2442
24.1462	NaN	NaN	24.1989	NaN	24.6792	NaN	NaN	23.8615	24.7486	NaN	NaN	NaN	NaN	NaN	24.4172	23.6446	24.7827	24.0683	24.689	23.8886	25.0737	23.6309	24.7487	24.4755	NaN	24.3485	NaN	NaN	NaN	NaN	NaN	NaN	NaN	NaN	24.0672	NaN	NaN	NaN	NaN	NaN	NaN	NaN	NaN	NaN	NaN	NaN	24.497	23.9207	24.4682
28.8795	29.1939	27.7712	29.5989	29.3592	29.5648	29.9415	29.6443	27.9601	27.8696	28.2082	27.2816	28.2727	28.5614	28.4906	30.3107	30.0757	29.3413	31.0761	32.0633	31.0622	29.7962	29.2095	29.2747	28.8891	28.3983	29.2465	28.6244	30.4726	28.663	29.9351	28.0986	29.7635	28.7451	27.5082	27.4075	27.4965	29.6088	28.1714	29.756	30.7578	30.3266	30.1808	30.6082	29.0785	29.0773	29.0083	29.0291	29.1602	27.7012
27.0529	26.8642	27.9024	25.7462	27.3336	26.7312	26.2152	26.215	25.6924	26.8589	25.7784	25.4945	26.2948	26.289	25.7199	26.1183	27.6051	26.1788	26.8159	26.5785	27.2709	25.4007	26.6763	25.2392	26.203	28.6028	26.9413	28.4954	25.7935	27.9857	26.375	25.8165	27.1084	28.9287	25.0645	25.7229	27.0925	25.2211	25.4317	27.1286	26.4736	26.7261	26.1921	25.9545	27.7149	26.499	26.5736	25.7252	26.8935	24.9712
26.132	26.3425	26.9401	23.9162	28.883	24.0256	25.4961	NaN	NaN	23.624	NaN	NaN	23.5714	26.8437	NaN	26.0899	26.3959	23.6546	27.84	NaN	29.0888	23.3001	27.765	23.276	25.6787	27.8199	28.83	26.8309	28.7287	26.4243	29.0264	26.7157	30.2773	29.6198	NaN	NaN	24.9477	25.1544	NaN	NaN	23.6055	22.9777	29.7862	29.8411	27.2947	NaN	24.45	22.9939	24.7665	24.6588
27.6048	28.0722	27.6091	27.3011	28.2726	27.5805	27.9843	27.7542	27.1152	27.0006	26.7378	27.0031	27.5109	27.9293	27.5986	28.4629	28.0991	28.7174	28.7189	28.9066	29.0526	27.8294	28.4073	27.6067	27.819	28.0508	28.5544	28.1125	28.9182	27.9225	28.3826	27.9284	28.6013	28.0448	27.2197	27.5533	27.8949	27.9542	28.53	28.1147	28.2659	28.4547	28.6376	28.1992	28.2652	27.9493	28.4434	28.2551	28.3248	27.5103
27.4525	27.4754	26.9672	27.346	27.236	27.1744	27.5647	27.9228	28.6871	27.4283	26.9039	26.4762	26.9556	27.1354	26.5951	27.6701	27.6315	28.172	28.0024	28.5669	28.0594	28.3013	27.9255	28.1501	28.0475	27.2776	27.5475	27.1971	26.8866	27.3491	26.9265	27.2767	26.5258	26.7432	27.3298	27.8613	27.7777	27.7397	27.1173	27.3666	27.1969	27.4558	27.1668	26.9503	26.1829	27.0892	27.3111	28.1286	27.9625	27.8372
27.0069	27.307	NaN	25.243	24.6086	25.1616	NaN	26.2351	24.1393	25.7466	NaN	NaN	NaN	NaN	NaN	25.0479	24.9019	26.7669	24.8393	26.5249	24.7985	26.2975	25.9739	25.0266	25.1582	23.6377	26.0471	NaN	25.6246	NaN	NaN	24.2521	NaN	NaN	NaN	25.0716	24.7738	24.4495	NaN	NaN	24.3501	24.8957	NaN	NaN	NaN	NaN	24.3705	26.7025	25.9847	25.8106
NaN	NaN	NaN	23.6048	NaN	24.0367	24.0245	NaN	NaN	24.1379	NaN	NaN	NaN	NaN	NaN	23.9138	NaN	NaN	24.0952	NaN	NaN	24.5833	23.7715	23.8997	24.307	23.3781	24.0019	NaN	23.3973	NaN	23.5164	NaN	24.0469	NaN	NaN	NaN	24.1116	NaN	NaN	NaN	NaN	23.9715	NaN	NaN	NaN	24.1317	24.0531	23.9104	24.2307	24.1435
NaN	NaN	24.3256	NaN	NaN	NaN	NaN	NaN	NaN	NaN	NaN	NaN	NaN	NaN	NaN	24.8916	25.3201	NaN	24.8659	25.1106	24.7206	NaN	24.0583	NaN	NaN	24.2802	25.0147	24.3204	25.205	24.6616	25.0172	NaN	NaN	NaN	NaN	NaN	NaN	NaN	NaN	NaN	24.6922	24.306	25.6519	26.0859	24.4427	24.7461	24.3253	NaN	23.8866	NaN
25.0234	25.0544	22.919	24.7209	25.008	25.2816	24.4645	25.2967	NaN	25.1643	NaN	NaN	25.1578	NaN	NaN	25.0331	23.7492	25.157	24.5057	25.7248	24.3	25.3552	23.8145	24.8119	24.2987	22.7885	24.9197	23.44	24.8859	NaN	23.9847	24.1726	NaN	23.7719	NaN	NaN	24.5242	25.0073	NaN	25.6083	25.2058	25.8773	NaN	NaN	NaN	25.4321	25.0738	24.4425	24.0624	NaN
23.2081	NaN	NaN	23.3047	NaN	24.0388	NaN	23.9023	NaN	NaN	NaN	NaN	NaN	NaN	NaN	NaN	23.0498	23.3769	NaN	23.6025	NaN	23.6378	23.6093	23.6361	23.9881	NaN	NaN	NaN	NaN	NaN	NaN	23.5001	NaN	NaN	NaN	NaN	23.5418	23.7638	NaN	NaN	NaN	24.0494	NaN	NaN	NaN	NaN	NaN	23.4048	NaN	NaN
24.3333	24.5019	25.7975	23.7127	24.5818	24.0064	25.2087	24.171	NaN	24.1592	NaN	NaN	NaN	24.2061	NaN	24.5984	25.7273	23.761	23.7017	23.4568	24.8018	23.2921	23.8421	22.6333	23.0264	26.3003	24.1051	25.92	24.6477	26.3826	23.9221	24.0857	24.0502	25.7113	NaN	NaN	24.2189	NaN	NaN	24.6075	24.5425	24.9401	NaN	NaN	24.9602	24.0996	NaN	NaN	23.4784	NaN
28.7424	28.4996	29.6438	28.398	29.3708	26.4254	29.1932	NaN	NaN	26.8404	NaN	24.45	NaN	25.6381	NaN	28.2283	29.5739	23.8458	28.7253	26.3706	29.1542	22.19	28.4232	21.7785	27.8714	30.1623	28.9597	30.736	29.5788	30.6696	30.0898	28.6761	30.3887	30.4579	25.9978	26.3645	26.3764	NaN	24.0428	NaN	NaN	NaN	26.5404	27.2482	27.2386	23.8811	24.9788	NaN	27.4109	25.608
21.9763	NaN	NaN	NaN	NaN	NaN	NaN	NaN	NaN	NaN	NaN	NaN	NaN	NaN	NaN	NaN	NaN	22.2747	NaN	NaN	NaN	22.2923	21.9532	22.3761	22.8213	22.0912	22.468	NaN	NaN	22.113	NaN	22.2539	NaN	22.0742	NaN	NaN	NaN	NaN	NaN	NaN	NaN	NaN	NaN	NaN	NaN	NaN	NaN	NaN	22.2666	NaN
24.9887	25.4473	24.3884	24.9275	NaN	25.2631	25.3594	25.38	26.028	25.4315	NaN	NaN	24.9411	NaN	NaN	25.0018	24.877	25.3315	25.5753	25.4554	25.3431	25.3312	24.8614	25.7025	25.6707	24.482	25.4318	24.3661	NaN	24.1893	24.6171	24.5785	NaN	24.574	NaN	25.2285	25.4838	NaN	NaN	25.4318	25.3325	NaN	NaN	25.1952	25.4386	25.684	25.6981	25.5499	25.1116	25.1359
NaN	NaN	NaN	23.6495	NaN	24.0333	NaN	24.7515	NaN	24.5077	NaN	NaN	NaN	NaN	NaN	24.7788	24.6447	25.6191	24.6359	27.9885	25.3491	25.645	NaN	23.6849	24.0319	NaN	25.1456	NaN	NaN	NaN	NaN	23.9359	NaN	NaN	NaN	NaN	NaN	25.2032	NaN	NaN	NaN	NaN	NaN	NaN	NaN	NaN	24.6228	24.7314	24.4495	NaN
NaN	NaN	NaN	NaN	NaN	NaN	NaN	NaN	NaN	NaN	NaN	NaN	NaN	NaN	NaN	23.9788	24.8008	25.2493	23.6547	26.9976	NaN	NaN	NaN	NaN	NaN	NaN	NaN	NaN	NaN	NaN	NaN	NaN	NaN	NaN	NaN	NaN	NaN	24.3815	NaN	NaN	NaN	23.452	NaN	NaN	NaN	NaN	NaN	NaN	NaN	NaN
29.3935	29.6925	27.4455	29.0261	28.8095	29.3433	28.6609	29.6057	27.9408	29.249	29.3546	29.4381	29.647	29.7377	29.606	29.3496	28.888	29.3574	29.1495	30.1082	29.1313	29.9408	28.624	29.5228	29.2926	28.1846	29.4115	27.9082	27.9329	28.215	28.0875	28.0572	27.6383	28.538	27.2215	28.6355	28.7957	29.0498	28.868	29.4775	29.3885	29.6317	29.0491	28.6099	28.6236	30.0727	30.1052	29.0226	28.6873	29.1627
NaN	NaN	NaN	NaN	NaN	NaN	NaN	NaN	NaN	NaN	NaN	NaN	NaN	NaN	NaN	NaN	NaN	NaN	NaN	NaN	NaN	NaN	NaN	NaN	NaN	NaN	NaN	NaN	NaN	NaN	NaN	NaN	NaN	NaN	NaN	NaN	NaN	NaN	NaN	NaN	NaN	NaN	NaN	NaN	NaN	NaN	NaN	NaN	NaN	NaN
24.2269	24.2745	NaN	23.9397	23.8931	23.8899	NaN	24.6647	NaN	24.642	NaN	NaN	NaN	24.4829	NaN	24.5727	NaN	24.3419	NaN	24.9271	24.1339	25.2843	NaN	NaN	23.8456	NaN	23.931	NaN	NaN	NaN	NaN	23.6846	24.1223	NaN	NaN	24.0281	24.1517	23.6808	NaN	24.0261	24.0087	24.1175	NaN	NaN	NaN	24.2724	NaN	24.727	24.2396	NaN
27.4381	27.1614	27.0228	26.9825	26.2326	25.9023	26.5721	26.3523	26.1139	26.5352	26.1147	25.5494	NaN	NaN	NaN	26.9451	26.9044	26.9358	26.901	26.8722	26.631	26.9931	27.1784	26.9352	27.1138	26.9999	27.101	27.35	27.4664	27.4838	27.4025	26.8152	27.4907	27.2563	26.4439	26.2088	26.4588	27.3676	26.2771	NaN	26.2427	25.9461	24.701	NaN	25.2183	24.0707	25.9607	27.0465	27.2255	27.3728
NaN	NaN	NaN	NaN	NaN	NaN	NaN	22.9067	NaN	24.7268	NaN	NaN	NaN	NaN	NaN	NaN	NaN	24.1395	NaN	NaN	NaN	25.8071	26.1135	NaN	26.5609	NaN	NaN	NaN	NaN	NaN	NaN	NaN	NaN	NaN	NaN	24.8804	26.1644	NaN	NaN	NaN	NaN	NaN	NaN	NaN	NaN	NaN	NaN	25.4649	24.3982	NaN
26.6483	26.3262	27.0271	27.5341	26.9111	26.6922	25.6318	26.5976	27.0001	27.1237	26.3854	26.9334	27.6893	27.2902	27.9064	26.0266	26.884	27.096	27.0918	27.4825	27.1764	27.4934	27.5365	27.6653	27.6823	26.8836	27.0659	27.041	27.3649	27.3117	26.9143	27.4992	27.0413	26.94	26.5679	27.3679	27.5712	26.9143	27.6369	27.948	27.9067	28.0194	27.2704	27.2458	27.3672	27.4857	27.5493	27.5174	27.3607	26.7852
23.6296	23.7411	22.9929	23.5962	NaN	NaN	NaN	NaN	24.6915	NaN	NaN	NaN	NaN	NaN	NaN	NaN	NaN	NaN	NaN	NaN	NaN	NaN	NaN	NaN	NaN	22.9743	NaN	NaN	NaN	NaN	NaN	23.0751	NaN	22.9296	NaN	23.6768	24.1564	24.1447	NaN	NaN	NaN	NaN	NaN	NaN	NaN	NaN	NaN	24.2519	NaN	23.641
27.7698	27.0619	29.7059	27.5267	28.4016	27.2143	28.8951	24.646	22.3698	26.6952	NaN	NaN	23.9921	25.2679	NaN	27.4864	29.3704	26.9985	27.4399	27.081	27.2094	26.9472	27.2526	25.0414	27.0101	30.1167	27.984	30.1544	28.3819	29.9424	28.5724	28.0908	28.1705	29.4342	24.2577	24.7739	26.9091	24.8125	NaN	25.5729	24.3626	26.1381	25.7592	27.6645	28.1776	24.8874	26.2324	24.1555	27.5543	23.0918
23.3408	23.8966	23.8102	23.0625	NaN	23.5162	NaN	NaN	NaN	23.2481	NaN	NaN	NaN	NaN	NaN	23.493	24.3485	23.4962	23.3631	23.4807	NaN	23.5854	23.1792	NaN	NaN	24.1881	23.2441	NaN	NaN	24.3551	NaN	23.0585	NaN	23.8469	NaN	NaN	NaN	23.1905	NaN	NaN	NaN	NaN	NaN	NaN	NaN	NaN	NaN	NaN	NaN	NaN
24.4927	24.5496	23.7753	24.1773	NaN	23.3408	23.8539	23.7441	23.4408	23.969	NaN	NaN	NaN	NaN	NaN	23.7515	24.13	24.1203	23.9551	24.5275	24.0024	24.4765	23.3731	24.0522	24.0948	24.916	24.5037	24.0859	NaN	24.7116	NaN	22.9929	NaN	24.4808	NaN	NaN	24.0415	NaN	NaN	NaN	23.7966	24.5664	23.3716	NaN	NaN	NaN	24.6286	23.5821	23.0318	23.6753
NaN	NaN	23.9841	23.594	NaN	NaN	NaN	NaN	NaN	NaN	NaN	NaN	NaN	NaN	NaN	NaN	NaN	NaN	NaN	NaN	NaN	23.4383	22.8867	24.2252	NaN	23.5901	23.1391	22.6087	NaN	NaN	NaN	NaN	NaN	NaN	NaN	NaN	NaN	23.2686	NaN	NaN	NaN	NaN	NaN	NaN	NaN	NaN	NaN	23.9291	NaN	NaN
NaN	NaN	NaN	NaN	NaN	NaN	NaN	NaN	NaN	NaN	NaN	NaN	NaN	NaN	NaN	NaN	NaN	NaN	NaN	NaN	NaN	NaN	NaN	NaN	NaN	NaN	NaN	NaN	NaN	NaN	NaN	NaN	NaN	NaN	NaN	NaN	NaN	NaN	NaN	NaN	NaN	NaN	NaN	NaN	NaN	NaN	NaN	NaN	NaN	NaN
26.2753	26.1505	26.9529	25.435	26.3802	NaN	26.3292	NaN	NaN	26.1392	NaN	NaN	26.5148	NaN	NaN	26.3372	26.2316	26.0384	26.2818	26.3733	26.4538	26.172	26.3897	25.3699	25.825	26.1744	26.2999	26.6514	26.4342	25.1142	26.4935	26.9487	27.176	27.3383	NaN	26.0027	26.0875	26.2895	NaN	NaN	26.0543	NaN	NaN	25.8861	26.2166	25.4732	NaN	26.5291	NaN	27.015
26.3151	26.2712	27.7133	27.7073	26.8182	26.4743	NaN	26.4777	26.6305	26.5014	NaN	NaN	25.9095	NaN	NaN	26.8188	26.9756	27.209	26.7505	27.2375	27.1508	27.3743	27.0431	27.2654	27.0026	27.0804	26.8342	27.0501	26.6132	26.5501	26.5578	26.5749	27.0254	25.9168	25.6386	26.0356	26.6815	26.0152	NaN	NaN	26.2345	25.6864	26.1011	26.3959	NaN	25.9168	24.2221	25.702	25.8799	26.6637
29.9146	29.4735	28.7149	29.0829	30.2454	29.3141	28.9461	28.6638	27.0538	28.6912	26.9598	29.0714	28.6188	30.5879	28.7778	29.6039	29.2976	28.8684	31.1536	30.4855	31.3045	29.134	30.514	28.3412	30.1237	29.3024	30.3632	28.9371	30.7403	28.7088	30.7052	29.2446	30.3947	29.4133	27.0448	28.8604	29.6241	29.2574	29.732	29.2776	30.1188	30.2048	30.655	31.5666	29.211	29.1385	29.568	27.009	28.5137	27.8078
24.9036	24.9026	24.4677	23.9666	NaN	24.3452	25.0428	24.2756	NaN	24.1569	NaN	NaN	NaN	NaN	NaN	25.0932	25.3638	24.4282	25.5618	25.1218	25.6252	NaN	24.942	NaN	NaN	24.6	25.4986	NaN	NaN	24.7301	NaN	24.4268	NaN	24.9541	NaN	NaN	24.6001	24.3075	NaN	NaN	NaN	NaN	NaN	NaN	NaN	NaN	NaN	NaN	24.0541	NaN
NaN	NaN	NaN	NaN	NaN	NaN	NaN	NaN	NaN	NaN	NaN	NaN	NaN	NaN	NaN	NaN	NaN	NaN	NaN	NaN	NaN	NaN	NaN	NaN	NaN	NaN	NaN	NaN	NaN	NaN	NaN	NaN	NaN	NaN	NaN	NaN	NaN	NaN	NaN	NaN	NaN	NaN	NaN	NaN	NaN	NaN	NaN	NaN	NaN	NaN
NaN	NaN	25.7175	25.8621	NaN	NaN	NaN	NaN	NaN	26.3124	NaN	NaN	NaN	NaN	NaN	NaN	25.4653	25.6841	NaN	NaN	NaN	26.0835	26.1996	NaN	26.2708	25.8442	26.0442	25.7719	NaN	NaN	NaN	NaN	NaN	NaN	NaN	NaN	NaN	NaN	NaN	NaN	NaN	NaN	NaN	NaN	NaN	NaN	NaN	26.5387	26.109	26.0527
NaN	NaN	NaN	23.3058	NaN	NaN	NaN	NaN	NaN	NaN	NaN	NaN	NaN	NaN	NaN	NaN	NaN	NaN	NaN	NaN	NaN	NaN	NaN	NaN	22.3824	NaN	NaN	NaN	NaN	NaN	NaN	NaN	NaN	NaN	NaN	NaN	NaN	NaN	NaN	NaN	NaN	NaN	NaN	NaN	NaN	NaN	NaN	NaN	NaN	NaN
NaN	24.0263	NaN	24.6688	24.5609	25.2648	NaN	25.2803	NaN	25.769	NaN	NaN	24.9811	NaN	26.0353	NaN	NaN	24.723	24.8465	24.4303	25.0526	25.4075	25.7843	24.9902	25.3991	NaN	25.4724	NaN	25.5104	NaN	25.1928	24.5634	25.7072	NaN	NaN	24.8797	25.4623	24.8658	NaN	25.4194	25.8512	25.7343	NaN	NaN	24.7121	25.4193	26.148	24.9253	25.3918	NaN
NaN	NaN	NaN	NaN	NaN	NaN	NaN	NaN	NaN	NaN	NaN	NaN	NaN	NaN	NaN	NaN	NaN	NaN	NaN	NaN	NaN	NaN	NaN	NaN	NaN	NaN	NaN	NaN	NaN	NaN	NaN	NaN	NaN	NaN	NaN	NaN	NaN	NaN	NaN	NaN	NaN	NaN	NaN	NaN	NaN	NaN	NaN	NaN	NaN	NaN
NaN	NaN	NaN	NaN	NaN	NaN	NaN	NaN	NaN	NaN	NaN	NaN	NaN	NaN	NaN	NaN	NaN	NaN	NaN	NaN	NaN	NaN	NaN	NaN	NaN	NaN	NaN	NaN	NaN	NaN	NaN	NaN	NaN	NaN	NaN	23.4435	NaN	NaN	NaN	NaN	NaN	NaN	NaN	NaN	NaN	NaN	NaN	23.5392	NaN	NaN
25.1572	24.1714	25.9483	24.7778	24.7532	NaN	24.9378	NaN	NaN	NaN	NaN	NaN	NaN	NaN	NaN	24.0864	25.4354	NaN	NaN	NaN	NaN	NaN	NaN	NaN	NaN	26.6986	NaN	25.9891	NaN	26.2403	24.3265	NaN	NaN	25.0034	NaN	NaN	NaN	NaN	NaN	NaN	24.4308	NaN	NaN	NaN	26.7563	NaN	NaN	NaN	23.3597	NaN
NaN	24.3312	NaN	24.8925	NaN	23.7538	NaN	23.776	23.5949	24.129	NaN	NaN	NaN	NaN	NaN	NaN	NaN	NaN	NaN	NaN	NaN	24.1154	23.7093	23.837	24.054	24.0153	NaN	24.8693	NaN	NaN	24.3065	NaN	NaN	NaN	NaN	NaN	24.0605	NaN	NaN	NaN	NaN	NaN	NaN	NaN	NaN	NaN	NaN	NaN	23.9371	NaN
22.4791	NaN	23.0947	23.3655	NaN	NaN	NaN	NaN	23.3515	23.2876	NaN	NaN	NaN	NaN	NaN	23.1537	23.1237	22.9547	NaN	23.4514	NaN	22.9748	23.4887	23.4468	24.0313	23.3392	23.5138	22.4758	23.2908	NaN	23.0981	23.4889	NaN	22.3821	NaN	23.886	23.5813	23.2891	NaN	NaN	NaN	NaN	NaN	NaN	NaN	NaN	NaN	22.6814	23.7498	22.9404
NaN	NaN	NaN	NaN	NaN	NaN	NaN	NaN	NaN	NaN	NaN	NaN	NaN	NaN	NaN	NaN	NaN	NaN	NaN	NaN	NaN	NaN	NaN	NaN	NaN	NaN	NaN	NaN	NaN	NaN	NaN	NaN	NaN	NaN	NaN	NaN	NaN	NaN	NaN	NaN	NaN	NaN	NaN	NaN	NaN	NaN	NaN	NaN	NaN	NaN
NaN	NaN	23.6697	23.8261	NaN	24.6205	23.2473	24.1069	NaN	NaN	NaN	NaN	NaN	NaN	NaN	NaN	24.196	NaN	22.9221	NaN	NaN	25.0641	NaN	NaN	NaN	NaN	NaN	25.8268	NaN	24.8462	24.6017	24.3519	NaN	NaN	NaN	24.379	NaN	24.5619	NaN	NaN	23.3699	NaN	NaN	NaN	NaN	NaN	NaN	24.8422	23.692	NaN
24.1959	25.0086	NaN	NaN	NaN	NaN	NaN	NaN	NaN	25.2801	NaN	25.0209	NaN	NaN	NaN	NaN	NaN	NaN	23.8618	26.2318	24.9095	NaN	NaN	NaN	NaN	22.4646	24.1661	NaN	NaN	NaN	NaN	NaN	NaN	NaN	NaN	NaN	NaN	23.0565	NaN	NaN	24.4564	24.3416	NaN	NaN	NaN	25.5487	25.1684	23.7281	24.1715	24.5911
26.2248	26.2526	25.5175	25.6165	25.8594	26.0112	25.511	25.9845	24.8511	25.9638	NaN	NaN	26.0499	25.1905	NaN	27.1048	26.6542	26.9136	26.3952	26.7475	26.6176	25.9097	25.9951	26.0282	25.9856	26.1647	26.3942	25.8847	25.1835	26.4955	25.6638	25.8611	NaN	26.1691	NaN	25.7697	26.2306	26.7987	26.3683	26.8979	26.8318	27.0685	25.2112	24.919	26.3096	26.8086	26.3726	26.6239	26.5456	26.2182
NaN	NaN	23.9173	24.0643	NaN	NaN	NaN	NaN	24.4989	NaN	NaN	NaN	NaN	NaN	NaN	NaN	24.302	NaN	25.0493	25.6749	NaN	NaN	24.4811	24.967	24.4828	NaN	NaN	NaN	24.4438	NaN	24.2766	23.6177	NaN	NaN	24.5938	24.9373	24.1774	NaN	25.7375	25.358	25.1789	25.4399	NaN	25.1728	24.6937	NaN	24.6466	NaN	23.2511	24.1632
NaN	24.5085	24.7722	24.7101	NaN	NaN	24.5265	NaN	NaN	24.2785	NaN	NaN	NaN	NaN	NaN	24.0388	24.7142	NaN	25.3875	24.5854	24.9624	24.1612	24.5661	NaN	24.7592	25.2122	24.2549	24.7862	NaN	25.0869	24.497	24.3921	24.1534	25.3649	NaN	NaN	NaN	NaN	NaN	NaN	NaN	NaN	NaN	NaN	25.4012	NaN	NaN	23.7419	24.2975	NaN
NaN	23.9619	NaN	NaN	NaN	24.2064	NaN	24.167	NaN	24.0289	NaN	NaN	NaN	NaN	NaN	NaN	23.5094	24.8191	23.7497	24.3648	23.8203	NaN	NaN	23.9831	NaN	NaN	NaN	NaN	NaN	NaN	NaN	NaN	NaN	NaN	NaN	NaN	NaN	NaN	NaN	24.7693	25.0026	NaN	NaN	NaN	NaN	24.3279	24.5512	24.2455	NaN	23.3288
NaN	NaN	NaN	NaN	NaN	NaN	NaN	NaN	NaN	NaN	NaN	NaN	NaN	NaN	NaN	NaN	NaN	NaN	NaN	NaN	NaN	25.1957	25.7237	24.1903	25.8006	NaN	NaN	NaN	NaN	NaN	NaN	NaN	NaN	NaN	NaN	NaN	24.3671	NaN	NaN	NaN	NaN	NaN	NaN	NaN	NaN	NaN	NaN	NaN	NaN	NaN
25.8462	25.666	NaN	NaN	NaN	NaN	NaN	NaN	24.9399	25.1428	NaN	NaN	NaN	NaN	NaN	25.4152	NaN	NaN	NaN	NaN	NaN	NaN	NaN	25.5791	NaN	NaN	NaN	NaN	NaN	NaN	NaN	NaN	NaN	NaN	NaN	NaN	NaN	NaN	NaN	NaN	NaN	NaN	NaN	NaN	NaN	NaN	NaN	NaN	NaN	NaN
24.2701	25.1135	26.3552	24.0881	NaN	NaN	NaN	NaN	24.3845	NaN	NaN	NaN	NaN	NaN	NaN	NaN	24.6787	24.1461	24.4131	23.9805	NaN	23.6728	24.0714	23.5829	25.2447	25.4367	24.168	26.3965	NaN	NaN	NaN	23.9251	24.115	25.9697	NaN	NaN	24.4152	23.4142	NaN	NaN	23.7462	NaN	NaN	NaN	NaN	NaN	NaN	NaN	24.0215	NaN
26.455	27.2388	26.9524	26.3806	NaN	NaN	25.3117	25.0641	26.2802	25.3046	NaN	NaN	NaN	NaN	NaN	25.5056	25.824	25.1708	24.4588	23.5426	25.7858	24.5548	25.8958	24.3901	25.3106	25.7398	24.2571	27.0876	NaN	25.8041	25.5558	25.7345	25.3811	27.2918	25.8368	26.3763	26.5825	24.8804	NaN	NaN	NaN	NaN	25.4097	NaN	NaN	NaN	NaN	25.275	25.3875	25.3235
26.578	26.5764	27.7461	26.5235	26.1849	26.4235	27.3061	25.2371	24.6276	25.8832	NaN	NaN	25.3558	25.7867	NaN	26.6017	27.0586	25.832	26.2712	25.8244	26.1587	25.9083	26.6284	24.8842	25.6535	28.4695	26.6999	27.9725	26.1139	28.3307	27.9436	26.3498	27.2161	28.9215	NaN	25.203	26.496	25.6141	NaN	25.4348	25.5868	25.3188	NaN	25.3611	27.4814	25.6995	25.4826	26.0907	26.9889	24.4671
27.5046	28.0303	26.698	27.3095	27.0695	27.4307	27.6089	27.352	27.4012	27.3901	27.2533	27.4236	26.5835	26.9142	27.3287	27.8684	27.583	28.2036	28.0619	28.4988	27.8886	27.7274	27.2772	27.4955	27.5321	26.4173	27.753	27.0204	26.975	27.2535	27.2308	27.3666	26.6108	27.0818	26.8926	27.5879	27.6254	28.0142	26.7689	26.8284	27.0804	27.4248	26.5264	26.2185	26.6319	26.8684	26.6709	27.5352	27.5881	27.997
26.0437	25.8865	24.2016	26.1977	24.9397	25.712	25.3353	26.2033	24.8237	25.9983	NaN	NaN	25.749	26.0161	NaN	26.1797	24.9261	26.2002	24.8084	26.2309	25.2331	26.8473	25.1871	26.4104	24.5333	24.6616	25.854	24.3532	NaN	23.9237	24.4008	25.0889	24.125	24.6225	NaN	25.2795	24.7397	25.5645	NaN	NaN	NaN	NaN	NaN	NaN	NaN	24.8126	24.4616	25.9211	25.86	24.8843
30.5563	30.4659	29.2843	30.4614	28.8676	29.8588	28.9713	29.5843	30.303	29.6181	28.7868	29.9177	30.1064	29.9207	29.4783	29.73	29.1026	30.128	29.1861	28.733	28.7253	30.9386	30.6753	30.4687	30.9134	29.2347	29.8945	28.1222	29.3584	28.5202	29.2926	30.1099	29.4704	28.8059	30.5719	29.9738	30.2836	30.1151	29.409	28.6565	29.1221	28.9773	27.5275	27.4376	28.3432	29.3759	29.0407	30.4288	29.775	30.5282
23.2059	23.3272	24.7101	25.0107	NaN	NaN	NaN	NaN	24.2931	24.1808	NaN	NaN	24.3451	NaN	NaN	24.4097	25.2109	25.6918	24.0931	23.284	23.8843	24.3941	23.8588	24.5788	24.9459	25.217	24.388	24.0866	25.3925	24.0012	24.7574	24.6316	24.874	24.777	24.0234	23.1186	24.0276	23.8487	NaN	NaN	24.1013	NaN	NaN	NaN	NaN	NaN	NaN	24.2351	25.7856	24.885
NaN	NaN	NaN	23.6012	NaN	NaN	NaN	NaN	NaN	23.0519	NaN	NaN	NaN	NaN	NaN	NaN	22.8957	23.4038	NaN	24.6556	NaN	24.3038	22.6672	NaN	23.5368	NaN	NaN	NaN	NaN	NaN	NaN	NaN	NaN	NaN	NaN	NaN	NaN	NaN	NaN	NaN	NaN	NaN	NaN	NaN	NaN	NaN	NaN	23.3299	NaN	NaN
22.9878	NaN	23.5888	22.9827	NaN	NaN	NaN	NaN	NaN	NaN	NaN	NaN	NaN	NaN	NaN	22.998	23.4209	NaN	NaN	23.804	NaN	22.8313	23.1279	23.1835	22.7215	23.9186	22.9681	23.8394	NaN	24.0973	23.3931	23.2523	NaN	23.4432	NaN	NaN	22.9958	NaN	NaN	NaN	NaN	NaN	NaN	NaN	NaN	NaN	NaN	NaN	23.5403	NaN
24.1611	25.2271	25.0904	24.7536	24.751	24.258	24.7091	24.4456	24.8176	23.8424	NaN	NaN	NaN	NaN	NaN	24.5393	24.9148	25.161	24.2896	24.6806	24.6413	23.8286	24.4869	24.2179	24.8652	24.8532	25.0752	25.6586	24.1836	25.4969	25.0247	25.5833	NaN	24.329	NaN	25.4639	25.1906	25.3371	NaN	NaN	24.2321	23.6936	NaN	NaN	NaN	24.0898	24.4222	24.248	24.0394	24.808
NaN	NaN	NaN	NaN	NaN	NaN	NaN	NaN	24.068	NaN	NaN	NaN	24.5193	NaN	NaN	NaN	23.5987	23.9576	NaN	NaN	NaN	24.3943	24.7077	23.8067	24.8209	23.9486	NaN	NaN	NaN	NaN	NaN	NaN	NaN	NaN	NaN	NaN	23.362	NaN	NaN	NaN	NaN	NaN	NaN	NaN	NaN	NaN	NaN	NaN	NaN	NaN
NaN	NaN	NaN	NaN	NaN	NaN	NaN	NaN	NaN	NaN	NaN	NaN	NaN	NaN	NaN	NaN	NaN	NaN	NaN	NaN	NaN	NaN	NaN	NaN	23.3554	NaN	NaN	NaN	NaN	NaN	NaN	NaN	NaN	NaN	NaN	NaN	NaN	NaN	NaN	NaN	NaN	NaN	NaN	NaN	NaN	NaN	NaN	NaN	NaN	NaN
26.202	NaN	27.1842	23.7921	25.024	NaN	26.0429	NaN	NaN	NaN	NaN	NaN	NaN	NaN	NaN	NaN	26.5632	NaN	NaN	NaN	NaN	NaN	NaN	NaN	NaN	26.9854	NaN	27.7844	NaN	27.1241	NaN	NaN	NaN	25.4699	NaN	NaN	NaN	NaN	NaN	NaN	NaN	NaN	NaN	NaN	NaN	NaN	NaN	NaN	NaN	NaN
25.9786	26.3834	25.0929	25.4167	NaN	NaN	NaN	25.7795	25.9179	NaN	NaN	26.5204	NaN	NaN	NaN	25.9123	NaN	26.3979	25.8197	25.8262	NaN	26.441	25.1543	25.961	25.4634	25.1466	26.4034	25.7485	26.1533	NaN	26.1499	25.9245	25.8367	24.9116	NaN	NaN	25.3412	26.2371	NaN	NaN	NaN	NaN	NaN	23.8623	NaN	NaN	24.4434	26.4048	26.9121	25.7808
26.1518	24.9057	25.9819	26.3241	26.1214	25.4154	25.4271	25.4144	23.5211	25.1485	NaN	NaN	26.2062	26.2871	NaN	25.0604	25.358	25.2944	25.4508	26.6047	25.2532	25.487	24.7506	25.3915	24.2127	27.214	26.8409	27.6095	27.2022	27.1817	27.6043	24.9974	26.6694	26.4474	NaN	24.8642	25.3095	25.6378	25.4858	26.1206	26.6207	26.7438	25.9844	26.4767	26.6345	25.9163	26.3787	26.1032	25.9969	NaN
NaN	NaN	NaN	NaN	NaN	NaN	NaN	NaN	NaN	NaN	NaN	NaN	NaN	NaN	NaN	NaN	NaN	NaN	NaN	NaN	NaN	NaN	NaN	NaN	NaN	NaN	NaN	NaN	NaN	NaN	NaN	NaN	NaN	NaN	NaN	NaN	NaN	NaN	NaN	NaN	NaN	NaN	NaN	NaN	NaN	NaN	NaN	NaN	NaN	NaN
27.9233	27.8934	27.628	27.8193	27.7921	28.0104	27.8111	28.2241	27.4287	28.4655	28.1806	27.8644	28.0316	27.5101	27.6673	28.324	28.172	28.5669	28.0582	28.6189	27.9536	28.0162	28.0495	27.8996	28.607	27.7833	28.2538	27.5098	27.305	27.5356	27.4383	27.9221	27.6005	27.7517	27.1595	27.8278	27.6409	28.541	27.6783	27.5219	27.704	27.738	27.0399	27.2287	26.794	27.1299	27.0351	28.4055	28.4857	28.5672
25.1636	25.0973	24.9178	25.6568	24.5053	25.6368	24.8389	26.8231	NaN	24.8441	NaN	NaN	26.1482	25.7743	NaN	25.6994	24.5423	25.7012	NaN	24.6866	23.7725	25.8804	26.0543	26.1009	26.5842	23.8886	24.1691	NaN	NaN	23.7778	NaN	26.1521	NaN	23.9886	26.5458	26.0233	26.1016	26.2582	NaN	25.7295	25.2952	27.726	NaN	NaN	25.0741	24.9167	25.0543	23.7981	23.4232	25.2073
26.515	26.6642	24.9754	26.7882	24.9035	25.8163	25.0861	25.9588	25.3488	25.7123	NaN	26.1689	25.5917	NaN	NaN	26.6657	25.1685	25.7531	25.4296	25.7285	24.7423	26.718	25.6482	25.9846	26.2283	25.2972	26.3799	25.0461	25.1979	24.442	25.4962	25.8176	25.3682	25.7684	24.6172	25.5283	25.8671	26.5707	NaN	NaN	24.3042	NaN	NaN	NaN	NaN	NaN	NaN	27.1545	26.4443	25.087
27.6522	27.3061	28.67	27.7133	27.4725	26.3345	26.7812	25.3245	25.8869	25.9627	NaN	25.4754	NaN	NaN	NaN	26.1033	26.8589	26.0727	26.9427	25.3223	26.6544	24.7686	27.7239	24.5303	26.9075	27.885	27.9427	28.6024	29.2425	27.6705	29.01	27.8016	29.1464	28.5805	26.1311	26.0974	26.5669	26.1407	NaN	NaN	25.3634	NaN	25.9659	26.078	26.1713	NaN	24.5804	25.5739	26.7363	26.5535
25.419	25.6832	24.9105	25.2375	25.2232	24.825	25.1534	24.7629	23.976	24.8009	NaN	NaN	25.5839	25.6113	NaN	24.0799	25.1011	24.5295	25.0788	25.4263	25.1266	24.8598	24.8627	24.2125	25.2007	25.3001	24.7537	25.3985	25.0035	25.6377	25.5441	24.3801	24.6546	25.113	24.4073	24.274	24.583	25.0035	26.0038	26.0075	25.1989	25.392	NaN	NaN	25.3867	25.2829	25.5136	24.9483	25.0618	24.1507
NaN	NaN	NaN	NaN	NaN	NaN	NaN	NaN	NaN	NaN	NaN	NaN	NaN	NaN	NaN	NaN	NaN	21.8207	NaN	NaN	NaN	NaN	NaN	NaN	NaN	NaN	NaN	NaN	NaN	NaN	NaN	NaN	NaN	NaN	NaN	NaN	NaN	NaN	NaN	NaN	NaN	NaN	NaN	NaN	NaN	NaN	NaN	NaN	NaN	NaN
NaN	NaN	NaN	NaN	NaN	NaN	NaN	NaN	NaN	NaN	NaN	NaN	NaN	NaN	NaN	NaN	NaN	NaN	NaN	NaN	NaN	26.8781	NaN	NaN	NaN	NaN	NaN	NaN	NaN	NaN	NaN	NaN	NaN	NaN	NaN	NaN	NaN	NaN	NaN	NaN	NaN	NaN	NaN	NaN	NaN	NaN	NaN	NaN	NaN	NaN
27.6393	27.0294	29.6221	27.7081	28.7288	28.3049	29.0812	27.012	24.2423	27.273	26.7466	NaN	26.051	25.6674	25.933	27.9654	29.1041	27.1429	27.649	27.1624	28.342	27.2751	27.7392	26.4401	27.7327	29.5192	27.2985	29.567	27.8859	29.7799	28.3037	27.7638	27.8651	29.8636	25.6101	26.9517	27.5023	26.3889	24.7268	25.9831	26.1686	25.8994	26.8121	26.9506	27.8946	26.2263	26.3033	26.7764	28.0554	26.0421
23.1185	23.7243	NaN	23.376	NaN	NaN	NaN	22.6121	23.3412	22.7642	NaN	NaN	NaN	NaN	NaN	NaN	23.0541	23.5698	NaN	24.6189	23.6649	24.1519	NaN	23.5599	23.1473	22.826	23.0218	NaN	NaN	NaN	NaN	NaN	NaN	NaN	NaN	NaN	NaN	NaN	NaN	NaN	NaN	NaN	NaN	NaN	NaN	NaN	NaN	23.8131	23.6464	23.3561
28.3613	28.2919	27.1163	28.5269	28.4868	29.0838	27.303	30.0278	29.0456	29.3169	28.2615	28.7448	29.7029	28.6196	29.0859	29.2049	28.4332	29.984	28.7613	29.07	28.3388	29.7945	28.0477	29.7615	29.3932	27.2467	28.7094	26.6264	26.8569	26.6838	27.3916	28.3271	26.7905	26.1541	28.7104	28.9978	29.1332	29.0957	28.8621	29.8104	29.3029	29.6148	28.5006	27.6471	26.8527	28.4929	28.6712	30.689	29.9937	29.588
27.3655	26.8484	28.8274	27.6218	28.1401	27.8695	27.3307	28.0204	25.0432	27.8993	NaN	25.573	27.2719	26.8188	NaN	27.7044	28.3773	28.1357	28.3439	28.4558	27.9452	27.4986	27.5184	26.9038	27.8638	28.4012	27.6265	28.3329	25.6171	27.5966	26.9706	27.3218	27.5174	28.6533	25.9879	26.2435	26.6759	27.9816	26.6757	28.0801	28.4886	28.3983	27.2984	27.1833	26.6209	26.8099	27.0602	26.1327	27.2807	25.0898
NaN	NaN	NaN	NaN	NaN	23.744	NaN	NaN	NaN	NaN	NaN	NaN	NaN	NaN	NaN	NaN	NaN	NaN	23.9829	NaN	NaN	NaN	NaN	NaN	24.9999	NaN	NaN	NaN	NaN	NaN	NaN	NaN	NaN	NaN	NaN	NaN	NaN	NaN	24.2061	23.8086	NaN	NaN	NaN	NaN	NaN	NaN	24.2493	NaN	NaN	NaN
27.6536	27.1592	27.2338	26.535	26.7727	26.4219	27.3106	26.4959	25.9426	26.4288	NaN	NaN	25.7222	26.2448	NaN	27.1006	27.6216	25.8469	26.1691	26.2813	27.1564	26.0449	26.704	24.9304	25.6942	28.0838	26.5745	27.9543	25.8462	28.1049	27.6178	26.2431	27.1445	28.5238	25.0315	26.0531	26.6857	25.9671	NaN	25.9487	25.4893	25.9946	25.6709	25.9384	27.2702	25.6452	25.8729	26.0873	26.8158	24.8994
NaN	23.4702	24.2127	23.0747	NaN	NaN	NaN	NaN	NaN	NaN	NaN	NaN	NaN	NaN	NaN	NaN	NaN	NaN	NaN	NaN	NaN	NaN	NaN	NaN	NaN	22.8625	NaN	NaN	NaN	NaN	NaN	22.8841	NaN	22.449	NaN	NaN	NaN	NaN	NaN	NaN	NaN	NaN	NaN	NaN	NaN	NaN	NaN	NaN	NaN	NaN
NaN	NaN	NaN	NaN	NaN	24.2174	23.6253	24.6919	NaN	23.604	NaN	NaN	24.0337	NaN	NaN	24.0838	NaN	24.0205	NaN	25.7772	24.0625	25.2881	NaN	23.9791	23.702	NaN	23.5596	NaN	NaN	NaN	NaN	NaN	NaN	NaN	NaN	NaN	NaN	NaN	NaN	NaN	24.1973	NaN	NaN	NaN	NaN	23.9292	NaN	24.115	23.2755	NaN
NaN	NaN	NaN	NaN	NaN	NaN	NaN	NaN	NaN	23.4579	NaN	NaN	NaN	NaN	NaN	NaN	23.3629	NaN	NaN	NaN	NaN	NaN	NaN	NaN	NaN	23.6049	NaN	NaN	NaN	NaN	NaN	NaN	NaN	23.3511	NaN	NaN	NaN	NaN	NaN	NaN	NaN	NaN	NaN	NaN	NaN	NaN	NaN	NaN	NaN	NaN
NaN	NaN	NaN	NaN	NaN	NaN	NaN	NaN	NaN	NaN	NaN	NaN	NaN	NaN	NaN	NaN	NaN	NaN	NaN	NaN	NaN	NaN	NaN	NaN	NaN	NaN	NaN	NaN	NaN	NaN	NaN	NaN	NaN	NaN	NaN	NaN	NaN	NaN	NaN	NaN	NaN	NaN	NaN	NaN	NaN	NaN	NaN	NaN	NaN	NaN
NaN	NaN	NaN	NaN	NaN	NaN	NaN	NaN	NaN	NaN	NaN	NaN	NaN	NaN	NaN	NaN	NaN	NaN	NaN	23.4373	NaN	NaN	NaN	NaN	NaN	NaN	NaN	NaN	NaN	NaN	NaN	NaN	NaN	NaN	NaN	NaN	NaN	NaN	NaN	NaN	NaN	NaN	NaN	NaN	NaN	NaN	NaN	NaN	NaN	NaN
NaN	NaN	NaN	23.5558	NaN	24.0633	NaN	24.4046	23.938	24.131	NaN	NaN	NaN	NaN	NaN	NaN	NaN	NaN	NaN	NaN	NaN	NaN	NaN	NaN	NaN	NaN	NaN	NaN	NaN	NaN	NaN	NaN	NaN	NaN	NaN	24.742	NaN	23.9232	NaN	NaN	NaN	NaN	NaN	NaN	NaN	NaN	NaN	NaN	NaN	NaN
NaN	NaN	NaN	NaN	NaN	NaN	NaN	NaN	NaN	NaN	NaN	NaN	NaN	NaN	NaN	NaN	NaN	NaN	NaN	NaN	NaN	NaN	NaN	NaN	NaN	NaN	24.1708	NaN	NaN	NaN	NaN	NaN	NaN	NaN	NaN	NaN	NaN	NaN	NaN	NaN	NaN	NaN	NaN	NaN	NaN	NaN	NaN	NaN	NaN	NaN
NaN	NaN	NaN	NaN	NaN	NaN	NaN	NaN	NaN	NaN	NaN	NaN	NaN	NaN	NaN	NaN	NaN	NaN	NaN	NaN	NaN	NaN	NaN	NaN	NaN	NaN	NaN	NaN	NaN	NaN	NaN	NaN	NaN	NaN	NaN	NaN	NaN	NaN	NaN	NaN	NaN	NaN	NaN	NaN	NaN	NaN	NaN	NaN	NaN	NaN
NaN	NaN	NaN	NaN	NaN	NaN	NaN	NaN	NaN	NaN	NaN	NaN	NaN	NaN	NaN	NaN	NaN	NaN	NaN	NaN	NaN	NaN	NaN	NaN	NaN	NaN	NaN	NaN	NaN	NaN	NaN	NaN	NaN	NaN	NaN	NaN	NaN	NaN	NaN	NaN	NaN	NaN	NaN	NaN	NaN	NaN	NaN	NaN	NaN	NaN
NaN	NaN	NaN	NaN	NaN	NaN	NaN	NaN	NaN	NaN	NaN	NaN	NaN	NaN	NaN	NaN	23.1996	NaN	NaN	23.0566	NaN	NaN	NaN	NaN	NaN	NaN	NaN	23.5028	NaN	23.8579	NaN	NaN	NaN	23.9647	NaN	NaN	NaN	NaN	NaN	NaN	NaN	NaN	NaN	NaN	NaN	NaN	NaN	NaN	NaN	NaN
26.357	26.4623	27.1576	26.6665	26.3462	26.1625	26.0903	25.8836	26.2079	25.804	26.4871	NaN	23.9636	25.5088	NaN	26.4444	26.3395	26.6092	26.5965	26.8538	26.9085	26.8618	26.5021	26.3047	26.8365	26.8062	26.6955	26.4429	26.7876	26.0111	26.9767	26.6	26.9873	26.6804	25.9482	26.3723	26.0771	26.8507	NaN	NaN	26.1371	NaN	NaN	NaN	NaN	24.8672	23.3609	27.0431	26.9528	26.4761
24.7355	25.7502	25.5722	25.7598	24.6575	NaN	NaN	24.6594	NaN	NaN	NaN	NaN	NaN	NaN	NaN	NaN	24.0759	NaN	25.4342	NaN	25.1817	NaN	25.6835	NaN	24.8725	24.9974	25.3719	24.5776	25.1605	24.4515	26.5846	25.0455	27.0648	26.6246	NaN	23.8721	24.7362	24.6889	NaN	NaN	NaN	NaN	NaN	24.8874	25.4073	NaN	NaN	NaN	NaN	NaN
25.4135	25.7675	NaN	25.7439	24.877	25.8198	24.4762	26.5747	25.2008	25.2525	NaN	NaN	26.0435	25.7245	NaN	25.902	24.8907	26.144	25.8233	27.7166	25.4894	26.4189	24.8724	25.8417	25.8326	NaN	25.3759	NaN	NaN	NaN	NaN	NaN	NaN	NaN	NaN	24.4046	24.6687	25.3491	NaN	26.5105	26.1414	26.2067	24.6141	NaN	24.3489	26.3467	26.6869	26.0017	25.4088	25.1656
27.4113	26.4378	27.8403	25.5694	26.8749	25.1474	27.5654	NaN	NaN	21.8527	NaN	NaN	NaN	23.9959	NaN	25.094	28.0205	NaN	NaN	22.2862	23.9629	NaN	23.4574	NaN	NaN	28.3576	23.2137	28.7811	23.4897	29.3337	25.2905	25.7651	24.5463	28.1869	24.0288	NaN	22.2624	NaN	NaN	NaN	NaN	23.7528	24.2093	25.2107	26.2298	24.3087	25.0038	NaN	26.2293	NaN
25.9523	25.0907	24.8698	25.5966	25.6205	25.4072	25.3524	25.0183	NaN	25.5973	NaN	NaN	NaN	25.1881	NaN	25.1644	25.2866	25.7594	25.2557	25.8861	24.9766	25.668	25.2898	24.9012	25.0525	25.1042	25.1833	24.3017	NaN	24.9225	24.8756	25.3293	24.8861	25.5899	NaN	25.2005	24.4984	25.1824	25.9263	25.9153	25.7123	26.2596	25.6214	25.2633	25.3429	25.9641	25.4742	25.8976	26.2577	24.4972
27.1367	26.9508	26.9317	25.2321	26.9574	25.7833	27.3388	23.3907	24.3703	27.2454	NaN	26.3909	26.3258	27.2165	NaN	25.6758	27.1796	25.559	27.3279	26.6651	27.581	24.6259	27.0464	25.0357	26.403	27.6546	26.8937	27.2799	26.8306	27.8995	27.3935	25.7342	27.4415	27.4025	24.4756	25.3988	25.6888	25.909	26.4433	26.4629	26.3964	26.258	27.0883	27.1039	27.2944	26.0305	26.4169	25.928	27.5683	25.8911
NaN	NaN	NaN	NaN	NaN	NaN	NaN	NaN	NaN	NaN	NaN	NaN	NaN	NaN	NaN	NaN	NaN	NaN	NaN	NaN	NaN	NaN	NaN	NaN	NaN	NaN	NaN	NaN	NaN	NaN	NaN	NaN	NaN	25.1509	NaN	NaN	NaN	NaN	NaN	NaN	NaN	NaN	NaN	NaN	NaN	NaN	NaN	NaN	NaN	NaN
NaN	NaN	NaN	NaN	NaN	NaN	NaN	NaN	NaN	NaN	NaN	NaN	NaN	NaN	NaN	NaN	NaN	NaN	NaN	NaN	NaN	NaN	NaN	NaN	NaN	NaN	NaN	NaN	NaN	NaN	NaN	NaN	NaN	NaN	NaN	NaN	NaN	NaN	NaN	NaN	NaN	NaN	NaN	NaN	NaN	NaN	NaN	NaN	NaN	NaN
NaN	NaN	NaN	22.7118	NaN	23.2403	NaN	NaN	22.6735	NaN	NaN	NaN	NaN	NaN	NaN	22.6181	NaN	23.1719	22.6185	22.8413	NaN	24.1616	22.2886	23.5414	22.9926	NaN	23.1562	NaN	NaN	NaN	NaN	22.5228	NaN	NaN	NaN	NaN	22.3338	NaN	NaN	NaN	NaN	NaN	NaN	NaN	NaN	NaN	NaN	22.5407	22.4702	22.7918
NaN	NaN	NaN	NaN	NaN	NaN	NaN	NaN	NaN	NaN	NaN	NaN	NaN	NaN	NaN	NaN	NaN	NaN	NaN	NaN	NaN	NaN	NaN	NaN	NaN	NaN	NaN	NaN	NaN	23.5337	NaN	NaN	NaN	NaN	NaN	NaN	NaN	NaN	NaN	NaN	NaN	NaN	NaN	NaN	NaN	NaN	NaN	NaN	NaN	NaN
28.0866	27.8694	28.8555	27.7612	28.1962	27.7943	28.4653	27.1618	26.2734	27.4622	NaN	NaN	25.8309	25.3121	NaN	28.1955	29.1287	27.2479	28.0869	27.9187	28.4996	27.4717	27.9832	26.8092	27.8805	29.3846	27.7078	29.4283	26.8278	29.5254	27.7668	27.8783	27.0102	29.1955	23.3244	27.044	27.8321	26.5923	25.5889	27.5151	26.7299	26.3236	27.2585	26.5657	28.301	26.8126	27.4472	26.328	27.4808	26.542
26.3426	26.4749	28.9536	25.7298	27.0464	26.0705	26.8852	24.3116	NaN	25.3626	NaN	NaN	NaN	25.3499	NaN	26.1388	27.5749	25.9255	26.6244	25.7729	26.0599	23.8483	26.146	23.2542	24.6217	28.6162	25.7488	28.3392	24.8675	28.433	26.4577	26.358	25.5446	27.1496	NaN	23.3752	25.0026	24.3513	NaN	25.2236	26.2088	26.3341	25.9564	25.894	26.771	24.0299	24.1024	24.5071	25.7815	23.8353
24.0206	23.9862	NaN	23.4812	NaN	NaN	NaN	NaN	23.7374	23.1628	NaN	NaN	NaN	NaN	NaN	NaN	NaN	23.215	22.5312	24.2423	NaN	23.4844	23.2181	23.606	22.7101	NaN	23.3237	NaN	NaN	NaN	NaN	NaN	NaN	NaN	NaN	NaN	NaN	NaN	NaN	NaN	23.2273	NaN	NaN	NaN	NaN	23.6699	23.1718	23.8834	23.3343	23.9506
NaN	NaN	NaN	NaN	NaN	NaN	NaN	NaN	NaN	NaN	NaN	NaN	NaN	NaN	NaN	NaN	NaN	NaN	NaN	NaN	NaN	NaN	NaN	NaN	NaN	NaN	NaN	NaN	NaN	NaN	NaN	NaN	NaN	NaN	NaN	NaN	NaN	NaN	NaN	NaN	NaN	NaN	NaN	NaN	NaN	NaN	NaN	NaN	NaN	NaN
NaN	NaN	NaN	NaN	NaN	NaN	NaN	NaN	NaN	NaN	NaN	NaN	NaN	NaN	NaN	NaN	NaN	NaN	NaN	NaN	NaN	NaN	NaN	NaN	NaN	NaN	NaN	NaN	NaN	NaN	NaN	NaN	NaN	NaN	NaN	NaN	NaN	NaN	NaN	NaN	NaN	NaN	NaN	NaN	NaN	NaN	NaN	NaN	NaN	NaN
NaN	NaN	NaN	22.2106	NaN	NaN	NaN	NaN	NaN	22.3624	NaN	NaN	NaN	NaN	NaN	22.3357	NaN	23.0776	NaN	NaN	NaN	NaN	NaN	NaN	NaN	NaN	NaN	NaN	NaN	NaN	NaN	NaN	NaN	NaN	NaN	NaN	NaN	NaN	NaN	NaN	NaN	NaN	NaN	NaN	NaN	23.7403	21.7858	23.4636	22.7659	NaN
24.4089	24.6999	23.385	25.5895	25.4547	24.8499	24.9127	25.3535	24.8912	25.0605	NaN	NaN	24.1021	24.7293	NaN	26.995	26.1648	27.7976	26.4126	26.6558	25.7985	26.164	26.4193	25.6189	26.6942	23.5587	26.2183	23.3298	23.6626	23.9472	24.8207	24.9995	24.1735	23.5406	24.0372	26.6775	27.1052	26.328	NaN	25.7728	25.0176	24.8431	25.4583	NaN	NaN	24.6078	24.7976	26.5546	25.1583	25.0898
NaN	NaN	NaN	NaN	NaN	NaN	NaN	NaN	NaN	NaN	NaN	NaN	NaN	NaN	NaN	NaN	NaN	23.7161	NaN	NaN	NaN	24.1945	23.4953	23.6762	NaN	23.6567	23.393	NaN	NaN	23.1971	NaN	NaN	NaN	NaN	NaN	23.976	24.1053	NaN	NaN	NaN	NaN	NaN	NaN	NaN	NaN	NaN	NaN	NaN	NaN	NaN
26.7665	26.8146	26.2743	26.7387	26.7378	26.8062	25.6993	27.264	26.6807	27.5977	NaN	26.6913	26.7903	26.3159	NaN	26.9805	27.1885	27.4819	26.8096	26.9336	27.1425	27.7089	27.0894	27.2635	27.446	26.7671	27.0005	26.2379	26.6196	26.2542	26.6377	26.6007	25.6746	26.4023	25.8523	26.8819	27.2259	27.3096	26.0998	27.5684	26.9924	27.4144	26.808	25.8978	26.2278	27.0564	27.2266	26.7057	27.0236	26.6879
NaN	NaN	NaN	NaN	NaN	NaN	NaN	NaN	NaN	NaN	NaN	NaN	NaN	NaN	NaN	NaN	NaN	NaN	NaN	NaN	NaN	NaN	NaN	NaN	NaN	NaN	NaN	NaN	NaN	NaN	NaN	NaN	NaN	NaN	NaN	NaN	NaN	NaN	NaN	NaN	NaN	NaN	NaN	NaN	NaN	NaN	NaN	NaN	NaN	NaN
26.0526	25.6915	26.0072	24.6243	24.0069	24.5034	25.0026	24.6212	24.4093	24.461	NaN	NaN	NaN	NaN	NaN	24.3298	25.7541	24.7618	25.2504	25.958	25.3172	25.0953	25.1295	25.1736	25.146	26.1588	25.0531	25.659	NaN	25.917	NaN	25.2449	24.5132	25.2483	NaN	24.2139	24.2059	24.1082	NaN	24.8873	NaN	NaN	NaN	NaN	NaN	NaN	24.1615	24.2701	24.8188	25.3388
24.3406	24.4108	24.1398	NaN	24.2844	26.1198	25.1919	26.3095	NaN	25.2152	NaN	NaN	NaN	24.671	NaN	25.2539	24.3629	25.6227	24.2596	24.1332	24.9458	24.2765	25.6006	23.8479	25.6287	24.0027	24.8571	23.9861	NaN	24.1057	24.5829	24.3206	NaN	24.3687	NaN	NaN	24.2379	24.702	NaN	25.4984	25.7539	25.9544	NaN	25.6098	25.5143	25.7086	25.7056	24.3022	24.0926	23.8287
28.778	28.6382	27.3764	28.9401	27.9394	28.6296	28.2682	28.8756	28.7535	28.8741	28.3955	28.5911	29.254	27.9729	28.7988	28.6823	28.3785	29.4398	28.3683	29.0092	28.3718	29.8224	28.2587	29.4674	29.2558	27.568	28.6444	26.6146	27.4855	27.3686	27.6221	28.0528	26.946	27.535	27.5067	28.5975	28.5877	29.0105	28.1373	28.359	28.255	28.369	28.2391	27.5896	27.3794	28.9255	28.7101	28.2372	29.0354	28.8688
NaN	NaN	NaN	NaN	NaN	NaN	NaN	NaN	NaN	NaN	NaN	NaN	NaN	NaN	NaN	NaN	NaN	NaN	NaN	NaN	NaN	NaN	NaN	NaN	NaN	NaN	NaN	23.456	NaN	NaN	NaN	NaN	NaN	NaN	NaN	NaN	NaN	NaN	NaN	NaN	NaN	NaN	NaN	NaN	NaN	NaN	NaN	NaN	NaN	NaN
23.2945	NaN	NaN	NaN	NaN	NaN	23.8311	23.6186	NaN	24.0239	NaN	NaN	NaN	NaN	NaN	NaN	23.5831	24.1912	23.8018	24.7344	NaN	23.6078	NaN	24.1645	23.6873	NaN	NaN	NaN	NaN	NaN	NaN	NaN	NaN	NaN	NaN	NaN	NaN	NaN	NaN	NaN	NaN	NaN	NaN	NaN	NaN	23.8369	NaN	NaN	23.426	NaN
NaN	NaN	24.0601	24.2526	NaN	NaN	NaN	NaN	NaN	NaN	NaN	NaN	NaN	NaN	NaN	NaN	23.3768	NaN	NaN	NaN	NaN	NaN	NaN	NaN	23.259	NaN	NaN	24.0619	NaN	NaN	NaN	NaN	NaN	NaN	NaN	NaN	NaN	NaN	NaN	NaN	NaN	NaN	NaN	NaN	NaN	NaN	NaN	NaN	NaN	NaN
24.9979	24.9612	NaN	25.7755	25.2815	25.6769	NaN	26.5785	27.7213	26.2661	NaN	NaN	26.2313	25.9182	NaN	25.9568	24.5088	27.5177	24.4103	25.4807	24.7675	27.6783	25.4619	28.2803	26.5283	NaN	26.0422	NaN	NaN	NaN	NaN	25.6386	NaN	NaN	26.5538	28.1276	27.434	26.0066	NaN	26.4454	25.0052	24.4162	NaN	NaN	NaN	24.3906	NaN	28.0594	27.2518	26.9626
23.2031	23.4746	23.1081	23.9726	NaN	24.8469	23.6651	24.2692	25.3052	22.917	NaN	NaN	NaN	NaN	NaN	23.5482	23.1701	24.8931	23.6307	24.7815	23.2448	25.3567	23.7771	24.7199	24.8726	22.8175	22.598	22.6306	NaN	23.4459	NaN	23.4233	NaN	23.0007	23.9991	23.7094	23.0643	23.4005	NaN	NaN	NaN	24.4953	NaN	NaN	NaN	NaN	23.7488	25.1418	25.1214	23.402
24.187	24.2384	23.2758	23.987	24.2576	NaN	23.4611	NaN	25.383	25.4976	NaN	NaN	NaN	NaN	NaN	NaN	24.1051	24.9941	24.9573	24.8397	24.8102	25.1625	24.8742	25.2214	25.2791	NaN	24.5979	NaN	NaN	23.938	NaN	24.3593	22.9379	23.2101	24.0608	24.1276	24.7805	24.5015	NaN	24.5339	24.4002	24.7279	24.2776	NaN	NaN	24.4561	24.5205	25.8078	25.0936	24.7597
28.169	26.3533	29.723	27.1316	27.981	26.7418	28.8103	NaN	23.192	24.6059	NaN	NaN	NaN	23.562	NaN	26.8322	29.836	23.3277	25.2522	24.0339	25.5508	NaN	25.5159	23.003	24.5676	30.2254	26.0837	30.492	27.1027	30.5772	28.2448	26.9786	26.7662	29.6398	26.9344	23.1779	24.2405	NaN	NaN	NaN	NaN	NaN	25.4032	25.4652	27.9374	22.0459	23.277	22.1066	26.8999	NaN
24.8434	24.7777	24.6945	24.6547	NaN	24.8576	25.3792	24.9108	25.3314	25.2201	NaN	NaN	NaN	25.1015	NaN	25.0906	25.1272	25.0481	25.6328	25.6972	26.0728	24.8205	25.2108	24.7764	24.9635	24.6076	24.8719	24.7673	NaN	25.6708	24.8612	25.0015	NaN	25.2177	NaN	NaN	25.0361	24.4784	NaN	24.9358	24.7513	25.0161	25.1125	NaN	24.7914	24.5548	24.9474	24.6292	24.8618	25.0519
NaN	NaN	NaN	NaN	NaN	NaN	NaN	NaN	NaN	NaN	NaN	NaN	NaN	NaN	NaN	NaN	NaN	NaN	NaN	NaN	NaN	NaN	NaN	NaN	NaN	NaN	NaN	NaN	NaN	NaN	NaN	NaN	NaN	NaN	NaN	NaN	NaN	NaN	NaN	NaN	NaN	NaN	NaN	NaN	NaN	NaN	NaN	NaN	NaN	NaN
27.9787	28.1183	27.3248	28.2936	29.0323	28.5658	28.0802	29.0701	27.5615	29.2823	28.4348	28.5151	29.3225	29.0494	29.1851	28.5483	28.5844	29.6601	29.5701	28.848	29.1888	29.3449	29.8775	29.1325	30.1054	27.3806	29.4116	26.7798	29.7189	26.732	29.3784	29.044	29.1587	27.4415	27.6031	29.1414	30.0115	29.6304	29.6948	29.9754	29.7992	29.8581	29.3463	29.459	28.4859	29.4468	29.4886	28.4222	28.3381	28.5885
NaN	NaN	23.5799	23.854	NaN	23.9633	NaN	NaN	23.6254	24.0255	NaN	NaN	NaN	NaN	NaN	24.0042	24.2465	24.8369	23.3514	24.7819	NaN	24.5361	23.6915	24.9623	NaN	24.2233	NaN	23.7129	NaN	NaN	NaN	24.002	NaN	NaN	NaN	23.7075	NaN	NaN	NaN	NaN	NaN	NaN	NaN	NaN	NaN	NaN	NaN	NaN	NaN	NaN
27.8368	27.3256	NaN	26.3971	NaN	25.0585	24.08	24.7309	25.7307	24.2646	NaN	25.4169	25.0842	24.8421	NaN	24.7413	23.9094	25.9748	24.4578	24.8329	NaN	27.1306	25.5595	27.2394	27.1905	23.6362	27.6098	NaN	24.7788	NaN	25.0407	25.1231	NaN	NaN	26.1993	26.7189	25.9789	25.6263	NaN	NaN	25.0672	25.0455	NaN	NaN	24.9688	NaN	25.0494	26.7098	26.698	27.9817
27.2571	27.0813	26.5232	27.325	27.1572	27.6908	27.4155	28.0983	26.1429	28.2173	27.2027	27.0894	28.6653	28.4176	28.4555	27.9226	27.6369	28.6729	27.7718	28.2679	27.6724	28.227	27.6051	27.8127	27.8041	26.9492	27.21	26.7627	24.6497	26.3375	26.5427	27.6287	25.076	26.5395	25.9116	27.1877	27.5741	28.1334	28.4426	29.2999	28.7032	29.2132	27.3602	25.9056	27.0978	28.405	28.45	27.8553	28.1185	27.0797
27.3939	27.5261	27.3598	27.6091	27.4637	27.683	27.5685	27.844	27.282	28.1941	27.0982	27.3388	27.4651	27.4151	27.0626	27.7421	27.8946	28.3069	28.4217	28.5727	28.3424	28.0164	28.4262	27.9287	28.6248	27.291	27.7142	26.9755	27.4288	27.2932	27.557	27.7483	26.9389	27.1174	26.91	28.0454	28.1832	28.3349	27.3712	28.3271	28.0496	28.3452	27.597	27.8685	27.1481	27.8234	28.1808	28.4129	28.2598	27.3069
24.832	25.6146	23.9701	25.8589	24.3304	24.9788	24.9041	25.5358	26.5554	25.8076	NaN	NaN	24.652	24.2903	NaN	25.1225	24.6059	25.304	25.6026	25.8746	25.7545	26.8365	25.3529	26.4481	26.3048	24.3479	25.2792	24.2864	NaN	23.9632	23.9282	25.9627	23.8365	23.9977	26.3709	25.8583	26.4727	26.2455	NaN	24.2869	23.5849	24.8631	NaN	NaN	NaN	24.3925	24.5265	25.9515	26.0316	25.6721
26.9796	26.997	25.7715	26.1775	26.5989	26.5618	26.7227	26.9632	25.917	26.8154	26.738	27.3853	26.5193	26.6907	NaN	26.8185	26.6037	26.94	26.506	27.1307	26.1973	26.4024	26.8404	26.578	27.043	26.0999	26.372	25.6001	26.3394	26.5902	26.2041	26.6636	26.1253	26.1498	25.5939	27.0856	26.9052	26.4826	27.1808	26.9566	26.7133	26.8839	26.3881	25.9569	25.9237	26.6146	26.2964	27.1631	26.7861	26.6326
26.0916	25.2006	25.9916	24.9355	25.3461	25.3853	25.1408	24.6043	23.5199	26.1157	NaN	26.167	26.3799	25.9307	26.3323	25.6328	26.4094	26.1341	26.1814	26.1308	26.035	25.1343	26.0411	24.9636	26.0354	26.8042	25.4727	26.2331	26.1555	26.5816	25.8729	25.3328	26.2984	26.3441	25.6815	25.6088	26.3938	25.799	26.2493	26.1442	26.3131	26.4433	26.0796	26.4545	26.5151	26.3671	25.8232	25.3342	25.5636	24.9725
24.9554	24.5284	25.1646	24.7606	24.7911	NaN	25.0526	NaN	NaN	23.7389	NaN	NaN	NaN	NaN	NaN	23.2392	25.396	NaN	24.763	24.5757	24.9358	NaN	24.1037	NaN	24.8268	23.8872	26.6926	24.0874	24.3455	24.473	25.9286	NaN	26.4916	24.3	NaN	23.0159	23.1916	24.3459	NaN	NaN	NaN	NaN	NaN	25.0706	NaN	NaN	NaN	25.6887	26.6557	22.7215
25.4377	25.4065	24.9816	24.7701	NaN	25.4078	25.2544	25.5107	24.9372	25.524	NaN	25.6948	25.9594	25.6185	NaN	25.5325	25.3859	26.1612	25.6846	26.4418	25.677	25.8126	25.9269	25.3988	25.7267	24.8166	25.4222	24.5452	NaN	25.0314	24.7449	25.3143	24.6185	24.7585	NaN	25.3494	25.6186	25.3003	NaN	25.6734	26.2786	26.1656	25.0232	NaN	25.333	25.7641	25.47	25.9522	25.4739	25.2902
NaN	NaN	NaN	NaN	NaN	25.4575	NaN	NaN	NaN	25.2966	NaN	NaN	NaN	NaN	NaN	NaN	NaN	25.1665	NaN	NaN	NaN	NaN	NaN	NaN	24.9264	NaN	25.2669	NaN	NaN	NaN	NaN	NaN	NaN	NaN	NaN	NaN	NaN	NaN	NaN	NaN	NaN	NaN	NaN	NaN	NaN	NaN	25.3665	NaN	NaN	NaN
25.7021	25.1747	25.5586	25.2937	NaN	NaN	NaN	25.2344	27.6722	25.7304	NaN	NaN	NaN	NaN	NaN	25.3693	25.9158	25.8651	NaN	25.2504	24.8588	26.6938	26.3179	26.3626	26.6266	25.8406	25.5216	NaN	NaN	25.3631	NaN	25.8479	NaN	NaN	25.8854	26.0069	27.2002	25.7545	NaN	NaN	25.3756	NaN	25.8697	NaN	NaN	25.895	NaN	24.8737	25.0428	25.6637
25.4519	NaN	23.5215	26.3019	NaN	25.4991	24.6812	25.7402	25.3426	24.9907	NaN	NaN	NaN	NaN	NaN	24.3375	24.2902	25.7287	24.2207	25.6258	NaN	26.3156	25.2142	25.6107	25.8138	23.4903	25.2367	NaN	NaN	NaN	NaN	24.9174	NaN	23.6467	24.6267	26.511	26.1589	25.5863	NaN	NaN	25.937	25.9067	NaN	NaN	NaN	25.5453	NaN	25.9893	NaN	25.7906
27.4399	27.2507	24.9092	26.7671	26.5131	27.2359	26.3942	27.7318	26.3415	27.6232	27.0218	27.2205	27.2102	26.6351	26.7822	27.0611	26.5906	27.9672	26.5632	27.9124	27.1844	27.4908	26.8797	27.3779	27.2371	25.8449	27.1245	25.1061	25.7473	26.0235	25.9942	26.5463	25.6074	25.3998	24.5689	26.7186	26.5444	27.0639	27.1589	28.1299	27.6165	28.4344	27.2567	26.2545	25.9472	27.5838	27.4573	28.0038	27.8875	27.099
25.7426	25.2508	26.3113	25.7563	26.4288	25.1726	26.9509	NaN	NaN	26.5832	NaN	26.0876	26.3764	26.6185	NaN	26.3699	27.1146	26.2313	25.6268	22.7546	25.7108	24.9253	26.0974	23.4795	25.2655	27.8282	25.5783	27.2159	25.5157	27.4451	26.3866	25.9915	26.9099	27.3142	24.0625	24.946	26.0082	24.4695	25.7741	NaN	25.5166	25.765	25.487	25.6976	27.1786	24.6499	24.3287	25.1774	26.7614	23.9855
26.5307	25.2428	26.0455	26.6694	26.7991	26.4076	25.5311	25.9332	NaN	26.4145	NaN	24.9403	26.6061	26.5066	27.1693	24.993	26.1027	25.3798	26.3836	27.3254	25.8288	27.4592	26.1077	26.6421	27.0527	25.5442	27.3451	26.5625	27.5084	25.6324	27.6575	24.8611	27.7694	26.8157	NaN	25.6913	26.1602	25.9225	NaN	26.7593	26.8424	27.1227	26.0115	26.5382	26.9342	27.052	28.0225	26.1257	25.8604	NaN
NaN	NaN	NaN	NaN	NaN	NaN	NaN	NaN	NaN	NaN	NaN	NaN	NaN	NaN	NaN	NaN	NaN	NaN	NaN	24.6298	NaN	NaN	NaN	NaN	NaN	25.7791	NaN	NaN	NaN	NaN	NaN	NaN	NaN	NaN	NaN	NaN	NaN	NaN	NaN	NaN	NaN	NaN	NaN	NaN	NaN	NaN	NaN	NaN	NaN	NaN
26.1709	26.1789	25.8968	25.7255	NaN	24.9959	NaN	24.5037	25.9284	24.7218	NaN	NaN	NaN	NaN	NaN	25.1005	24.6909	24.5562	25.2957	NaN	NaN	24.7353	25.0496	24.977	25.2811	25.9662	25.4007	25.194	NaN	25.6632	25.3691	25.5765	24.9894	25.3549	25.8151	25.3343	25.0201	25.0596	NaN	NaN	NaN	NaN	NaN	NaN	NaN	25.1828	NaN	25.9141	25.301	25.7848
23.5893	23.1974	NaN	23.2828	NaN	23.9995	NaN	NaN	NaN	NaN	NaN	NaN	NaN	NaN	NaN	23.869	NaN	24.1951	NaN	23.8559	NaN	24.0344	NaN	NaN	NaN	22.4824	NaN	NaN	NaN	NaN	NaN	23.2894	NaN	NaN	NaN	NaN	NaN	23.7728	NaN	24.2396	24.3669	24.4072	NaN	NaN	NaN	24.2718	24.0114	23.8619	NaN	NaN
NaN	NaN	NaN	NaN	NaN	NaN	NaN	NaN	NaN	NaN	NaN	NaN	NaN	NaN	NaN	NaN	NaN	NaN	NaN	NaN	NaN	NaN	NaN	NaN	NaN	NaN	NaN	NaN	NaN	NaN	NaN	NaN	NaN	NaN	NaN	NaN	NaN	NaN	NaN	NaN	NaN	NaN	NaN	NaN	NaN	NaN	NaN	NaN	25.1294	NaN
24.9279	NaN	26.3118	25.5348	25.0825	25.1873	24.8526	24.7874	24.5796	24.9167	NaN	NaN	25.3345	25.3011	NaN	24.904	25.4032	25.137	25.3015	25.3108	25.0581	25.8286	25.5825	25.1868	25.5326	27.0666	25.9811	25.8186	NaN	25.6332	26.1204	25.1	NaN	25.8985	25.1449	NaN	25.0676	25.5902	NaN	25.0162	25.1766	NaN	NaN	25.432	NaN	25.0475	NaN	25.4817	25.6916	25.321
NaN	NaN	24.626	24.7351	NaN	NaN	NaN	NaN	25.107	23.1357	NaN	NaN	NaN	NaN	NaN	23.6455	24.0917	23.8465	NaN	24.341	NaN	23.4585	NaN	24.6061	23.5984	24.2035	24.9824	25.162	NaN	24.2455	24.5228	24.81	25.4328	24.3753	NaN	24.8035	23.8022	24.781	NaN	NaN	NaN	NaN	NaN	NaN	NaN	NaN	NaN	25.6595	25.8978	25.4913
NaN	NaN	NaN	NaN	NaN	NaN	24.7573	NaN	NaN	NaN	NaN	NaN	24.3399	NaN	NaN	NaN	24.4901	24.2933	NaN	24.8615	NaN	25.174	NaN	24.5437	24.0312	NaN	NaN	NaN	NaN	NaN	NaN	NaN	NaN	NaN	NaN	23.9965	24.8203	NaN	NaN	24.8839	NaN	NaN	NaN	NaN	NaN	NaN	NaN	24.6448	24.2387	NaN
24.2367	24.4532	24.279	23.8547	24.7386	24.6046	24.4031	24.8662	NaN	24.757	NaN	NaN	NaN	24.7943	NaN	24.2075	NaN	23.6772	24.5481	NaN	24.5581	24.8853	25.0884	24.0181	24.4306	24.0111	25.5524	24.3825	24.4156	25.0939	NaN	23.9328	NaN	24.2612	NaN	24.4974	23.906	24.1873	NaN	24.1412	24.6528	24.5743	NaN	NaN	24.2573	24.5701	24.4769	23.9348	24.1444	23.9585
NaN	NaN	NaN	NaN	NaN	NaN	NaN	NaN	NaN	24.4421	NaN	NaN	NaN	NaN	NaN	NaN	NaN	23.6875	NaN	NaN	NaN	NaN	NaN	NaN	NaN	NaN	NaN	NaN	NaN	NaN	NaN	NaN	NaN	NaN	NaN	NaN	NaN	NaN	NaN	NaN	NaN	NaN	NaN	NaN	NaN	NaN	NaN	NaN	NaN	NaN
24.1124	23.17	23.737	23.6825	NaN	NaN	NaN	24.1063	NaN	NaN	NaN	NaN	NaN	NaN	NaN	23.9718	NaN	NaN	NaN	25.174	23.2648	22.9063	NaN	NaN	NaN	NaN	NaN	NaN	NaN	NaN	NaN	NaN	NaN	NaN	NaN	NaN	NaN	23.679	NaN	NaN	24.4508	NaN	NaN	NaN	NaN	NaN	NaN	NaN	NaN	NaN
26.0706	26.7235	29.0849	25.9719	26.3658	23.8964	26.563	NaN	NaN	23.7671	NaN	NaN	NaN	NaN	NaN	25.4072	27.8107	21.4965	25.2998	21.3969	25.8198	NaN	26.2302	NaN	24.6617	29.5719	26.2142	29.086	26.072	28.724	26.7961	25.9844	26.9923	28.8134	23.7788	22.9893	25.26	NaN	23.2462	NaN	NaN	NaN	24.3953	23.6514	26.4716	NaN	23.2131	NaN	25.4347	22.6899
NaN	NaN	NaN	NaN	NaN	NaN	NaN	NaN	NaN	NaN	NaN	NaN	NaN	NaN	NaN	NaN	NaN	NaN	NaN	NaN	NaN	NaN	NaN	NaN	NaN	NaN	NaN	NaN	NaN	NaN	NaN	NaN	NaN	NaN	NaN	NaN	NaN	NaN	NaN	NaN	NaN	NaN	NaN	NaN	NaN	NaN	NaN	NaN	NaN	NaN
29.9943	30.0889	30.5761	30.4613	29.8724	29.6675	29.6163	29.639	30.1846	30.3006	29.0622	29.5383	29.9073	29.8776	30.0335	29.8905	29.7675	30.2613	29.8351	29.6475	29.5015	30.3881	30.4907	30.4754	30.9846	29.9225	30.5277	30.2463	30.0525	30.0193	30.5383	30.8277	29.9592	29.5965	29.9035	30.3394	30.4475	30.4324	29.0064	29.631	29.7663	29.177	28.4409	28.6417	27.8573	28.5742	28.6985	30.1658	30.3583	30.4442
NaN	NaN	NaN	NaN	NaN	NaN	NaN	NaN	NaN	NaN	NaN	NaN	NaN	NaN	NaN	NaN	23.2541	NaN	NaN	NaN	NaN	NaN	NaN	NaN	NaN	NaN	NaN	NaN	NaN	NaN	NaN	NaN	NaN	NaN	NaN	NaN	NaN	NaN	NaN	NaN	NaN	NaN	NaN	NaN	NaN	NaN	NaN	NaN	NaN	NaN
24.2095	23.8017	24.1846	23.9633	23.9646	NaN	24.106	NaN	NaN	NaN	NaN	NaN	NaN	NaN	NaN	NaN	24.2296	NaN	NaN	23.3496	23.8633	22.795	23.4121	NaN	22.7649	23.7173	NaN	25.1777	NaN	25.2227	NaN	23.7505	NaN	23.7716	NaN	NaN	23.5803	23.7827	NaN	NaN	NaN	NaN	NaN	NaN	NaN	NaN	NaN	NaN	NaN	NaN
NaN	NaN	NaN	NaN	NaN	NaN	NaN	NaN	NaN	NaN	NaN	NaN	NaN	NaN	NaN	NaN	NaN	NaN	NaN	NaN	23.9938	NaN	NaN	NaN	NaN	NaN	NaN	NaN	24.8965	NaN	24.3923	NaN	24.8483	NaN	NaN	NaN	NaN	NaN	NaN	NaN	NaN	NaN	NaN	NaN	NaN	NaN	NaN	NaN	NaN	NaN
26.4703	26.3959	25.9152	26.0648	27.1229	26.193	26.8896	26.2642	26.6231	25.9111	NaN	NaN	25.9577	26.3824	NaN	26.9745	27.4436	26.7321	26.2816	26.5557	27.0013	25.9607	26.6417	25.7631	26.3268	26.724	26.674	26.58	26.0604	27.1612	26.1061	25.9648	26.5725	26.9077	26.5843	25.9055	26.3378	26.0456	25.5644	26.962	25.6802	26.8029	26.8359	27.0006	25.4959	25.0195	25.6897	26.2759	26.5176	26.1265
NaN	NaN	NaN	NaN	NaN	NaN	NaN	NaN	NaN	NaN	NaN	NaN	NaN	NaN	NaN	NaN	NaN	NaN	NaN	NaN	NaN	NaN	NaN	NaN	NaN	NaN	NaN	NaN	NaN	NaN	NaN	NaN	NaN	NaN	NaN	NaN	NaN	NaN	NaN	NaN	NaN	NaN	NaN	NaN	NaN	NaN	NaN	NaN	NaN	NaN
27.7506	27.4668	27.2326	25.9891	27.4308	26.1723	27.2247	26.377	24.0843	27.5678	NaN	26.916	25.3971	26.2561	25.3896	27.189	27.7619	27.0164	27.4565	27.7884	27.5495	25.7946	27.3169	25.7345	26.6905	27.8855	27.9485	27.7173	28.3047	27.9241	28.0165	26.8737	27.597	27.7798	26.0856	25.4644	25.8375	26.5547	26.1186	26.4624	27.1982	26.9354	27.3492	28.1713	27.0977	27.1822	27.0345	25.8101	26.9058	26.4086
24.8632	25.3696	25.2772	25.0868	26.2731	26.4194	NaN	27.009	27.0951	26.2569	NaN	NaN	25.7447	25.2472	NaN	26.9159	26.824	26.9206	25.6196	26.1996	26.0375	26.0741	25.4243	25.8637	25.6998	24.8516	26.9853	25.1439	NaN	24.9943	25.045	25.2445	25.3842	24.2339	26.2231	26.0376	25.9962	25.7519	NaN	25.6986	25.1405	NaN	25.0244	NaN	NaN	25.6593	25.039	26.5763	26.8159	26.3168
26.2031	26.1696	27.1818	25.1712	26.2127	23.8306	26.5357	NaN	NaN	24.9929	NaN	NaN	NaN	NaN	NaN	23.2448	26.9088	NaN	NaN	NaN	25.082	NaN	24.3421	NaN	22.958	28.2654	24.3898	28.4195	25.3399	28.4822	25.4143	25.1021	25.9573	27.2512	NaN	NaN	24.0874	NaN	NaN	24.3947	NaN	24.6016	24.1292	25.6821	27.5773	NaN	25.9678	NaN	24.5236	NaN
26.6422	26.3879	25.0514	24.2565	25.8474	25.9639	25.9407	26.1828	NaN	25.9112	NaN	NaN	24.671	25.8404	NaN	25.8502	25.8714	24.004	26.5326	24.9053	26.7294	24.4641	26.8754	NaN	25.4694	26.0799	26.2721	25.6639	26.1335	25.874	26.3252	26.2724	27.1728	26.7397	NaN	NaN	24.6609	27.2881	NaN	27.0797	25.9973	26.5354	26.1716	26.808	26.3343	25.2696	25.8479	25.636	26.1867	26.4134
NaN	NaN	NaN	NaN	NaN	NaN	NaN	NaN	NaN	NaN	NaN	NaN	NaN	NaN	NaN	NaN	NaN	NaN	NaN	NaN	NaN	NaN	NaN	NaN	NaN	NaN	NaN	NaN	NaN	NaN	NaN	NaN	NaN	NaN	NaN	NaN	NaN	NaN	NaN	NaN	NaN	NaN	NaN	NaN	NaN	NaN	NaN	NaN	NaN	NaN
NaN	NaN	NaN	NaN	NaN	NaN	NaN	23.8822	NaN	NaN	NaN	NaN	NaN	NaN	NaN	NaN	NaN	NaN	NaN	23.4136	NaN	NaN	NaN	NaN	NaN	NaN	NaN	NaN	NaN	NaN	NaN	NaN	NaN	NaN	NaN	NaN	NaN	NaN	NaN	NaN	NaN	NaN	NaN	NaN	NaN	NaN	NaN	NaN	NaN	NaN
NaN	NaN	22.6747	22.6917	NaN	NaN	23.7531	23.4778	NaN	23.2182	NaN	NaN	NaN	NaN	NaN	23.2478	23.0818	23.5167	23.1935	23.6379	23.1263	23.9166	22.5749	22.7909	23.02	23.5324	23.1391	23.5946	NaN	23.4711	NaN	NaN	NaN	NaN	NaN	NaN	NaN	NaN	NaN	NaN	NaN	NaN	NaN	NaN	NaN	NaN	NaN	NaN	23.2073	NaN
NaN	NaN	NaN	NaN	NaN	NaN	NaN	NaN	NaN	NaN	NaN	NaN	NaN	NaN	NaN	NaN	NaN	NaN	NaN	NaN	NaN	NaN	NaN	NaN	NaN	NaN	NaN	NaN	NaN	NaN	NaN	NaN	NaN	NaN	NaN	NaN	NaN	NaN	NaN	NaN	NaN	NaN	NaN	NaN	NaN	NaN	NaN	NaN	NaN	NaN
24.1251	24.4364	23.418	24.6364	NaN	23.9709	23.9989	24.6199	26.6447	24.8623	NaN	NaN	NaN	NaN	NaN	24.742	24.3494	25.9212	24.8777	24.819	24.8726	26.0662	25.7658	26.2544	26.5053	24.147	24.6546	24.3506	NaN	24.3746	25.1785	24.8251	23.8033	NaN	NaN	25.5218	25.7064	25.4999	NaN	24.187	23.9672	24.5006	NaN	NaN	NaN	25.2527	24.4947	24.6374	24.9832	24.6939
NaN	NaN	NaN	NaN	NaN	NaN	NaN	NaN	NaN	NaN	NaN	NaN	NaN	NaN	NaN	NaN	NaN	NaN	NaN	NaN	NaN	NaN	23.3442	NaN	23.2324	NaN	23.235	24.7601	NaN	NaN	NaN	NaN	NaN	NaN	NaN	23.3724	NaN	NaN	NaN	NaN	NaN	NaN	NaN	NaN	NaN	NaN	NaN	NaN	NaN	NaN
23.9756	24.1466	NaN	NaN	NaN	24.0276	NaN	24.1287	NaN	23.8738	NaN	NaN	NaN	NaN	NaN	24.0035	NaN	24.9704	23.6914	24.717	23.7494	23.9567	23.7119	24.4205	NaN	23.3173	24.3444	NaN	NaN	NaN	NaN	NaN	NaN	NaN	NaN	NaN	23.5853	NaN	24.2025	24.5038	24.6764	24.6291	NaN	NaN	NaN	24.2601	23.9798	NaN	NaN	NaN
23.9357	NaN	NaN	NaN	NaN	NaN	NaN	NaN	NaN	NaN	NaN	NaN	NaN	NaN	NaN	NaN	NaN	NaN	NaN	24.3335	NaN	24.201	NaN	NaN	23.159	NaN	NaN	NaN	NaN	NaN	NaN	NaN	NaN	NaN	NaN	NaN	NaN	NaN	NaN	NaN	NaN	NaN	NaN	NaN	NaN	NaN	NaN	24.0679	NaN	NaN
24.7318	NaN	24.5755	24.1621	NaN	NaN	NaN	NaN	NaN	NaN	NaN	NaN	NaN	NaN	NaN	24.8823	24.5524	24.2977	NaN	23.6951	NaN	24.0991	23.9184	23.3903	NaN	24.5412	NaN	NaN	NaN	24.174	NaN	NaN	NaN	24.9357	NaN	NaN	NaN	NaN	NaN	NaN	NaN	NaN	NaN	NaN	NaN	NaN	NaN	23.9646	23.8355	23.9053
NaN	NaN	NaN	NaN	NaN	NaN	NaN	NaN	NaN	NaN	NaN	NaN	NaN	NaN	NaN	NaN	22.6414	NaN	NaN	NaN	NaN	NaN	22.2108	NaN	22.241	24.3068	NaN	22.3002	NaN	NaN	NaN	NaN	NaN	22.8132	NaN	NaN	22.4385	NaN	NaN	NaN	NaN	NaN	NaN	NaN	NaN	NaN	NaN	NaN	NaN	NaN
NaN	NaN	26.7257	25.8945	24.7155	NaN	NaN	NaN	24.8813	25.046	NaN	NaN	NaN	NaN	NaN	25.3703	25.4748	25.5334	24.5914	23.932	NaN	25.8413	NaN	26.1823	24.5828	25.9668	26.3015	27.1715	26.8574	27.2285	27.4217	NaN	25.6902	NaN	NaN	NaN	24.8324	NaN	NaN	NaN	NaN	NaN	NaN	NaN	NaN	NaN	NaN	27.0459	27.87	NaN
25.3579	24.975	26.1344	24.5735	25.1175	24.686	NaN	24.7091	24.6057	NaN	NaN	NaN	NaN	NaN	NaN	25.3444	25.1504	24.8855	NaN	24.7614	25.1923	24.5254	25.2765	24.5046	24.9313	26.5513	24.3543	26.5792	NaN	NaN	23.4067	NaN	25.1287	26.1625	24.3435	25.195	25.8253	24.276	NaN	NaN	NaN	NaN	NaN	NaN	NaN	NaN	24.5255	24.5553	24.7557	24.3253
28.5231	28.3628	28.6342	27.7306	27.5429	26.766	27.9431	26.4352	27.0668	26.7628	NaN	25.9182	26.008	25.6573	25.2071	27.7101	28.6192	26.7704	26.8521	26.1076	27.0594	27.0237	27.3105	26.3742	27.2856	29.4076	27.5085	28.9711	26.6082	29.1842	27.6138	27.6424	27.1574	29.7073	24.8044	26.8971	28.1382	26.6475	NaN	NaN	25.7955	24.8606	25.9781	24.2503	27.5159	25.1245	25.2351	27.3241	27.681	26.1258
24.296	NaN	NaN	23.4335	NaN	23.8334	NaN	23.9885	NaN	23.8197	NaN	NaN	NaN	NaN	NaN	NaN	23.4546	23.4144	23.6536	23.8847	23.7779	24.0269	23.6642	23.7218	23.8023	22.8972	23.8151	NaN	NaN	NaN	23.7825	23.5359	NaN	NaN	NaN	23.7711	23.35	24.2731	NaN	NaN	NaN	NaN	NaN	NaN	NaN	NaN	NaN	24.4817	24.6818	24.301
NaN	22.7599	23.5301	22.1647	NaN	NaN	NaN	NaN	NaN	NaN	NaN	NaN	NaN	NaN	NaN	22.2553	22.4773	NaN	NaN	22.1917	22.6434	NaN	NaN	NaN	NaN	23.143	NaN	23.117	NaN	22.4378	NaN	NaN	NaN	22.5617	NaN	NaN	NaN	NaN	NaN	NaN	NaN	NaN	NaN	NaN	NaN	NaN	NaN	NaN	NaN	NaN
25.8437	25.549	28.2465	27.1318	27.2435	27.3361	26.8642	27.2569	24.8566	27.0115	NaN	NaN	NaN	NaN	NaN	27.5402	28.6183	28.2356	26.252	26.4887	26.4682	25.9193	23.6167	25.7369	26.7542	28.1173	25.9887	27.3857	NaN	26.9199	25.001	26.9095	25.382	26.8557	NaN	26.4169	26.7301	26.9222	NaN	NaN	NaN	NaN	NaN	NaN	25.8663	NaN	NaN	25.7386	26.6326	25.5634
25.1237	24.9583	25.8779	NaN	24.9664	24.3715	24.7176	NaN	NaN	24.8647	NaN	NaN	NaN	NaN	NaN	24.2087	25.8577	NaN	24.8565	26.4159	NaN	24.0247	NaN	24.3972	24.5766	25.6237	NaN	25.8331	NaN	26.3459	NaN	24.0466	NaN	25.1158	NaN	NaN	NaN	NaN	NaN	NaN	NaN	NaN	NaN	NaN	26.0308	25.4364	NaN	NaN	NaN	NaN
NaN	NaN	NaN	NaN	NaN	NaN	NaN	NaN	NaN	NaN	NaN	NaN	NaN	NaN	NaN	NaN	NaN	NaN	NaN	NaN	NaN	NaN	NaN	NaN	NaN	22.9807	NaN	22.8949	NaN	23.0992	NaN	NaN	NaN	23.5462	NaN	NaN	NaN	NaN	NaN	NaN	NaN	NaN	NaN	NaN	23.9477	NaN	NaN	NaN	NaN	NaN
25.4558	25.7512	24.8469	25.4628	25.841	24.402	NaN	24.8638	25.6679	24.8244	NaN	NaN	NaN	NaN	NaN	24.761	25.705	25.116	NaN	NaN	NaN	22.8322	NaN	24.2935	23.5378	25.4718	25.197	24.6801	NaN	24.5712	NaN	NaN	25.8283	25.561	25.6769	NaN	NaN	24.2922	NaN	NaN	NaN	NaN	NaN	NaN	NaN	NaN	NaN	NaN	NaN	24.4457
26.6392	25.9847	27.3	27.911	27.4443	27.1016	26.4571	27.7952	26.7884	27.7876	28.0075	26.2441	27.3707	26.4936	27.1551	27.1307	27.3483	27.5872	27.2922	27.7374	27.0676	27.4092	27.1887	27.4021	26.5341	27.6682	28.0974	28.0047	27.7803	27.071	28.5029	26.577	27.8993	27.0175	26.3565	26.1341	27.3021	27.2289	26.7108	28.6607	28.2894	28.4071	26.8999	28.0021	26.7322	27.3143	27.8263	28.1625	28.2962	27.5143
NaN	NaN	25.4179	25.6277	25.4645	25.5373	24.4911	25.1386	25.3304	25.7499	NaN	NaN	25.5868	NaN	NaN	25.0154	25.4775	24.7352	25.5649	25.2562	25.473	25.0117	25.6957	25.0304	25.2778	25.5843	25.5192	24.9833	NaN	24.6539	24.4898	25.2048	25.0718	25.0559	25.9123	NaN	26.0112	25.1994	NaN	NaN	25.212	NaN	NaN	NaN	NaN	25.3507	25.6544	26.628	26.3114	NaN
26.6905	26.7007	25.925	26.3141	26.7339	26.7094	26.8531	27.1404	26.2857	26.9408	NaN	27.2669	27.0777	27.0233	26.8675	27.0365	26.8449	27.3145	27.136	27.3847	27.2493	27.4027	27.4212	27.2516	27.232	26.3575	26.9982	25.8497	26.8038	26.2681	26.3914	26.4242	27.1813	26.2197	25.4124	26.9031	27.0802	26.9353	26.9291	27.4729	26.9318	27.1664	26.9453	27.3683	26.4015	26.8874	27.272	26.9265	27.0564	26.8126
NaN	NaN	NaN	NaN	NaN	NaN	NaN	NaN	NaN	NaN	NaN	NaN	NaN	NaN	NaN	NaN	NaN	NaN	NaN	NaN	NaN	NaN	NaN	NaN	NaN	NaN	NaN	NaN	NaN	NaN	NaN	NaN	NaN	NaN	NaN	NaN	NaN	NaN	NaN	NaN	NaN	NaN	NaN	NaN	NaN	NaN	NaN	NaN	NaN	NaN
28.9078	28.0589	24.6703	23.8833	29.0145	NaN	23.7082	NaN	NaN	NaN	NaN	NaN	22.4602	28.4487	NaN	24.7093	25.3848	NaN	29.2787	23.658	29.6434	NaN	29.1468	NaN	27.3388	26.8399	29.7456	27.2905	30.4306	25.8917	30.0139	27.1439	30.3912	28.4896	NaN	27.256	27.8881	NaN	NaN	NaN	NaN	NaN	29.3781	30.4578	26.355	26.7799	26.6249	NaN	25.597	23.683
29.498	29.9273	27.4356	29.2998	29.38	30.3231	29.3652	30.2048	29.1688	29.4376	29.1885	29.8792	30.1248	29.489	29.9549	30.348	29.5542	30.1675	29.4722	30.5917	29.733	30.0174	29.6794	29.6354	30.196	28.2567	29.8275	27.688	28.436	27.9009	28.5919	29.1177	28.2331	28.6649	28.8174	29.3884	29.6914	30.1372	30.391	29.9326	29.6887	29.8393	28.4781	28.2227	28.5687	29.6931	29.3551	30.6661	29.5939	29.1631
27.5287	27.4857	27.579	28.9273	25.3463	26.0062	24.9778	25.6405	27.8757	26.6103	26.901	27.3696	25.049	25.6421	27.1037	26.8717	26.704	26.4563	27.2027	26.8124	26.1352	28.1005	27.8646	28.3672	28.128	27.966	28.4233	26.6882	28.5213	27.3058	28.2868	28.0077	28.146	27.0067	27.069	27.1326	27.9159	27.9483	26.0762	24.4094	25.5265	25.0517	NaN	NaN	24.2954	25.0561	25.1278	27.5048	26.8829	27.8197
26.0849	26.3022	23.7815	27.76	23.6531	26.7604	23.9314	25.7665	30.3969	26.4767	NaN	27.0647	25.3974	26.0282	NaN	26.4203	24.0659	25.4216	26.0239	21.8689	24.853	28.6818	29.3375	30.2908	28.446	22.1492	26.6499	22.4877	24.6532	22.835	24.2263	27.3293	27.4415	24.9521	27.5751	28.6742	27.578	26.0976	NaN	NaN	23.7317	23.8299	NaN	23.654	NaN	24.2936	NaN	30.059	27.8229	28.8578
NaN	NaN	25.4585	NaN	NaN	NaN	NaN	NaN	NaN	NaN	NaN	NaN	NaN	NaN	NaN	NaN	24.882	NaN	NaN	NaN	NaN	NaN	NaN	NaN	NaN	26.7335	NaN	NaN	NaN	NaN	NaN	NaN	NaN	26.2095	NaN	NaN	NaN	NaN	NaN	NaN	NaN	NaN	NaN	NaN	24.9518	NaN	NaN	NaN	NaN	NaN
23.916	23.9742	NaN	NaN	NaN	NaN	NaN	NaN	NaN	NaN	NaN	NaN	NaN	NaN	NaN	NaN	23.3999	NaN	NaN	26.201	NaN	NaN	NaN	NaN	NaN	23.4661	NaN	NaN	NaN	NaN	NaN	NaN	NaN	NaN	NaN	NaN	NaN	NaN	NaN	NaN	NaN	NaN	NaN	NaN	NaN	NaN	NaN	NaN	NaN	NaN
24.856	24.9893	26.3322	24.4642	25.4847	24.7503	25.8469	NaN	NaN	24.8352	NaN	NaN	24.1381	NaN	NaN	25.013	26.1835	NaN	25.1738	24.0508	25.6143	23.8961	25.6809	24.4046	25.0016	26.6561	25.3188	26.5394	25.5176	26.8164	25.4892	25.1076	25.5228	26.5655	NaN	NaN	24.4516	24.0256	NaN	NaN	NaN	24.4559	NaN	24.9845	25.5339	24.5955	NaN	NaN	24.3309	24.1001
28.7201	29.2023	30.0865	29.0458	29.0925	28.7875	29.6254	27.8714	27.6278	28.7027	27.2279	25.7193	26.8218	26.9986	26.2545	28.8764	29.4421	28.5854	28.0935	27.7594	28.5274	28.3013	28.7267	28.2127	29.0211	30.1628	28.5557	30.1278	28.7941	30.2751	29.0592	29.1724	28.7799	30.4502	27.8458	28.4705	28.9242	28.5381	26.066	28.0498	27.6099	28.3022	27.9965	28.1337	28.6784	27.8621	28.4204	28.682	28.9732	28.6829
NaN	NaN	NaN	NaN	NaN	NaN	NaN	NaN	NaN	NaN	NaN	NaN	NaN	NaN	NaN	NaN	NaN	23.8299	NaN	NaN	NaN	NaN	NaN	NaN	NaN	NaN	NaN	NaN	NaN	NaN	NaN	NaN	NaN	NaN	NaN	NaN	NaN	NaN	NaN	NaN	NaN	NaN	NaN	NaN	NaN	NaN	NaN	NaN	NaN	NaN
26.7922	27.2464	27.1553	26.9283	27.2091	27.3981	27.1734	27.4436	26.044	27.8076	27.5308	27.1254	27.3592	27.3953	27.2313	27.2657	27.4056	27.6788	28.3701	28.7908	28.4105	28.1852	28.0818	28.1136	28.4341	27.3506	27.2754	26.8913	26.7768	27.2978	26.8734	27.2245	26.3834	27.0045	27.3762	27.7698	28.4014	27.8711	26.4198	27.1978	27.4113	27.7186	27.7011	27.4155	27.1364	27.4321	27.5376	28.0027	27.6194	26.5504
24.852	25.6541	NaN	24.5839	NaN	NaN	NaN	24.9654	24.8858	24.7495	NaN	NaN	NaN	NaN	NaN	24.7046	23.9305	25.6265	24.1657	25.649	24.2482	25.2642	24.0262	25.22	24.7193	NaN	24.0708	NaN	NaN	NaN	NaN	NaN	NaN	NaN	NaN	24.3402	NaN	24.3809	NaN	24.6676	24.6507	24.9156	NaN	NaN	NaN	24.7734	24.5385	25.0939	24.4819	24.7224
24.1349	NaN	23.6773	24.2998	24.4214	23.7831	NaN	NaN	NaN	24.3102	NaN	NaN	NaN	24.0275	NaN	24.3348	24.7756	24.8231	23.844	23.9079	NaN	24.3169	24.7372	24.6398	24.0015	24.6451	24.5273	24.4941	24.1957	23.9973	24.2592	NaN	25.0452	23.9232	NaN	NaN	24.3588	NaN	NaN	24.4425	24.3699	24.3643	NaN	24.9078	25.3265	NaN	NaN	24.3758	24.5203	NaN
NaN	NaN	NaN	NaN	NaN	NaN	NaN	NaN	NaN	NaN	NaN	NaN	NaN	NaN	NaN	NaN	NaN	NaN	NaN	NaN	NaN	22.4073	NaN	NaN	22.7169	NaN	NaN	NaN	NaN	NaN	NaN	NaN	NaN	NaN	NaN	NaN	NaN	NaN	NaN	NaN	NaN	NaN	NaN	NaN	NaN	NaN	NaN	NaN	NaN	NaN
23.6649	24.6083	24.0403	23.3589	21.8581	NaN	24.9249	23.8479	23.5292	24.4653	NaN	NaN	NaN	NaN	NaN	23.6926	NaN	NaN	23.8558	22.1104	NaN	23.9407	22.9864	23.0516	NaN	24.9973	22.6277	24.3086	NaN	25.3823	NaN	25.1894	NaN	25.0118	NaN	23.8667	24.8156	NaN	NaN	NaN	NaN	NaN	NaN	NaN	NaN	NaN	NaN	23.3113	24.5069	24.1952
25.7122	25.0784	25.3997	24.941	NaN	23.2559	NaN	NaN	24.6674	24.3653	NaN	NaN	NaN	NaN	NaN	24.4741	24.0305	23.7442	24.3708	23.7263	24.0897	24.6527	25.4408	24.3132	25.2705	24.7816	24.8509	25.6825	24.6122	25.2793	25.6023	24.6423	24.1427	24.4571	24.3744	25.2303	24.85	24.093	NaN	NaN	NaN	NaN	NaN	NaN	NaN	NaN	NaN	24.8445	24.3681	24.5575
26.7299	26.3194	26.6061	26.0646	NaN	25.4473	NaN	25.1525	26.5939	26.1029	NaN	NaN	24.3545	25.1622	NaN	NaN	25.8679	24.7069	25.4248	25.5174	NaN	25.0796	26.009	24.9405	25.0015	27.1194	25.6674	25.9665	NaN	24.782	25.0416	24.8361	25.5168	27.1365	NaN	25.3899	25.0668	NaN	23.9047	25.6029	25.6374	25.9447	NaN	NaN	NaN	25.7877	26.4241	25.6617	25.7644	23.9246
25.2406	24.4993	25.3969	25.7464	NaN	24.7511	25.0425	24.8177	23.4682	25.797	NaN	NaN	25.7136	NaN	NaN	25.7191	25.29	25.2972	24.9189	25.2938	25.4571	25.7167	24.8833	25.1252	24.9662	24.9366	25.8625	25.7273	25.1814	25.5898	25.6513	25.4216	24.5778	25.8336	NaN	24.7821	25.0203	25.2859	NaN	24.8682	24.6996	23.8675	25.0704	NaN	24.9606	NaN	25.0526	25.3397	25.4828	25.2178
27.0162	27.1913	26.093	27.7267	26.8561	27.9542	26.8018	27.9328	25.6253	26.8783	24.6292	26.4676	26.8059	26.7802	27.5917	26.9391	27.1683	27.0673	27.0665	28.362	26.9093	28.3621	26.3712	27.8338	27.4673	27.0888	27.5758	26.6186	25.7578	27.0354	26.2882	24.0876	26.1376	27.607	NaN	25.6677	26.2574	27.307	25.1028	26.0729	25.9752	26.4801	25.7588	25.2364	25.9962	26.6962	26.9835	26.4399	26.8554	26.687
NaN	NaN	NaN	NaN	NaN	24.0402	NaN	NaN	25.2083	NaN	NaN	NaN	NaN	NaN	NaN	NaN	NaN	NaN	NaN	NaN	NaN	NaN	NaN	NaN	NaN	NaN	23.5871	NaN	NaN	NaN	NaN	NaN	NaN	NaN	NaN	NaN	NaN	NaN	24.9512	NaN	NaN	NaN	NaN	NaN	NaN	NaN	NaN	24.4973	23.4983	NaN
27.9876	27.8795	28.0291	27.1235	27.287	26.7217	27.5995	26.5713	27.0218	27.151	25.2005	25.3775	27.1756	26.4769	24.425	27.1712	28.1448	26.8032	26.9157	26.4113	27.1219	26.7437	27.1157	25.9955	26.8679	28.7699	27.0272	28.6093	26.7205	28.7575	27.3208	27.3348	26.9302	29.113	26.1565	27.1545	27.8229	26.7341	25.5782	27.1512	26.7856	27.0908	26.4958	26.5401	27.488	27.0161	26.8624	26.6834	27.1457	26.58
26.4316	26.6657	24.9414	26.3834	25.7933	26.8385	25.6537	27.191	23.8425	26.4139	27.1244	26.8061	27.2937	26.6814	25.61	26.7427	26.2745	27.2075	25.7359	27.2339	25.4967	26.7767	24.8826	26.6779	26.1689	25.2855	25.6994	24.0965	24.7766	NaN	25.351	25.7508	25.0026	25.7905	24.7926	25.7169	26.2397	26.4864	NaN	27.0687	26.9467	27.0327	25.8736	NaN	24.9505	25.7308	27.1347	26.6589	26.3094	25.0821
26.747	26.4423	25.8267	25.4954	26.6384	26.9978	NaN	26.8533	27.1891	25.5068	NaN	NaN	25.1281	NaN	NaN	27.1763	26.7553	27.9987	26.1823	26.4871	26.4784	27.4199	26.25	27.3288	26.1176	26.2088	25.9102	24.8102	NaN	24.6016	26.7348	25.4464	25.1607	25.0082	24.6155	26.1415	26.1795	26.5754	NaN	26.0576	26.3683	26.1425	26.5216	NaN	25.6606	26.3376	26.4297	27.0007	26.7876	26.0748
26.9122	27.8295	23.4566	23.8175	24.4231	24.1528	24.6929	25.3157	NaN	25.547	NaN	NaN	26.7117	26.9965	26.3531	24.6012	25.0035	NaN	NaN	24.2328	24.7681	NaN	NaN	NaN	24.1286	25.767	26.2043	NaN	NaN	25.1003	24.5037	23.7567	NaN	25.7671	NaN	NaN	NaN	24.5756	NaN	25.938	25.484	25.8959	NaN	NaN	NaN	26.2328	25.9862	NaN	24.669	25.8829
25.5086	24.7352	25.5472	27.4747	NaN	23.8779	NaN	24.24	26.6883	26.1309	NaN	NaN	NaN	NaN	NaN	23.5916	23.1525	23.9842	23.5197	23.3621	23.5873	26.3524	24.8891	26.1242	25.9521	24.3133	24.6931	23.0866	NaN	NaN	NaN	25.7212	26.1965	24.4634	26.2269	26.5061	26.4366	25.6043	NaN	NaN	24.2149	NaN	NaN	NaN	NaN	24.3323	23.6229	25.7404	26.2106	26.0008
27.6273	27.7427	25.8368	27.9341	27.0399	27.9176	26.3448	28.4821	27.9534	27.7732	26.4709	27.3734	27.0082	27.6564	26.4369	28.0834	27.4079	28.6785	27.1008	29.0211	27.6473	28.6875	27.2481	28.2258	28.1375	26.2798	27.7326	25.0827	24.0782	25.9539	25.9819	27.2249	25.022	26.4176	25.6849	27.6122	27.584	28.2049	26.691	27.43	27.6939	28.4774	26.4407	25.3369	24.931	27.8876	28.0546	28.1651	27.5128	27.5877
25.9211	25.6289	25.2787	25.684	25.4477	NaN	25.6718	25.6016	24.2439	25.6485	NaN	NaN	NaN	25.7266	26.3182	26.0669	25.7716	25.7843	25.5663	26.1389	25.9288	25.8745	25.6631	25.3195	25.4162	25.6471	25.5681	25.7794	25.857	26.5378	25.5502	25.4796	25.5322	25.9204	NaN	25.4572	25.2303	24.8491	NaN	NaN	25.7351	25.9806	25.5587	25.7339	25.2056	26.0145	26.0761	26.0486	26.1939	24.8747
NaN	NaN	NaN	NaN	NaN	NaN	NaN	NaN	NaN	NaN	NaN	NaN	NaN	NaN	NaN	NaN	NaN	NaN	NaN	NaN	NaN	NaN	NaN	NaN	NaN	NaN	NaN	NaN	NaN	NaN	NaN	NaN	NaN	NaN	NaN	NaN	NaN	NaN	NaN	NaN	NaN	NaN	NaN	NaN	NaN	NaN	NaN	NaN	NaN	NaN
NaN	NaN	NaN	NaN	NaN	NaN	NaN	NaN	NaN	NaN	NaN	NaN	NaN	NaN	NaN	NaN	NaN	NaN	NaN	NaN	NaN	NaN	NaN	NaN	NaN	NaN	NaN	NaN	NaN	NaN	NaN	NaN	NaN	NaN	NaN	NaN	NaN	NaN	NaN	NaN	NaN	NaN	NaN	NaN	NaN	NaN	NaN	NaN	NaN	NaN
25.5383	25.97	26.4483	25.9914	26.336	26.2044	25.7983	26.2196	NaN	27.3309	27.0087	25.9964	26.0746	26.5608	25.958	26.4162	26.58	26.4868	26.6087	27.461	26.6168	26.7534	26.6369	26.0235	26.341	27.0128	26.3937	26.9493	25.9921	26.5172	25.6296	26.131	25.9576	27.1068	24.9168	25.8367	25.8472	25.9758	NaN	26.9861	26.7334	26.8737	25.8759	26.147	26.5848	26.8633	26.6882	26.5734	26.8077	25.4
NaN	NaN	22.1573	23.1834	NaN	NaN	NaN	22.7697	NaN	NaN	NaN	NaN	NaN	NaN	NaN	NaN	NaN	NaN	22.9619	22.8952	22.7061	22.5354	22.9464	NaN	NaN	NaN	22.2342	NaN	NaN	NaN	22.898	NaN	NaN	22.7077	NaN	NaN	NaN	NaN	NaN	NaN	NaN	NaN	NaN	NaN	NaN	NaN	NaN	NaN	NaN	NaN
NaN	NaN	NaN	NaN	NaN	NaN	NaN	NaN	NaN	NaN	NaN	NaN	NaN	NaN	NaN	NaN	NaN	NaN	NaN	NaN	NaN	NaN	NaN	NaN	NaN	NaN	NaN	NaN	NaN	NaN	NaN	NaN	NaN	NaN	NaN	NaN	NaN	NaN	NaN	NaN	NaN	NaN	NaN	NaN	NaN	NaN	NaN	NaN	NaN	NaN
NaN	NaN	24.9736	25.2255	NaN	NaN	NaN	NaN	NaN	NaN	NaN	NaN	NaN	NaN	NaN	NaN	NaN	NaN	NaN	NaN	NaN	NaN	NaN	NaN	23.7984	NaN	NaN	NaN	NaN	NaN	NaN	24.8099	NaN	NaN	24.7772	NaN	24.736	NaN	NaN	NaN	NaN	NaN	NaN	NaN	NaN	NaN	NaN	24.475	NaN	NaN
NaN	NaN	NaN	NaN	NaN	NaN	NaN	NaN	NaN	NaN	NaN	NaN	NaN	NaN	NaN	NaN	NaN	NaN	NaN	NaN	NaN	NaN	NaN	NaN	NaN	NaN	NaN	NaN	NaN	NaN	NaN	NaN	NaN	NaN	NaN	NaN	NaN	NaN	NaN	NaN	NaN	NaN	NaN	NaN	NaN	NaN	NaN	NaN	NaN	NaN
27.4922	27.5235	24.4357	27.5862	25.5764	27.524	26.1345	27.7686	26.3221	27.2291	27.2852	26.2488	26.6644	26.2093	NaN	27.0012	26.9598	28.3361	27.158	28.2399	27.2551	28.2239	26.5933	27.5407	27.7046	25.482	27.2543	24.6079	NaN	23.8281	NaN	26.3705	24.0138	25.3676	24.6758	26.2727	27.1613	27.6171	25.2209	27.9889	27.7795	28.2052	25.5128	26.3695	25.474	27.6816	27.6594	27.7118	27.4984	27.2871
22.9543	NaN	25.004	22.937	NaN	24.2989	NaN	23.8564	23.7674	24.426	NaN	24.6278	NaN	NaN	NaN	23.2734	24.9586	25.133	24.8629	24.1441	NaN	25.0843	23.6861	25.5416	24.6565	24.79	24.1465	24.5325	NaN	NaN	NaN	23.26	NaN	23.5432	24.1021	24.3167	23.8218	22.5541	NaN	NaN	NaN	NaN	NaN	NaN	NaN	NaN	NaN	23.6211	25.1711	NaN
24.5268	NaN	24.5745	24.1702	NaN	24.0091	NaN	24.7537	NaN	24.6998	NaN	NaN	NaN	NaN	NaN	NaN	24.6638	25.0688	24.7758	24.5331	NaN	24.4065	24.602	24.2828	24.4061	24.7091	NaN	24.4221	NaN	NaN	NaN	24.5686	NaN	24.5766	NaN	23.9094	24.2051	NaN	NaN	NaN	25.3462	NaN	NaN	NaN	NaN	NaN	NaN	25.144	25.1404	24.8201
23.2893	23.887	25.6767	23.5932	24.6557	NaN	NaN	NaN	NaN	NaN	NaN	NaN	NaN	NaN	NaN	NaN	24.7788	NaN	24.2344	NaN	24.5153	NaN	24.8017	NaN	24.4152	25.3215	24.045	25.5565	24.6755	25.0195	23.9566	23.7674	25.2724	25.0125	NaN	NaN	23.4516	NaN	NaN	NaN	NaN	NaN	NaN	NaN	NaN	NaN	NaN	NaN	NaN	NaN
24.4214	24.2763	NaN	24.4361	NaN	24.7378	NaN	24.7911	24.6295	24.2765	NaN	NaN	NaN	NaN	NaN	25.0752	24.1586	25.6176	24.5579	25.7205	24.6277	25.697	24.7914	25.2773	24.4854	23.1647	24.7685	NaN	25.1369	NaN	23.9446	NaN	NaN	23.9843	NaN	24.6748	24.9757	24.7755	NaN	NaN	NaN	24.0884	NaN	NaN	NaN	23.9592	23.7596	24.6558	24.1116	24.5951
NaN	24.7505	NaN	24.4689	NaN	NaN	23.9619	NaN	25.0974	NaN	NaN	NaN	NaN	NaN	NaN	NaN	24.0956	NaN	NaN	NaN	NaN	24.0833	NaN	24.6289	NaN	NaN	24.708	NaN	NaN	23.4107	NaN	24.5221	NaN	NaN	NaN	NaN	24.0212	NaN	NaN	NaN	NaN	NaN	NaN	NaN	NaN	NaN	NaN	NaN	NaN	NaN
24.378	24.4287	26.3797	26.3123	24.9825	23.8704	24.2378	24.1005	25.5266	NaN	NaN	25.8326	NaN	NaN	26.1007	26.2396	25.3431	26.0625	24.201	26.2763	25.7829	25.3913	NaN	25.3984	26.3498	NaN	24.4638	NaN	NaN	26.1408	26.0971	24.1658	NaN	NaN	25.8012	25.2988	26.5061	23.6461	NaN	25.5983	NaN	26.1456	26.7184	NaN	NaN	NaN	NaN	27.828	24.7597	24.7468
28.7838	28.2285	28.9916	26.8867	27.9972	27.2388	29.2621	26.1586	26.1973	26.379	NaN	NaN	22.8112	22.7357	NaN	28.387	29.3054	26.7282	26.8674	26.3457	27.3782	25.597	27.2027	25.252	26.393	29.9421	26.7246	29.2806	25.3644	29.3686	26.7585	28.3527	26.6341	30.5454	25.4196	27.1906	28.0812	26.8431	24.0478	23.1394	24.1747	24.6262	24.1186	25.204	27.4477	23.6469	25.6713	25.443	27.1434	26.3173
28.5794	27.9091	29.2982	27.9018	28.8329	28.1136	28.9734	24.9078	NaN	26.5028	NaN	26.3179	NaN	26.3518	NaN	27.9126	29.2907	26.3336	27.2883	25.5995	27.5908	22.7917	27.389	NaN	26.7761	29.9705	27.8103	29.9631	28.5438	30.1009	29.3569	27.7971	28.7595	29.1655	26.4949	23.7181	25.7019	26.6055	27.0109	27.178	27.3347	27.0375	27.7501	28.8817	29.6329	27.667	27.9052	25.9594	27.4573	NaN
25.0267	25.025	25.3399	25.1567	NaN	NaN	NaN	NaN	NaN	NaN	NaN	NaN	NaN	NaN	NaN	NaN	NaN	NaN	NaN	NaN	NaN	NaN	23.8632	NaN	NaN	26.4027	24.9375	25.4332	NaN	25.7584	25.0121	NaN	NaN	NaN	NaN	NaN	NaN	NaN	NaN	NaN	NaN	NaN	NaN	NaN	NaN	NaN	NaN	24.4654	24.2262	NaN
23.7383	23.5036	24.3432	NaN	NaN	NaN	NaN	NaN	NaN	23.6132	NaN	NaN	NaN	NaN	NaN	23.1957	NaN	23.2316	NaN	NaN	NaN	23.6796	23.1712	23.8479	23.2382	23.4216	NaN	24.1894	NaN	24.2139	NaN	NaN	NaN	23.1546	NaN	NaN	NaN	NaN	NaN	NaN	NaN	NaN	NaN	NaN	23.4335	NaN	NaN	NaN	23.0264	NaN
NaN	NaN	NaN	NaN	NaN	NaN	NaN	NaN	NaN	NaN	NaN	NaN	NaN	NaN	NaN	NaN	NaN	NaN	NaN	NaN	NaN	NaN	NaN	NaN	NaN	NaN	NaN	NaN	NaN	NaN	NaN	NaN	NaN	NaN	NaN	NaN	NaN	NaN	NaN	NaN	NaN	NaN	NaN	NaN	NaN	NaN	NaN	NaN	NaN	NaN
26.8028	26.7371	25.5086	26.6738	26.2506	26.3995	26.5021	26.7167	25.3479	26.658	26.7959	26.5939	26.8699	26.076	26.6775	27.0572	26.5367	27.4429	25.8286	26.8758	26.1982	27.0921	26.7188	26.9031	26.7695	25.4101	26.5558	25.0139	25.6359	25.7709	25.7446	26.4873	25.6372	25.7667	NaN	25.955	26.129	26.8897	26.8335	27.2973	27.0318	27.8062	26.7403	25.9525	25.5657	26.7817	26.8691	26.8292	26.7837	25.9719
26.1128	24.629	25.2729	26.2529	26.4496	26.563	26.4824	26.9451	24.1931	25.4908	27.1205	26.3974	26.5722	27.2522	27.3263	26.3549	26.542	27.0673	26.4886	26.6823	26.8219	26.9043	26.4295	26.8531	26.534	25.8379	26.5018	25.7147	26.3603	26.0961	26.5555	25.7118	26.0507	25.7826	NaN	25.8514	26.1704	26.1676	27.4058	27.7231	27.5624	27.9036	27.0458	NaN	26.1793	26.8069	27.4869	25.6721	26.0148	26.0959
26.7045	27.0729	27.1061	26.7793	23.9528	26.8918	27.3212	27.8019	26.2273	27.164	NaN	NaN	NaN	27.0251	NaN	27.2281	26.5886	25.312	27.7681	26.0927	27.3356	27.5	27.5498	27.2881	25.9468	27.277	27.3936	27.442	28.1236	27.5461	27.5287	27.6588	27.8701	27.478	26.984	26.8173	26.2857	25.6264	NaN	26.9382	27.1407	27.4693	NaN	27.7826	26.109	26.4267	26.6589	27.4329	27.8015	27.631
NaN	NaN	25.4134	25.3365	NaN	NaN	NaN	24.3508	25.3235	24.671	NaN	NaN	NaN	NaN	NaN	24.847	23.952	25.058	25.1062	25.043	24.8243	26.0512	25.415	25.2175	26.1171	24.7262	25.7006	24.5759	25.9183	24.8581	25.6154	25.1898	25.3254	24.547	25.062	25.4304	25.3253	25.2339	NaN	24.4262	24.663	NaN	NaN	NaN	NaN	NaN	NaN	25.5588	26.4686	25.1444
NaN	NaN	NaN	NaN	NaN	NaN	NaN	NaN	NaN	NaN	NaN	NaN	NaN	NaN	NaN	NaN	NaN	24.4764	NaN	24.538	NaN	24.8608	24.6367	24.6651	25.0768	NaN	NaN	NaN	NaN	NaN	NaN	NaN	NaN	NaN	NaN	NaN	25.0336	24.8554	NaN	NaN	NaN	NaN	NaN	NaN	NaN	NaN	NaN	25.808	24.6325	NaN
28.1041	28.353	28.078	28.6368	28.6676	28.6533	26.9607	29.9074	28.447	29.8666	29.2081	28.485	29.0406	27.5837	28.8313	28.6872	28.8892	29.5063	29.0616	28.7716	28.0133	29.2472	29.4447	29.0503	29.8259	28.0662	29.1527	27.2443	27.0673	25.8798	27.0481	28.6524	27.5035	26.6816	28.1785	28.6115	29.4245	28.6562	25.8484	26.108	27.7657	25.788	NaN	NaN	22.9805	26.9535	26.0801	30.3376	30.3643	30.3798
25.0814	24.932	NaN	NaN	NaN	NaN	NaN	NaN	NaN	NaN	NaN	NaN	NaN	NaN	NaN	NaN	NaN	NaN	NaN	NaN	NaN	25.4975	NaN	NaN	25.0556	NaN	NaN	NaN	NaN	NaN	24.8792	NaN	NaN	NaN	NaN	NaN	25.2483	NaN	NaN	NaN	NaN	NaN	NaN	NaN	NaN	NaN	25.0229	NaN	NaN	NaN
NaN	NaN	NaN	NaN	NaN	NaN	NaN	NaN	NaN	NaN	NaN	NaN	NaN	NaN	NaN	NaN	NaN	NaN	NaN	NaN	NaN	NaN	NaN	NaN	NaN	NaN	NaN	NaN	NaN	NaN	NaN	NaN	NaN	NaN	NaN	NaN	NaN	NaN	NaN	NaN	NaN	NaN	NaN	NaN	NaN	NaN	NaN	NaN	NaN	NaN
NaN	NaN	NaN	NaN	NaN	NaN	NaN	NaN	NaN	NaN	NaN	NaN	NaN	NaN	NaN	NaN	NaN	NaN	24.8912	24.7082	NaN	NaN	24.7294	NaN	24.9064	NaN	NaN	NaN	NaN	NaN	NaN	NaN	NaN	NaN	NaN	NaN	NaN	NaN	NaN	NaN	NaN	NaN	NaN	NaN	NaN	NaN	NaN	NaN	NaN	24.7929
25.7171	25.5055	24.7131	25.7137	25.3524	25.5917	25.6336	26.0121	24.7065	25.9007	NaN	25.486	25.9757	26.4499	NaN	26.0463	25.8463	26.3867	25.7474	26.7762	25.9185	25.54	25.8291	25.7971	25.7962	24.7636	25.8906	24.5793	25.493	24.8703	25.5128	25.8389	25.5498	24.9499	NaN	25.2313	25.3332	26.1717	NaN	26.2562	26.1897	26.4404	25.6366	25.0295	25.4094	26.2005	26.1438	25.5633	26.0825	25.2695
29.3332	29.2172	29.953	29.2206	28.2606	27.4573	27.8433	27.6929	27.3276	28.7722	28.3096	27.2293	NaN	NaN	NaN	29.4299	29.1794	29.2163	27.4601	29.3883	27.1727	28.166	27.9031	27.397	27.526	28.3417	27.2165	28.7791	27.8239	28.7228	28.1059	28.8054	27.6688	28.8837	26.1016	25.2747	26.4173	29.1063	28.4049	30.2116	29.8164	29.7953	27.2274	26.7028	27.0185	25.7263	25.3199	25.4265	27.8415	25.3372
23.5117	NaN	24.7573	23.3878	NaN	NaN	NaN	NaN	NaN	NaN	NaN	NaN	NaN	NaN	NaN	NaN	23.3906	NaN	NaN	NaN	NaN	NaN	22.2812	NaN	NaN	24.8348	NaN	23.8825	NaN	24.9984	NaN	NaN	NaN	23.9177	NaN	NaN	21.7554	NaN	NaN	NaN	NaN	NaN	NaN	NaN	23.6012	NaN	NaN	NaN	23.2168	NaN
24.4317	24.0646	25.0945	NaN	NaN	NaN	24.6894	NaN	NaN	NaN	NaN	NaN	NaN	NaN	NaN	NaN	24.782	NaN	NaN	NaN	NaN	NaN	NaN	NaN	NaN	25.6293	NaN	25.1894	NaN	25.7894	NaN	24.861	NaN	24.5732	NaN	NaN	NaN	NaN	NaN	NaN	NaN	NaN	NaN	NaN	NaN	NaN	NaN	NaN	NaN	NaN
NaN	NaN	NaN	NaN	NaN	NaN	NaN	NaN	NaN	NaN	NaN	NaN	NaN	NaN	NaN	NaN	NaN	NaN	NaN	NaN	NaN	NaN	NaN	NaN	NaN	NaN	NaN	NaN	NaN	NaN	NaN	NaN	NaN	NaN	NaN	NaN	NaN	NaN	NaN	NaN	NaN	NaN	NaN	NaN	NaN	NaN	NaN	NaN	NaN	NaN
NaN	NaN	NaN	NaN	NaN	NaN	NaN	NaN	NaN	NaN	NaN	NaN	NaN	NaN	NaN	NaN	NaN	NaN	NaN	NaN	NaN	NaN	NaN	NaN	NaN	NaN	NaN	NaN	NaN	NaN	NaN	23.8539	NaN	NaN	NaN	NaN	NaN	NaN	NaN	NaN	NaN	NaN	NaN	NaN	NaN	NaN	NaN	NaN	NaN	NaN
24.3022	23.99	25.6256	23.6424	24.2008	NaN	24.6632	NaN	NaN	23.9488	NaN	NaN	NaN	NaN	NaN	NaN	25.2014	NaN	NaN	24.1333	NaN	NaN	NaN	NaN	NaN	25.2147	23.6268	25.9495	23.9563	26.1233	24.674	23.3821	24.4404	25.3194	NaN	NaN	NaN	NaN	NaN	NaN	NaN	NaN	NaN	23.7611	NaN	NaN	NaN	NaN	23.4947	NaN
25.5542	25.3162	25.4862	24.8608	25.2289	26.0315	25.2351	25.2331	24.7309	26.1347	NaN	27.1637	NaN	NaN	NaN	25.3447	25.2263	25.7721	25.8473	24.8761	25.1263	26.1202	25.8777	26.5833	26.5997	25.6687	25.1777	24.9576	25.7992	24.3372	25.5261	25.5536	25.0553	25.6162	26.4798	26.5553	26.6	25.4512	25.2715	24.7261	25.3014	25.4388	NaN	NaN	NaN	25.0154	24.7096	25.2286	25.3198	25.5518
NaN	NaN	NaN	24.75	NaN	NaN	NaN	NaN	25.2727	24.7692	NaN	NaN	NaN	NaN	NaN	NaN	NaN	NaN	NaN	NaN	NaN	25.215	25.668	25.6882	27.2423	NaN	NaN	NaN	NaN	NaN	NaN	NaN	NaN	NaN	24.7203	25.7778	NaN	24.4531	NaN	NaN	NaN	NaN	NaN	NaN	NaN	NaN	NaN	24.9152	NaN	23.971
NaN	23.9915	NaN	NaN	NaN	NaN	23.7664	NaN	NaN	NaN	NaN	NaN	NaN	NaN	NaN	24.0899	NaN	NaN	NaN	24.6802	24.0464	24.1765	23.4017	NaN	23.6604	NaN	NaN	NaN	NaN	NaN	NaN	NaN	NaN	NaN	NaN	NaN	NaN	NaN	NaN	NaN	NaN	NaN	NaN	NaN	NaN	NaN	NaN	24.2213	NaN	NaN
25.5991	25.3915	25.6365	25.5793	NaN	NaN	25.9476	NaN	24.3745	NaN	NaN	NaN	25.7253	25.3109	NaN	25.0372	26.2929	24.6346	26.9548	26.6468	27.126	25.3194	26.5936	25.5306	25.915	25.7344	26.1593	26.0724	26.318	26.4337	27.0486	25.1401	26.4796	26.1322	24.3758	23.7582	NaN	23.6468	NaN	NaN	24.5942	NaN	26.1393	26.5928	25.987	25.1056	NaN	25.1902	25.9985	24.9378
NaN	24.3604	25.1144	27.1685	24.7675	25.7231	25.3932	25.8044	24.7796	25.3203	NaN	NaN	NaN	NaN	NaN	26.4879	27.0906	27.6371	25.1382	25.4699	25.5989	25.6726	24.6844	24.425	24.5312	NaN	23.7063	23.7939	25.2512	NaN	24.5624	26.6172	24.9941	24.6822	NaN	NaN	23.8349	26.502	NaN	NaN	25.4999	NaN	NaN	NaN	NaN	NaN	NaN	25.5999	25.4046	NaN
25.1218	NaN	23.7484	25.9625	24.8648	25.913	NaN	25.4006	24.164	25.0604	NaN	NaN	NaN	25.5869	NaN	NaN	25.3972	26.3731	25.5372	25.8617	25.1692	27.0194	25.2833	26.1999	25.7489	24.7651	26.3849	23.3453	24.9804	23.7943	24.5986	24.6857	24.4563	24.7141	23.7516	24.593	25.3246	25.5812	25.0436	25.6841	25.646	25.8323	25.62	25.3272	24.9279	NaN	24.8282	24.3402	25.0132	24.7793
NaN	NaN	NaN	NaN	NaN	NaN	NaN	NaN	NaN	NaN	NaN	NaN	NaN	NaN	NaN	NaN	NaN	NaN	NaN	23.8535	NaN	24.2621	NaN	NaN	NaN	NaN	NaN	NaN	NaN	NaN	NaN	NaN	NaN	NaN	NaN	NaN	NaN	NaN	NaN	NaN	NaN	NaN	NaN	NaN	NaN	NaN	NaN	NaN	NaN	NaN
29.2882	28.8375	30.3104	28.5167	28.9113	29.3347	27.7909	28.5331	28.9123	28.9206	NaN	NaN	26.9579	27.9778	24.4015	28.6051	29.9841	28.2537	28.8878	28.7814	29.3339	28.0487	28.7813	28.0765	28.8885	30.6436	28.2705	29.4601	27.6346	29.5028	27.6711	28.3858	28.1556	30.3224	28.0746	28.5166	29.1802	27.5896	25.711	28.0833	28.5385	28.4477	28.9304	28.2808	28.2596	28.8357	28.5975	28.3008	28.9216	27.7382
27.5688	27.1094	27.9099	26.8609	27.4624	26.9347	27.6366	27.0638	28.9585	27.1206	27.0876	26.7665	27.5212	27.848	27.1611	27.6924	27.5457	27.1535	27.538	28.3074	27.6753	27.4296	26.9181	26.7424	26.4635	28.1851	27.2584	28.2477	26.9826	28.5522	27.1222	27.3376	26.9913	27.7849	28.048	27.665	27.3042	27.1603	27.6546	27.563	27.5555	27.5974	27.2966	27.3212	28.381	27.7093	27.7231	26.9482	26.5805	27.2314
23.1902	23.7926	25.3501	24.0078	24.2109	24.1898	24.8019	22.9088	NaN	24.3335	NaN	NaN	NaN	NaN	NaN	23.3221	24.8097	NaN	23.9085	23.6407	23.9848	23.1357	NaN	24.0727	22.0291	25.2494	24.1774	24.4014	NaN	25.9048	22.6415	NaN	NaN	25.3074	NaN	NaN	NaN	NaN	NaN	23.158	NaN	23.29	NaN	NaN	24.6991	24.6733	24.2235	24.1891	24.0229	22.9092
27.6961	28.0286	28.853	27.8067	27.616	27.5011	27.8545	27.2464	28.0267	27.0772	NaN	NaN	24.643	NaN	NaN	28.0042	28.6488	27.0969	27.8153	27.7727	28.2599	26.9263	28.1762	26.484	27.7061	28.9683	27.6255	29.269	26.3434	28.4734	27.3111	26.1636	27.396	29.0321	25.4124	26.5352	27.7879	26.9409	24.1417	25.8968	25.3899	25.8897	26.693	25.9547	26.8657	26.2251	27.0517	26.8457	27.1054	26.5721
24.6474	24.5173	NaN	25.0398	NaN	24.9749	24.9151	25.2594	NaN	25.0443	NaN	NaN	NaN	NaN	NaN	25.4298	24.6244	25.2092	25.2932	25.4215	25.4283	25.2464	25.3977	24.5705	24.571	NaN	25.8308	24.179	NaN	24.6874	25.7311	24.6755	NaN	24.1293	NaN	NaN	NaN	25.843	NaN	25.4866	25.3769	NaN	25.8174	NaN	NaN	NaN	NaN	NaN	25.5771	24.4369
NaN	NaN	NaN	24.4911	NaN	24.6521	NaN	NaN	NaN	24.6915	NaN	NaN	NaN	NaN	NaN	NaN	NaN	NaN	24.5012	NaN	NaN	25.5797	25.4028	24.8321	25.4717	NaN	24.2787	NaN	NaN	NaN	24.356	24.6162	NaN	NaN	NaN	NaN	25.6686	24.3194	NaN	NaN	NaN	NaN	NaN	NaN	NaN	NaN	NaN	NaN	24.6103	NaN
26.2031	26.4421	25.3622	25.8525	24.9809	25.0174	NaN	25.1345	25.0368	25.2883	NaN	NaN	26.2066	26.267	26.2913	25.9064	25.154	25.3454	25.3525	24.2708	24.096	26.2386	25.9655	26.2465	26.0714	25.4329	25.8509	25.1321	25.5837	25.0697	25.551	25.4162	25.7363	25.613	25.5345	25.7399	25.3189	25.545	24.7411	24.517	25.2616	NaN	NaN	NaN	NaN	24.7435	NaN	26.2689	26.1447	26.2282
25.8806	25.8882	23.5513	25.2039	24.7297	26.0227	25.1103	27.0278	25.423	25.6923	25.1754	24.6195	25.9453	25.4754	NaN	26.1921	25.251	26.7873	26.183	26.8593	25.7986	26.268	25.4838	25.4385	25.7651	24.1163	25.7447	23.5335	23.9272	23.6648	23.9465	25.0527	NaN	24.56	24.722	25.2174	25.7882	26.3631	26.0574	26.0772	25.9722	26.2036	NaN	24.4007	NaN	26.6115	26.2473	26.9241	26.364	25.4609
23.9608	NaN	23.0205	23.7587	NaN	NaN	NaN	NaN	NaN	NaN	NaN	NaN	NaN	NaN	NaN	NaN	24.3115	23.541	24.5086	NaN	NaN	23.4723	24.5943	NaN	24.6127	23.8169	NaN	23.678	24.3991	23.5047	NaN	NaN	NaN	23.7278	NaN	NaN	23.488	NaN	NaN	25.0838	NaN	NaN	NaN	NaN	NaN	NaN	NaN	24.2471	24.3156	NaN
NaN	23.6426	NaN	23.7585	24.2431	NaN	NaN	24.3135	NaN	24.032	NaN	NaN	NaN	NaN	NaN	NaN	24.0878	24.0728	NaN	25.1993	24.1128	24.1712	23.4773	23.9419	23.8715	NaN	23.9908	NaN	NaN	NaN	NaN	23.7216	NaN	NaN	NaN	NaN	23.5744	24.1555	NaN	NaN	NaN	24.7874	NaN	NaN	NaN	24.5463	24.4756	24.4473	24.071	NaN
NaN	NaN	NaN	NaN	NaN	NaN	NaN	NaN	NaN	NaN	NaN	NaN	NaN	NaN	NaN	NaN	NaN	NaN	NaN	NaN	NaN	NaN	NaN	NaN	NaN	23.8835	NaN	NaN	NaN	NaN	NaN	NaN	NaN	NaN	NaN	NaN	NaN	NaN	NaN	NaN	NaN	NaN	NaN	NaN	NaN	NaN	NaN	NaN	NaN	NaN
25.8384	24.8605	27.4657	27.0593	NaN	24.1666	NaN	24.2223	NaN	25.3175	NaN	NaN	NaN	NaN	NaN	25.6812	25.853	24.2838	24.5068	25.9324	25.0126	25.2906	26.7045	24.712	25.5104	27.0647	25.3648	26.207	NaN	NaN	NaN	25.0853	26.0566	25.6462	NaN	25.193	23.7792	NaN	NaN	NaN	NaN	NaN	NaN	NaN	NaN	NaN	NaN	NaN	24.537	23.9772
26.7596	26.8332	27.4891	26.3651	26.5852	25.7516	27.0748	25.31	25.4465	26.9333	27.019	25.821	27.4498	26.4005	27.4081	26.5427	27.4106	26.4661	26.2027	24.9024	25.2943	25.7617	27.5067	25.3469	27.0734	26.7236	27.0337	26.5263	26.2834	26.9538	26.6041	26.3636	25.7918	27.0884	25.0913	26.7739	26.7474	25.8631	24.9833	26.7178	27.7613	26.6388	26.4361	26.1285	25.5669	26.3656	25.2414	25.0346	25.964	26.1188
26.058	22.2443	29.2779	27.5018	28.8172	26.5643	28.7416	22.8248	NaN	NaN	NaN	NaN	NaN	27.2763	NaN	25.082	28.5774	24.1486	28.3324	26.2017	27.942	NaN	27.687	NaN	26.3525	30.1094	28.3619	31.0449	30.1719	30.753	30.2156	27.036	30.6387	29.6483	25.7311	NaN	25.8793	NaN	25.0066	NaN	NaN	22.9856	28.4891	29.8385	28.3624	25.0719	23.9119	NaN	27.0291	NaN
25.1658	24.4451	24.1837	24.9608	24.7139	25.1358	24.9916	25.8767	24.1367	25.7499	NaN	NaN	25.2085	25.8219	NaN	24.9136	24.961	25.8618	25.0143	25.8753	25.1828	26.0647	24.917	25.9942	25.4624	25.0401	25.322	23.961	NaN	23.7709	24.6532	24.647	NaN	24.8476	NaN	24.8729	25.275	25.2548	NaN	26.0777	25.8251	26.3264	25.224	NaN	NaN	25.9524	25.4345	26.0338	26.0729	24.9237
29.4134	29.1972	30.7098	30.3377	29.7192	29.3052	29.8052	29.2553	28.0005	28.8257	28.1403	29.0009	29.2785	28.7228	29.3279	29.8016	30.1808	28.6629	29.4162	29.7138	29.0507	28.5588	28.8045	28.8013	28.2309	30.7857	29.5135	30.6398	30.8159	30.4531	30.6805	29.6983	30.7474	30.4296	28.9328	27.2616	28.115	29.3145	29.1179	28.3921	29.3697	28.419	28.5922	28.8436	27.9485	27.3733	27.0049	28.6145	29.1219	29.3723
NaN	22.6654	NaN	NaN	NaN	NaN	NaN	NaN	NaN	22.7475	NaN	NaN	NaN	NaN	NaN	NaN	NaN	NaN	NaN	NaN	22.1717	23.4164	NaN	NaN	NaN	NaN	NaN	NaN	NaN	NaN	NaN	NaN	NaN	NaN	NaN	NaN	NaN	NaN	NaN	NaN	NaN	NaN	NaN	NaN	NaN	NaN	NaN	22.244	22.2678	NaN
26.395	26.0634	NaN	25.7591	25.0617	25.2496	24.9838	26.3338	23.2314	25.5806	NaN	NaN	26.4437	26.117	26.4191	26.1058	24.8785	25.9894	26.0302	27.1037	25.5608	26.7733	25.0957	25.6729	25.7027	23.4354	26.1841	NaN	NaN	23.274	23.6541	24.3941	NaN	23.5955	NaN	24.3852	25.1155	26.211	NaN	26.712	26.4119	26.6786	NaN	25.0225	NaN	25.6264	26.2117	26.0491	26.1307	24.9349
NaN	NaN	NaN	NaN	NaN	NaN	NaN	NaN	23.8117	NaN	NaN	NaN	NaN	NaN	NaN	NaN	NaN	NaN	NaN	NaN	NaN	22.7709	23.7987	23.5905	23.7567	NaN	NaN	NaN	NaN	NaN	NaN	NaN	NaN	NaN	NaN	23.9096	NaN	NaN	NaN	NaN	NaN	24.0984	NaN	NaN	NaN	NaN	NaN	NaN	NaN	NaN
NaN	NaN	NaN	NaN	NaN	NaN	NaN	NaN	NaN	NaN	NaN	NaN	NaN	NaN	NaN	NaN	NaN	NaN	NaN	NaN	NaN	NaN	NaN	NaN	NaN	24.5708	NaN	24.2659	NaN	NaN	NaN	NaN	NaN	NaN	NaN	NaN	NaN	NaN	NaN	NaN	NaN	NaN	NaN	NaN	NaN	NaN	NaN	NaN	NaN	NaN
NaN	NaN	NaN	NaN	NaN	NaN	NaN	NaN	NaN	NaN	NaN	NaN	NaN	NaN	NaN	NaN	NaN	NaN	NaN	NaN	NaN	NaN	NaN	NaN	NaN	NaN	NaN	NaN	NaN	NaN	NaN	NaN	NaN	NaN	NaN	NaN	NaN	NaN	NaN	NaN	NaN	NaN	NaN	NaN	NaN	NaN	NaN	NaN	NaN	NaN
29.0652	28.3823	30.7395	28.4661	31.3228	29.104	29.7248	23.7454	20.7162	25.5054	NaN	23.7885	23.3881	28.7656	25.7486	28.0117	29.9974	24.4688	29.572	26.4027	29.2677	NaN	29.4381	NaN	28.258	31.459	30.5514	31.3589	31.3855	31.1609	31.7189	28.8585	31.6689	31.4646	26.721	27.2479	28.6991	NaN	27.1037	NaN	NaN	NaN	31.0646	31.5091	30.6237	26.0801	27.5214	20.5843	28.868	24.3892
NaN	NaN	NaN	NaN	NaN	NaN	NaN	NaN	NaN	NaN	NaN	NaN	NaN	NaN	NaN	NaN	NaN	NaN	NaN	NaN	NaN	NaN	NaN	NaN	NaN	NaN	NaN	NaN	NaN	NaN	NaN	NaN	NaN	NaN	NaN	NaN	NaN	NaN	NaN	NaN	NaN	NaN	NaN	NaN	NaN	NaN	NaN	NaN	NaN	NaN
26.2324	26.4737	27.4387	26.5543	27.5405	26.3809	28.1563	25.6143	24.3579	23.3433	NaN	NaN	NaN	24.2372	NaN	26.0895	28.1419	23.7118	28.0304	27.6876	27.6424	23.0241	26.7951	23.0838	25.7873	28.1069	27.0524	28.2825	28.0213	28.7042	27.6518	26.8854	27.4652	27.646	25.249	24.3487	25.7877	26.4615	NaN	26.8986	25.7546	25.7932	27.1758	28.2085	27.2634	24.587	25.0835	23.6986	25.6025	24.4923
NaN	NaN	NaN	NaN	NaN	NaN	NaN	22.168	NaN	NaN	NaN	NaN	NaN	NaN	NaN	NaN	21.8519	22.4937	NaN	22.4904	22.4904	23.1551	NaN	22.9648	NaN	NaN	22.9199	NaN	NaN	NaN	NaN	NaN	NaN	NaN	NaN	NaN	22.1485	NaN	NaN	NaN	NaN	NaN	NaN	NaN	NaN	NaN	NaN	NaN	22.4188	NaN
26.8125	26.3603	28.301	26.4863	26.9721	26.9707	27.1004	26.227	25.5812	26.4646	26.2243	NaN	25.5997	26.0733	NaN	26.7347	27.8459	26.3565	27.0034	27.595	27.3743	26.6726	26.8373	26.5375	26.9281	28.8869	27.05	27.998	26.544	28.4023	26.3562	26.8253	26.017	28.2271	25.9551	25.8235	27.0233	25.3324	NaN	25.9201	25.9843	26.2437	26.7221	26.7443	27.5031	26.827	27.0713	26.159	27.1758	25.8001
22.0065	24.918	24.4363	23.5193	26.9107	NaN	NaN	NaN	24.5061	NaN	NaN	NaN	NaN	22.6939	NaN	22.0863	22.8082	22.0414	29.8515	20.6824	29.7615	23.6119	29.397	24.0847	28.6189	25.5084	29.3818	25.6797	29.8767	23.3613	29.715	26.2126	29.948	27.8935	NaN	25.1135	27.9024	24.0137	NaN	NaN	NaN	23.6436	27.0602	27.4352	NaN	NaN	NaN	NaN	22.0832	21.3803
23.591	24.1348	22.8038	24.0039	NaN	24.3464	NaN	24.2377	24.341	23.7653	NaN	23.8838	NaN	NaN	NaN	25.0538	23.6686	25.7959	23.9206	25.0794	23.6171	25.1725	25.0761	25.3203	25.4512	23.2294	23.6878	NaN	NaN	NaN	NaN	24.1956	NaN	NaN	25.0444	25.4933	25.7969	24.51	NaN	24.5163	24.7541	24.6005	NaN	NaN	NaN	24.4584	24.9086	25.0559	24.8509	NaN
29.3717	29.0592	29.6097	27.8284	27.2371	NaN	25.5627	NaN	24.6628	24.5278	NaN	NaN	NaN	NaN	NaN	25.2252	27.4252	NaN	24.5521	21.6132	25.0317	22.373	26.6866	NaN	25.4203	29.7235	27.0568	29.8736	28.4046	29.1099	28.278	28.7387	29.1675	30.2269	29.3684	24.4828	25.3123	24.5926	NaN	NaN	NaN	NaN	NaN	NaN	27.0228	NaN	NaN	25.3878	26.5698	24.6044
25.7578	25.4157	25.1815	NaN	NaN	NaN	NaN	NaN	NaN	NaN	NaN	NaN	NaN	NaN	NaN	NaN	NaN	NaN	NaN	NaN	NaN	NaN	NaN	NaN	NaN	25.6216	NaN	25.5533	NaN	25.2894	NaN	NaN	NaN	25.8573	NaN	NaN	NaN	NaN	NaN	NaN	NaN	NaN	NaN	NaN	NaN	NaN	NaN	NaN	NaN	NaN
25.2718	25.594	24.4366	26.0616	25.639	26.4939	25.7544	26.3323	25.3257	26.8357	NaN	25.3383	25.9615	25.9278	26.6213	25.4958	25.5971	26.0957	26.7789	27.0939	27.3896	27.4653	27.0526	27.3476	27.2022	24.8956	26.5901	24.9482	25.736	25.2567	26.2313	25.8492	25.3559	24.8343	24.7861	26.7656	26.8994	25.8445	25.0162	26.2376	25.55	26.564	25.3003	25.8784	24.2453	26.3956	26.245	25.6878	26.7281	26.0729
24.9729	25.0023	27.0866	24.5709	24.1041	25.9655	25.3065	29.543	NaN	NaN	NaN	NaN	24.4082	NaN	NaN	24.4091	24.7186	NaN	NaN	25.3935	NaN	NaN	23.7586	NaN	24.6738	26.0482	24.7595	26.2864	NaN	28.0966	NaN	NaN	NaN	25.1024	NaN	NaN	NaN	NaN	NaN	NaN	24.3083	25.0601	NaN	NaN	25.1476	NaN	NaN	NaN	23.2071	NaN
NaN	24.4668	NaN	NaN	NaN	NaN	NaN	NaN	NaN	NaN	NaN	NaN	NaN	NaN	NaN	NaN	NaN	23.8828	23.7504	23.8987	NaN	24.1168	NaN	NaN	23.6851	NaN	24.0723	NaN	NaN	NaN	NaN	NaN	NaN	NaN	NaN	NaN	NaN	NaN	NaN	NaN	24.1237	NaN	NaN	NaN	NaN	NaN	NaN	24.4168	23.9951	NaN
NaN	NaN	NaN	NaN	NaN	NaN	NaN	NaN	NaN	NaN	NaN	NaN	NaN	NaN	NaN	23.8979	23.4344	24.2643	NaN	NaN	NaN	23.7867	NaN	NaN	23.4536	NaN	NaN	NaN	NaN	NaN	NaN	NaN	NaN	NaN	NaN	NaN	NaN	NaN	NaN	NaN	NaN	NaN	NaN	NaN	NaN	NaN	NaN	NaN	NaN	NaN
NaN	NaN	25.0158	24.956	25.288	25.2532	25.2819	25.1321	24.3221	25.4026	NaN	NaN	NaN	NaN	NaN	25.3493	24.8968	25.5086	25.2626	25.0072	NaN	25.7486	25.3691	NaN	25.6406	25.842	25.843	25.3587	25.5402	25.5271	25.3015	24.8229	25.5398	25.0717	NaN	24.7451	NaN	25.0503	NaN	NaN	25.413	25.5679	NaN	NaN	NaN	25.3049	25.0074	25.0508	NaN	25.1541
26.4203	26.7861	25.4077	25.5969	25.9552	27.3148	26.8806	27.2225	28.5239	27.6778	26.9964	27.5581	27.5625	27.3551	27.1369	26.7024	26.4408	26.9024	27.3355	27.4878	27.0639	27.7753	27.4409	27.7108	27.4771	25.4253	26.5537	24.7003	25.6977	24.888	25.5785	26.2576	26.4208	25.886	26.9263	27.2128	27.4765	26.968	28.4635	27.3014	26.8957	27.2441	26.1956	26.771	26.6	27.5884	26.698	27.1026	26.4792	27.6824
23.6695	24.7337	23.9022	24.8848	24.6638	24.7703	NaN	25.5942	NaN	25.4138	NaN	NaN	NaN	NaN	NaN	25.7374	24.4118	25.5286	24.5685	26.2659	24.5743	25.6615	24.6684	25.6361	25.2204	23.9658	25.604	NaN	NaN	24.0393	NaN	24.9698	NaN	NaN	NaN	24.4852	24.4964	NaN	NaN	25.9578	25.5385	NaN	NaN	NaN	NaN	24.8326	NaN	24.705	24.753	NaN
23.6782	23.4392	24.1638	NaN	NaN	23.2298	24.4803	NaN	NaN	NaN	NaN	NaN	NaN	NaN	NaN	23.5223	23.937	NaN	NaN	NaN	NaN	NaN	NaN	NaN	NaN	24.8792	NaN	24.8274	NaN	25.2543	NaN	23.5947	NaN	23.9405	NaN	NaN	NaN	NaN	NaN	23.6548	23.13	NaN	NaN	23.8694	25.7578	NaN	NaN	NaN	NaN	NaN
NaN	NaN	NaN	NaN	NaN	NaN	NaN	NaN	NaN	NaN	NaN	NaN	NaN	NaN	NaN	23.2909	NaN	23.2016	23.9994	23.4705	25.2441	22.83	24.6282	22.5642	23.8116	22.5338	23.7198	NaN	24.1504	NaN	23.6847	23.0157	23.7456	23.211	NaN	NaN	24.1568	NaN	NaN	NaN	NaN	NaN	NaN	24.6707	NaN	NaN	NaN	23.6546	22.7226	NaN
NaN	NaN	NaN	NaN	NaN	NaN	NaN	NaN	NaN	NaN	NaN	NaN	NaN	NaN	NaN	23.7694	NaN	24.0118	25.137	23.7835	24.3885	23.4495	23.9826	23.5937	NaN	NaN	NaN	NaN	NaN	NaN	NaN	NaN	NaN	NaN	NaN	NaN	NaN	NaN	NaN	NaN	NaN	NaN	NaN	NaN	NaN	NaN	NaN	NaN	23.7524	NaN
26.9916	26.919	26.1803	26.4843	NaN	NaN	NaN	NaN	27.7366	25.9908	NaN	26.3851	25.6138	NaN	NaN	NaN	NaN	NaN	25.333	NaN	NaN	26.8428	27.9725	26.9422	27.2138	25.5553	26.6362	24.3113	26.2577	24.867	26.8001	27.0648	28.3463	26.4512	27.2056	26.8601	26.6952	26.6702	26.9434	NaN	NaN	NaN	NaN	NaN	NaN	NaN	NaN	27.1048	25.8361	27.285
NaN	NaN	NaN	NaN	NaN	NaN	23.6357	NaN	NaN	NaN	NaN	NaN	NaN	NaN	NaN	NaN	23.5207	NaN	NaN	23.5761	NaN	NaN	NaN	NaN	NaN	NaN	NaN	23.7111	NaN	NaN	NaN	NaN	NaN	23.6769	NaN	NaN	NaN	NaN	NaN	NaN	NaN	NaN	NaN	NaN	NaN	NaN	NaN	NaN	NaN	NaN
28.7509	28.6106	30.4159	28.6169	28.9753	27.218	29.6661	23.1397	26.2269	26.5909	NaN	NaN	NaN	25.4372	NaN	28.3767	30.2375	24.5806	27.1466	26.6667	27.7806	23.5256	27.6216	23.6809	27.1816	31.0499	27.241	30.7006	27.1037	30.8373	28.3091	28.2012	27.2576	30.3614	NaN	26.1633	27.1915	26.2191	25.4559	NaN	23.219	23.9276	25.8715	26.2464	27.9599	25.8603	27.1203	23.1408	27.8119	NaN
NaN	NaN	NaN	NaN	NaN	NaN	NaN	NaN	NaN	NaN	NaN	NaN	NaN	NaN	NaN	NaN	NaN	NaN	NaN	NaN	NaN	NaN	NaN	NaN	NaN	NaN	NaN	NaN	NaN	23.1194	NaN	NaN	NaN	NaN	NaN	NaN	NaN	NaN	NaN	NaN	NaN	NaN	NaN	NaN	NaN	NaN	NaN	NaN	NaN	NaN
NaN	NaN	NaN	NaN	NaN	23.7103	NaN	NaN	NaN	NaN	NaN	NaN	24.2726	NaN	NaN	NaN	NaN	23.309	23.6511	NaN	NaN	NaN	NaN	NaN	24.4265	NaN	NaN	NaN	NaN	NaN	NaN	NaN	NaN	NaN	NaN	NaN	NaN	NaN	NaN	NaN	NaN	NaN	NaN	NaN	NaN	NaN	NaN	NaN	NaN	NaN
24.4868	NaN	NaN	NaN	NaN	NaN	NaN	NaN	NaN	NaN	NaN	NaN	NaN	NaN	NaN	NaN	NaN	NaN	NaN	NaN	NaN	NaN	NaN	NaN	NaN	NaN	24.4654	NaN	NaN	NaN	NaN	NaN	NaN	NaN	NaN	NaN	NaN	NaN	NaN	NaN	NaN	24.8664	NaN	NaN	NaN	25.2111	25.0029	NaN	24.3747	NaN
23.4962	23.543	NaN	NaN	NaN	23.397	23.417	23.7706	NaN	NaN	NaN	NaN	NaN	NaN	NaN	NaN	NaN	23.6193	NaN	23.8699	NaN	NaN	NaN	NaN	NaN	23.3732	NaN	NaN	NaN	NaN	NaN	NaN	NaN	NaN	NaN	NaN	NaN	NaN	NaN	24.1226	24.0837	24.1749	NaN	NaN	NaN	NaN	NaN	23.6498	NaN	NaN
25.3204	25.4197	26.0925	24.6624	25.3174	NaN	25.629	NaN	NaN	24.1852	NaN	NaN	NaN	NaN	NaN	24.4078	25.0632	24.3091	24.5098	25.2265	24.7682	24.1641	23.9995	NaN	NaN	26.2771	24.2286	26.7242	24.4508	27.0502	24.6931	24.5091	NaN	25.8081	NaN	NaN	23.3776	NaN	NaN	NaN	NaN	NaN	NaN	NaN	25.0234	NaN	NaN	23.9844	24.6253	NaN
28.307	27.4213	29.0945	28.049	26.8853	26.5875	27.6187	26.227	27.9611	26.5088	NaN	NaN	NaN	NaN	NaN	27.2748	28.2434	27.0184	26.8389	26.0937	26.731	26.4217	27.5424	26.2181	27.5291	29.0115	27.1948	28.9967	27.0633	29.5719	27.713	28.3565	26.7482	28.1407	26.9166	27.7477	27.4041	27.1087	NaN	23.9725	22.9824	23.5854	24.4281	23.8642	26.2195	23.378	23.6089	25.9635	26.5928	26.4747
26.6637	26.2526	25.5792	26.2972	25.5106	26.4326	26.0646	26.3484	26.5557	26.7521	26.0669	26.2858	25.6853	25.5909	NaN	26.2694	25.9385	26.7956	26.0874	27.2079	25.9716	27.3172	26.7824	27.3063	26.7275	25.3774	26.5753	25.5379	25.5799	25.8251	25.9294	26.2074	25.5932	25.5907	25.6602	27.4101	26.5745	27.2054	25.5623	26.4738	25.9417	26.0692	25.8018	24.6669	24.9968	26.5544	27.3567	27.2117	26.8548	26.6994
24.9384	24.1116	25.9733	25.0252	NaN	24.3942	25.6524	23.8892	24.7309	NaN	NaN	NaN	NaN	25.1913	NaN	24.3386	25.6435	23.8978	23.7203	25.0379	NaN	NaN	24.3334	24.1555	24.388	26.8984	25.685	25.6863	NaN	25.9709	25.0784	NaN	NaN	25.9689	NaN	24.4518	24.7735	NaN	NaN	NaN	NaN	NaN	NaN	NaN	25.0975	NaN	NaN	NaN	NaN	NaN
23.0921	NaN	NaN	NaN	NaN	NaN	NaN	24.0315	NaN	NaN	NaN	NaN	NaN	NaN	NaN	NaN	23.4779	25.1659	NaN	NaN	NaN	25.4075	NaN	24.374	23.9779	NaN	23.8073	NaN	NaN	NaN	NaN	NaN	NaN	NaN	NaN	NaN	23.4866	NaN	NaN	NaN	NaN	24.5949	NaN	NaN	NaN	NaN	NaN	NaN	NaN	NaN
NaN	23.9558	25.2235	23.946	24.4269	NaN	24.891	NaN	NaN	NaN	NaN	NaN	NaN	NaN	NaN	23.9337	24.8125	NaN	NaN	NaN	NaN	NaN	NaN	NaN	NaN	25.5793	NaN	25.2643	24.1362	25.6567	24.5893	NaN	24.2995	25.7287	NaN	NaN	NaN	NaN	NaN	NaN	NaN	NaN	NaN	NaN	NaN	NaN	NaN	NaN	NaN	NaN
NaN	NaN	22.9166	22.9186	NaN	23.4997	NaN	NaN	NaN	NaN	NaN	NaN	NaN	NaN	NaN	NaN	23.8494	22.3122	NaN	23.6024	23.2059	23.0389	23.3774	22.0769	NaN	23.4966	22.8088	23.5759	NaN	23.0234	NaN	NaN	NaN	23.6224	NaN	NaN	NaN	22.978	NaN	NaN	NaN	NaN	NaN	NaN	NaN	NaN	NaN	23.6084	24.053	NaN
24.1176	24.193	NaN	23.3243	NaN	NaN	NaN	24.5547	NaN	23.9723	NaN	NaN	24.5399	NaN	NaN	NaN	23.9153	NaN	NaN	24.6849	23.641	24.0388	NaN	23.9216	23.5225	NaN	24.0171	NaN	NaN	NaN	NaN	NaN	NaN	NaN	NaN	NaN	NaN	NaN	NaN	24.5857	24.5728	24.786	NaN	NaN	NaN	24.397	24.4412	24.3457	23.865	NaN
24.0091	23.4916	24.5349	NaN	NaN	23.1936	NaN	NaN	NaN	23.6956	NaN	NaN	NaN	NaN	NaN	NaN	24.5769	NaN	23.7424	23.4641	23.6933	22.9354	24.1598	NaN	23.0831	26.098	23.271	25.1449	NaN	NaN	NaN	NaN	24.0532	26.5914	NaN	23.7382	23.8694	NaN	NaN	NaN	23.6623	NaN	NaN	NaN	NaN	23.6998	NaN	NaN	23.5341	NaN
24.4031	25.6036	25.3809	24.5744	25.3162	24.8043	25.7	25.0722	NaN	24.7225	NaN	NaN	NaN	NaN	NaN	25.3372	25.6737	25.0066	25.086	25.4957	25.2964	24.8515	24.7632	24.123	25.2292	26.121	24.7666	25.6446	NaN	25.2415	NaN	24.1695	NaN	26.0619	NaN	NaN	24.5518	24.0456	NaN	NaN	NaN	NaN	NaN	NaN	NaN	24.2595	24.8797	NaN	25.052	NaN
NaN	NaN	NaN	NaN	NaN	NaN	NaN	NaN	NaN	NaN	NaN	NaN	NaN	NaN	NaN	NaN	NaN	NaN	NaN	NaN	NaN	NaN	NaN	NaN	NaN	NaN	NaN	NaN	NaN	NaN	NaN	NaN	NaN	NaN	NaN	NaN	NaN	NaN	NaN	NaN	NaN	NaN	NaN	NaN	NaN	NaN	NaN	NaN	NaN	NaN
NaN	NaN	NaN	NaN	NaN	NaN	NaN	NaN	NaN	NaN	NaN	NaN	NaN	NaN	NaN	NaN	NaN	NaN	NaN	NaN	NaN	NaN	NaN	NaN	NaN	22.039	NaN	NaN	NaN	NaN	NaN	NaN	NaN	NaN	NaN	NaN	NaN	NaN	NaN	NaN	NaN	NaN	NaN	NaN	NaN	NaN	NaN	NaN	NaN	NaN
NaN	NaN	NaN	NaN	23.8282	NaN	23.8141	NaN	NaN	NaN	NaN	NaN	NaN	NaN	NaN	NaN	NaN	NaN	NaN	23.9965	NaN	23.9097	NaN	NaN	23.6104	NaN	23.8319	23.2852	NaN	NaN	23.2967	NaN	NaN	23.3965	NaN	NaN	NaN	NaN	NaN	NaN	NaN	NaN	NaN	NaN	NaN	NaN	23.6634	NaN	23.6834	NaN
NaN	NaN	NaN	NaN	NaN	NaN	NaN	NaN	NaN	NaN	NaN	NaN	NaN	NaN	NaN	NaN	NaN	NaN	NaN	NaN	NaN	NaN	NaN	NaN	NaN	NaN	NaN	NaN	NaN	NaN	NaN	NaN	NaN	NaN	NaN	NaN	NaN	NaN	NaN	NaN	NaN	NaN	NaN	NaN	NaN	NaN	NaN	NaN	NaN	NaN
NaN	NaN	24.1987	NaN	NaN	NaN	NaN	NaN	NaN	NaN	NaN	NaN	NaN	NaN	NaN	NaN	NaN	NaN	22.6589	NaN	NaN	NaN	22.3522	NaN	22.2536	23.579	NaN	NaN	NaN	NaN	NaN	NaN	22.4321	23.0812	NaN	NaN	22.9878	NaN	NaN	NaN	NaN	NaN	NaN	NaN	NaN	NaN	NaN	NaN	23.2053	NaN
25.6323	25.4324	25.4656	25.2386	NaN	NaN	NaN	NaN	25.3397	NaN	NaN	NaN	NaN	NaN	NaN	NaN	25.3537	NaN	NaN	NaN	NaN	NaN	NaN	NaN	24.74	25.9352	NaN	25.4704	NaN	NaN	NaN	NaN	24.6919	25.8148	NaN	25.1099	25.2052	NaN	NaN	NaN	NaN	NaN	NaN	NaN	NaN	NaN	NaN	NaN	NaN	NaN
27.3016	27.3698	27.6245	27.0816	26.8199	25.4455	27.3365	25.6604	27.3052	26.1074	NaN	NaN	24.5741	25.7116	NaN	27.0893	27.62	25.9779	26.4924	26.2367	26.9265	25.6249	26.7822	25.5314	25.7098	28.1516	26.8092	28.1975	25.5989	28.3087	27.4812	26.8119	27.5973	28.459	25.684	26.753	27.2882	26.2356	24.7813	25.9215	25.5757	25.8165	NaN	NaN	27.3437	NaN	24.9498	26.0477	26.8287	24.8336
26.5979	26.3866	27.115	25.5107	25.7781	25.2812	25.7712	25.719	26.1705	25.3947	NaN	NaN	24.4586	24.7299	NaN	25.2314	26.569	25.3463	25.9817	24.7959	25.7713	24.9628	25.4446	24.6284	25.6851	27.334	24.9332	26.9878	NaN	27.1135	25.9041	25.0039	26.9955	27.2996	25.4381	26.0375	26.0131	24.1017	24.6647	24.5482	24.5723	25.0683	24.4221	24.7308	27.0631	25.0354	25.5001	25.1233	25.7341	NaN
23.5544	23.8951	26.1116	NaN	23.9864	23.3502	23.4927	23.5236	NaN	NaN	NaN	NaN	NaN	NaN	NaN	NaN	24.5287	23.0043	NaN	NaN	NaN	NaN	NaN	NaN	NaN	26.538	23.4914	26.5204	NaN	25.7656	NaN	NaN	NaN	26.6181	NaN	NaN	23.6281	NaN	NaN	NaN	NaN	NaN	NaN	NaN	24.5638	23.9401	NaN	23.2034	NaN	NaN
NaN	NaN	NaN	NaN	NaN	NaN	NaN	NaN	NaN	NaN	NaN	NaN	NaN	NaN	NaN	NaN	NaN	NaN	NaN	NaN	NaN	NaN	NaN	NaN	NaN	24.5604	NaN	NaN	NaN	NaN	NaN	NaN	NaN	NaN	NaN	NaN	NaN	NaN	NaN	NaN	NaN	NaN	NaN	NaN	NaN	NaN	NaN	NaN	NaN	NaN
26.3936	26.4553	24.9223	22.6221	NaN	25.2706	24.9181	25.6357	NaN	NaN	NaN	NaN	NaN	NaN	NaN	25.5214	25.9316	23.774	24.6352	26.4082	NaN	NaN	NaN	NaN	NaN	27.144	NaN	25.218	24.2618	24.9473	NaN	NaN	NaN	25.9398	NaN	NaN	NaN	25.8441	NaN	26.3236	25.6203	25.8724	NaN	NaN	25.7452	NaN	NaN	NaN	NaN	NaN
29.1699	28.8252	29.253	28.3163	28.5993	27.1047	28.9522	26.351	27.0778	27.5012	NaN	27.1905	26.8858	26.8767	26.4087	27.5062	29.0021	26.2954	28.1805	26.7827	28.6523	26.4568	28.0867	26.2464	28.0133	29.3258	27.885	30.2545	28.0204	30.1001	28.9129	28.5592	28.5618	29.5765	28.3625	28.072	28.113	27.278	28.2612	26.2948	25.9488	26.3239	27.1078	27.6525	29.0504	26.5952	28.0017	26.7761	27.3516	27.9539
28.1374	28.2536	28.2952	27.6513	28.2276	28.0273	28.5585	28.0509	26.6883	28.0217	28.0062	27.5575	27.3513	26.804	26.7542	28.2301	28.5723	28.041	27.3503	27.4876	27.6761	27.3228	27.5061	26.9753	27.6582	28.7873	27.519	28.3551	26.9911	28.7168	27.2721	27.6819	26.6748	28.486	27.1473	27.6382	28.2201	27.4415	27.8307	27.8798	27.99	28.3473	27.6897	27.1326	28.3318	27.9117	28.0565	27.0731	27.9758	27.3096
24.6472	24.7183	24.7789	23.0935	25.2433	25.0777	NaN	25.6741	NaN	24.7057	NaN	NaN	NaN	NaN	NaN	24.4854	24.7926	24.8065	24.8595	23.64	24.9414	22.7614	24.3664	NaN	23.7395	24.5203	24.544	23.8453	NaN	23.7913	24.4391	22.8822	24.6481	23.9128	NaN	NaN	NaN	NaN	NaN	NaN	25.3457	24.8817	25.1853	NaN	23.3939	25.2098	NaN	NaN	23.8628	NaN
NaN	NaN	NaN	NaN	NaN	NaN	NaN	NaN	NaN	24.0558	NaN	NaN	24.5413	NaN	NaN	23.9192	NaN	NaN	NaN	24.2628	NaN	24.442	23.1666	NaN	NaN	NaN	NaN	NaN	NaN	NaN	NaN	NaN	NaN	NaN	NaN	NaN	NaN	NaN	NaN	NaN	NaN	24.2802	NaN	NaN	NaN	NaN	NaN	NaN	23.5881	23.4055
24.7494	24.5384	25.3885	25.3481	NaN	24.3312	25.2512	24.6563	24.7169	25.0552	NaN	NaN	NaN	NaN	NaN	24.7249	25.6575	25.034	25.7044	26.1269	25.4484	25.8302	25.6293	25.6881	25.8392	25.8238	25.3938	25.7395	NaN	26.4786	25.5616	24.9532	24.945	25.231	NaN	24.6389	25.0006	24.5462	NaN	24.7273	24.7968	24.969	25.2131	NaN	24.1633	24.5937	24.6916	24.9177	25.7155	24.4161
24.5231	23.8319	NaN	24.3012	25.1287	24.873	NaN	24.6761	24.2239	NaN	NaN	NaN	NaN	NaN	NaN	24.2775	23.6211	24.7462	23.7	23.6499	NaN	24.6473	23.0235	24.6148	23.9665	NaN	NaN	NaN	NaN	NaN	NaN	NaN	NaN	22.8546	NaN	23.7643	23.013	24.201	NaN	NaN	NaN	NaN	NaN	NaN	NaN	NaN	NaN	24.5807	23.7544	24.0856
27.5662	26.1509	28.0793	27.3594	27.2149	26.0581	27.0215	24.2523	24.4138	24.5992	NaN	NaN	NaN	NaN	NaN	26.7099	27.6815	24.2181	26.0256	24.7925	26.3352	24.8216	26.3113	25.4111	26.2047	28.8724	25.9791	27.9634	26.4087	28.1672	27.3651	26.6667	26.8461	27.8054	25.399	25.6803	25.9759	25.8218	NaN	24.4551	24.2789	24.9534	25.7168	25.3965	26.4658	24.7999	26.9967	25.5551	26.1567	NaN
NaN	NaN	NaN	NaN	NaN	NaN	NaN	NaN	NaN	23.7913	NaN	NaN	NaN	NaN	NaN	NaN	NaN	24.2811	NaN	NaN	NaN	24.52	23.8804	24.2689	24.0773	23.5754	23.6222	NaN	NaN	NaN	NaN	NaN	NaN	NaN	NaN	NaN	NaN	NaN	NaN	NaN	NaN	NaN	NaN	NaN	NaN	NaN	NaN	24.1755	23.9329	NaN
NaN	NaN	NaN	NaN	NaN	NaN	NaN	NaN	NaN	NaN	NaN	NaN	NaN	NaN	NaN	NaN	NaN	NaN	NaN	NaN	NaN	NaN	NaN	NaN	NaN	NaN	NaN	NaN	NaN	NaN	NaN	NaN	NaN	NaN	NaN	NaN	NaN	NaN	NaN	NaN	NaN	NaN	NaN	NaN	NaN	NaN	NaN	NaN	NaN	NaN
27.2601	26.4539	27.344	26.9454	26.0154	25.5681	26.0315	NaN	25.9036	26.035	NaN	25.8777	26.6991	27.014	26.7227	26.3793	25.6768	25.3631	26.0646	25.7935	25.9372	26.8429	27.2678	26.301	27.1844	28.3429	27.1415	27.0158	27.0215	27.5592	27.3722	26.9033	27.2528	27.8227	NaN	26.0642	26.9024	27.0794	25.9284	27.2658	26.4627	27.0936	26.1681	26.2106	27.1235	26.569	26.9791	27.2999	26.3593	26.3469
25.3169	25.1956	27.0087	24.5843	24.8237	NaN	25.7346	NaN	NaN	NaN	NaN	NaN	NaN	NaN	NaN	24.7596	26.8601	24.0002	NaN	NaN	NaN	NaN	NaN	NaN	NaN	27.6384	24.0504	26.6734	25.0275	26.9854	25.5348	25.8368	24.7547	24.5176	NaN	NaN	NaN	NaN	NaN	NaN	NaN	NaN	NaN	NaN	25.5323	NaN	NaN	NaN	24.6555	NaN
24.6999	24.4982	23.8619	25.1037	NaN	23.9238	23.4152	23.2294	24.5819	24.2196	NaN	NaN	24.3403	NaN	NaN	23.6592	23.1439	24.2163	23.6051	24.2613	23.945	24.8537	24.6001	24.5246	24.7112	23.9818	24.7209	22.7971	23.8527	NaN	24.306	24.2095	24.8536	23.4585	NaN	23.9988	24.5653	24.4696	NaN	NaN	NaN	NaN	NaN	NaN	23.6336	NaN	NaN	24.7214	NaN	24.8036
25.8353	25.8423	28.1493	26.4472	27.0793	27.0672	26.6629	26.3798	23.3332	26.6453	NaN	NaN	24.9715	NaN	NaN	27.2854	28.1248	26.7525	27.0945	26.5297	27.338	26.3691	27.0231	26.0519	26.4135	28.9855	27.1057	28.5476	25.7602	28.6711	26.8882	26.5429	26.8621	28.9608	24.2537	26.533	27.4973	25.3727	NaN	25.5483	26.0447	25.9471	25.2957	24.8658	26.9961	26.1681	25.6437	25.6692	27.1778	24.3243
NaN	NaN	NaN	NaN	NaN	NaN	NaN	NaN	NaN	NaN	NaN	NaN	NaN	NaN	NaN	NaN	NaN	NaN	NaN	NaN	NaN	NaN	NaN	NaN	NaN	NaN	NaN	NaN	NaN	NaN	NaN	NaN	NaN	NaN	NaN	NaN	NaN	NaN	NaN	NaN	NaN	NaN	NaN	NaN	NaN	NaN	NaN	NaN	NaN	NaN
NaN	NaN	NaN	24.1677	NaN	NaN	NaN	NaN	NaN	NaN	NaN	NaN	NaN	NaN	NaN	NaN	NaN	25.935	NaN	NaN	NaN	24.3836	NaN	NaN	NaN	NaN	NaN	NaN	NaN	NaN	NaN	NaN	NaN	NaN	NaN	NaN	NaN	24.6726	25.4462	NaN	NaN	NaN	NaN	NaN	NaN	NaN	NaN	25.0137	24.5737	NaN
24.9808	24.7071	25.7275	25.6155	24.0825	24.2471	NaN	NaN	23.4896	NaN	NaN	NaN	NaN	26.1888	NaN	NaN	24.2898	24.0978	24.2642	24.2955	NaN	26.2169	24.6869	25.5289	25.4492	25.9022	24.4534	25.65	NaN	26.3174	24.0056	24.4089	NaN	26.0588	NaN	24.2302	NaN	23.9578	NaN	NaN	NaN	NaN	NaN	NaN	NaN	NaN	NaN	25.2363	24.7292	24.2471
28.2579	28.4006	27.272	28.3117	27.5969	27.863	27.6294	28.4661	27.8965	28.2024	27.5222	27.3754	28.1427	27.7304	28.3561	29.1853	28.6563	29.2857	28.9912	28.9183	28.432	28.7498	28.4965	28.6121	28.4105	27.3445	28.632	27.4914	28.3767	27.7054	28.4494	28.495	27.9711	26.9978	27.1856	27.7048	28.628	29.0204	27.4788	28.887	28.7341	28.9098	27.8974	27.8902	26.9791	28.0714	28.0007	28.4145	28.1247	29.1
NaN	23.9461	NaN	NaN	NaN	NaN	NaN	24.7726	NaN	NaN	NaN	NaN	NaN	NaN	NaN	NaN	NaN	24.1508	NaN	NaN	NaN	25.6919	NaN	25.0337	23.8615	NaN	NaN	NaN	NaN	NaN	NaN	NaN	NaN	NaN	NaN	NaN	NaN	NaN	NaN	NaN	24.6801	24.7537	NaN	NaN	NaN	NaN	NaN	NaN	23.513	NaN
24.9514	24.927	24.9861	25.1637	24.2814	24.2204	24.5889	NaN	24.4669	24.4076	NaN	NaN	NaN	NaN	NaN	24.8784	25.066	24.5103	25.1859	24.556	24.8632	26.0435	25.7661	25.7315	25.9516	24.8608	25.5362	25.4281	25.4123	25.4255	25.7002	25.1172	24.7258	24.7717	NaN	25.2483	24.9706	25.2126	NaN	NaN	NaN	NaN	NaN	NaN	NaN	NaN	NaN	24.7553	24.563	24.6966
NaN	NaN	22.9625	25.067	NaN	23.402	NaN	NaN	23.1289	22.9901	NaN	NaN	NaN	NaN	NaN	NaN	23.4712	24.2235	23.2646	22.3818	NaN	23.907	22.8347	25.1609	25.0715	24.8332	24.5867	22.2817	NaN	NaN	NaN	23.1167	22.6536	22.92	NaN	NaN	24.1108	NaN	NaN	NaN	NaN	NaN	NaN	NaN	NaN	NaN	NaN	22.194	23.1242	23.5394
26.6764	26.9033	25.3951	26.7562	26.5627	26.4315	26.1635	27.1443	27.0823	26.9345	27.1211	26.7641	26.0297	26.2028	NaN	26.9062	26.8658	27.3654	26.8602	27.0439	26.5194	27.2567	26.5175	27.0615	26.8393	26.1006	26.7108	25.8433	25.9144	25.7822	26.0741	26.2607	25.4597	25.837	26.1632	26.4813	26.5714	26.969	26.1096	26.8688	26.6688	27.1729	NaN	NaN	NaN	26.7868	26.6407	26.9696	27.2707	26.9717
NaN	NaN	NaN	NaN	NaN	NaN	NaN	NaN	NaN	NaN	NaN	NaN	NaN	NaN	NaN	NaN	NaN	NaN	NaN	NaN	NaN	23.0266	NaN	NaN	NaN	NaN	NaN	NaN	NaN	NaN	NaN	NaN	NaN	NaN	NaN	NaN	NaN	NaN	NaN	NaN	NaN	NaN	NaN	NaN	NaN	NaN	NaN	NaN	NaN	NaN
24.8453	25.4581	23.2945	25.1676	24.8943	24.345	NaN	25.4543	24.6908	25.078	NaN	NaN	24.8445	NaN	NaN	25.3306	25.3893	26.1205	NaN	24.8716	24.7373	26.0174	25.6744	26.1886	26.1386	23.6493	24.92	23.4692	25.2592	23.9363	25.2169	24.701	24.7811	24.0994	NaN	24.6065	25.3606	24.7292	NaN	NaN	25.0262	25.1269	NaN	23.6327	NaN	25.4299	NaN	24.3171	25.6618	26.4464
22.59	22.667	NaN	22.9474	NaN	NaN	NaN	NaN	NaN	NaN	NaN	NaN	NaN	NaN	NaN	NaN	23.034	23.4727	23.1194	23.4511	23.074	23.1911	NaN	NaN	22.6917	NaN	22.8462	NaN	NaN	NaN	NaN	NaN	NaN	NaN	NaN	NaN	NaN	23.6817	NaN	NaN	NaN	NaN	NaN	NaN	NaN	NaN	NaN	NaN	NaN	22.7418
NaN	NaN	NaN	NaN	NaN	NaN	NaN	NaN	NaN	NaN	NaN	NaN	NaN	NaN	NaN	NaN	NaN	NaN	NaN	NaN	NaN	NaN	NaN	NaN	NaN	NaN	NaN	NaN	NaN	NaN	NaN	NaN	NaN	NaN	NaN	NaN	NaN	NaN	NaN	NaN	NaN	NaN	NaN	NaN	NaN	NaN	NaN	NaN	NaN	NaN
NaN	NaN	NaN	NaN	NaN	NaN	25.9239	NaN	NaN	24.837	NaN	NaN	NaN	NaN	NaN	25.4779	NaN	24.254	24.0507	NaN	NaN	24.9521	24.1262	NaN	24.1305	NaN	23.8071	NaN	NaN	NaN	NaN	NaN	NaN	NaN	NaN	NaN	NaN	NaN	NaN	NaN	NaN	NaN	NaN	NaN	NaN	NaN	NaN	NaN	24.0444	NaN
26.1521	25.8571	26.474	26.3635	26.2924	26.5193	25.8859	26.5832	25.0373	26.1327	NaN	NaN	NaN	NaN	NaN	25.7977	26.7291	26.7351	26.8897	27.1327	26.8224	27.2693	26.8536	27.1947	27.0625	26.8242	26.7667	26.5809	26.2745	26.2567	26.4151	25.8661	27.0341	27.1658	24.3731	26.1694	26.1524	26.0128	NaN	26.7909	26.551	27.1974	26.3795	26.5899	26.3614	25.7988	26.0238	26.7959	26.9259	25.8408
NaN	22.6126	NaN	25.14	NaN	NaN	NaN	NaN	26.6388	NaN	NaN	NaN	NaN	NaN	NaN	NaN	NaN	NaN	NaN	NaN	NaN	NaN	NaN	24.0523	NaN	NaN	NaN	NaN	NaN	NaN	NaN	NaN	NaN	NaN	25.2197	24.0549	NaN	NaN	NaN	NaN	NaN	NaN	NaN	NaN	NaN	NaN	NaN	24.878	NaN	25.0327
23.4068	NaN	NaN	NaN	NaN	NaN	NaN	NaN	NaN	NaN	NaN	NaN	NaN	NaN	NaN	NaN	NaN	NaN	NaN	NaN	NaN	23.5059	NaN	23.0046	NaN	NaN	NaN	NaN	NaN	NaN	NaN	23.0395	NaN	NaN	NaN	NaN	22.9245	NaN	NaN	NaN	NaN	NaN	NaN	NaN	NaN	NaN	NaN	23.5655	23.6564	NaN
NaN	NaN	NaN	23.1675	NaN	23.5024	NaN	NaN	23.8543	23.4738	NaN	NaN	NaN	NaN	NaN	NaN	NaN	NaN	23.4201	NaN	23.3487	23.5541	24.7813	23.7687	24.6879	NaN	NaN	NaN	NaN	NaN	NaN	NaN	NaN	NaN	NaN	NaN	24.0175	NaN	NaN	NaN	NaN	NaN	NaN	NaN	NaN	23.8154	NaN	22.5959	22.3663	NaN
23.7835	24.4131	NaN	24.4486	NaN	24.3061	NaN	24.5842	23.7728	24.6758	NaN	NaN	NaN	NaN	NaN	24.2523	NaN	24.4804	24.864	NaN	24.5016	25.8039	24.9405	25.5543	25.6546	23.6082	23.9571	NaN	NaN	NaN	NaN	24.2683	NaN	NaN	NaN	25.5605	25.4431	24.6038	NaN	NaN	NaN	NaN	NaN	24.5791	NaN	24.5882	NaN	24.3579	23.7671	24.3738
NaN	NaN	NaN	NaN	NaN	NaN	NaN	NaN	NaN	NaN	NaN	NaN	NaN	NaN	NaN	NaN	NaN	NaN	NaN	NaN	NaN	22.6198	22.8563	22.7208	22.3685	NaN	NaN	NaN	NaN	NaN	NaN	NaN	NaN	NaN	NaN	23.7833	23.754	NaN	NaN	NaN	NaN	NaN	NaN	NaN	NaN	NaN	NaN	22.677	NaN	NaN
NaN	23.3805	NaN	24.4264	NaN	23.2408	NaN	NaN	27.4647	24.1263	NaN	NaN	NaN	NaN	NaN	NaN	NaN	24.6601	24.3242	25.2125	24.9456	25.5948	24.2392	26.6524	25.7671	NaN	23.5818	NaN	NaN	NaN	NaN	24.4141	NaN	NaN	26.1828	25.9655	25.5671	25.4231	NaN	NaN	NaN	NaN	NaN	NaN	NaN	NaN	NaN	24.0724	22.842	23.7942
23.7355	23.8997	23.1789	NaN	NaN	NaN	23.8679	23.5366	NaN	24.1386	NaN	NaN	NaN	NaN	NaN	23.643	NaN	24.0791	NaN	NaN	23.0152	24.0362	23.5636	23.7821	24.2107	NaN	23.721	23.0095	NaN	NaN	NaN	23.1483	NaN	NaN	NaN	24.266	24.6869	23.8337	NaN	NaN	NaN	NaN	NaN	NaN	NaN	23.9163	NaN	24.5355	24.0786	24.0662
24.0541	24.2443	NaN	NaN	NaN	NaN	23.8758	24.1048	NaN	24.093	NaN	NaN	NaN	NaN	NaN	24.4874	24.3231	25.1934	24.2638	25.2334	24.1746	24.3806	23.9668	24.9242	24.1802	23.4695	24.1246	23.5035	NaN	23.7342	NaN	24.2019	NaN	NaN	NaN	24.0144	24.8695	24.0299	NaN	24.7826	24.6828	24.6769	NaN	NaN	NaN	24.5536	24.5753	24.151	24.6301	23.8337
NaN	NaN	NaN	NaN	NaN	NaN	NaN	NaN	24.1768	NaN	NaN	NaN	NaN	NaN	NaN	NaN	NaN	NaN	NaN	NaN	NaN	NaN	NaN	NaN	NaN	NaN	NaN	NaN	NaN	NaN	NaN	NaN	NaN	NaN	NaN	NaN	NaN	NaN	NaN	NaN	NaN	NaN	NaN	NaN	NaN	NaN	NaN	NaN	NaN	NaN
26.0542	23.7842	27.3782	24.7138	NaN	24.1868	23.4809	NaN	NaN	NaN	NaN	NaN	NaN	NaN	NaN	NaN	24.7881	NaN	NaN	NaN	NaN	NaN	24.1044	NaN	23.0251	26.9325	22.8441	26.7308	24.1624	27.6616	25.3122	24.8197	NaN	23.989	NaN	NaN	23.8202	NaN	NaN	NaN	NaN	NaN	NaN	NaN	25.0794	NaN	NaN	NaN	24.3928	NaN
NaN	23.9754	NaN	NaN	NaN	NaN	NaN	NaN	23.69	NaN	NaN	NaN	NaN	NaN	NaN	NaN	NaN	NaN	NaN	23.2419	23.8478	NaN	NaN	NaN	24.1881	NaN	NaN	24.4435	NaN	NaN	NaN	NaN	NaN	NaN	NaN	NaN	23.22	NaN	NaN	NaN	NaN	NaN	NaN	NaN	NaN	NaN	NaN	NaN	NaN	NaN
NaN	NaN	23.968	24.5316	NaN	NaN	NaN	NaN	23.5507	NaN	NaN	NaN	23.9004	NaN	NaN	25.1323	24.6791	25.1233	NaN	25.2614	NaN	NaN	NaN	NaN	24.3643	23.7359	NaN	NaN	NaN	NaN	NaN	NaN	NaN	24.1242	NaN	24.2668	23.9821	25.5627	NaN	24.7723	NaN	25.0961	NaN	NaN	NaN	NaN	NaN	23.8065	NaN	25.0962
25.5005	25.5498	25.4391	25.5179	26.5999	26.8801	26.6239	27.4014	24.9663	25.447	26.0456	NaN	NaN	25.8441	NaN	26.9833	27.0288	26.8218	25.5287	25.4908	25.5229	26.4402	26.8043	25.9929	26.952	25.6547	25.9032	26.0093	25.6528	25.938	25.3788	25.5718	24.6742	26.2758	25.1377	27.1537	26.5353	26.5495	NaN	27.2248	25.9049	27.7672	25.3919	25.1178	25.234	NaN	25.6334	26.0429	26.0356	26.0127
NaN	NaN	NaN	NaN	NaN	NaN	NaN	NaN	NaN	NaN	NaN	NaN	NaN	NaN	NaN	NaN	NaN	NaN	26.9563	26.71	25.9247	NaN	NaN	NaN	NaN	NaN	NaN	NaN	NaN	NaN	NaN	NaN	NaN	NaN	NaN	NaN	NaN	NaN	NaN	NaN	NaN	NaN	NaN	NaN	NaN	NaN	NaN	NaN	NaN	NaN
NaN	NaN	NaN	NaN	NaN	NaN	NaN	NaN	NaN	NaN	NaN	NaN	NaN	NaN	NaN	NaN	NaN	24.1529	NaN	NaN	NaN	24.6161	NaN	NaN	NaN	NaN	NaN	NaN	NaN	NaN	NaN	NaN	24.2605	NaN	NaN	NaN	NaN	NaN	NaN	NaN	NaN	NaN	NaN	NaN	NaN	NaN	NaN	NaN	NaN	NaN
28.2275	27.623	29.2049	27.8996	28.5687	27.6221	28.21	NaN	NaN	26.6269	NaN	NaN	26.3353	26.7747	26.8815	27.3791	28.7096	25.6718	26.8107	25.6509	27.3892	NaN	27.3763	NaN	26.6682	29.7092	27.2905	29.3922	27.6691	29.1088	28.8242	27.6831	28.7002	29.0843	27.4194	26.5317	26.8326	25.1867	27.1247	25.61	26.1683	NaN	26.8719	27.055	29.1246	26.738	27.3569	25.3443	27.7653	25.3894
24.1857	24.7413	24.2136	24.1589	25.0748	24.9885	NaN	24.9685	24.2512	24.1384	NaN	NaN	NaN	NaN	NaN	24.6616	24.349	25.3918	25.5524	26.042	25.1244	24.9538	24.3566	25.0736	25.0247	25.0037	24.7623	NaN	NaN	NaN	24.6706	24.027	25.6503	24.822	NaN	24.7034	24.4601	24.3288	NaN	NaN	24.6109	NaN	NaN	NaN	NaN	25.5539	25.1543	23.6547	23.8888	NaN
24.6973	24.6955	24.8674	24.6904	24.7149	24.5253	24.822	NaN	26.2842	24.9306	NaN	NaN	24.6757	NaN	NaN	24.7698	24.7922	NaN	24.2322	24.6398	NaN	24.6715	24.6957	24.6275	NaN	25.0668	24.555	26.5392	24.2538	24.9946	24.555	25.3	24.4793	24.9493	25.0991	NaN	25.425	25.407	NaN	NaN	NaN	NaN	NaN	NaN	24.1831	NaN	NaN	25.0247	24.5549	24.7429
NaN	NaN	NaN	NaN	NaN	NaN	NaN	NaN	NaN	NaN	NaN	NaN	NaN	NaN	NaN	NaN	NaN	NaN	NaN	NaN	NaN	NaN	NaN	NaN	NaN	NaN	NaN	NaN	NaN	NaN	NaN	NaN	NaN	NaN	NaN	NaN	NaN	NaN	NaN	NaN	NaN	NaN	NaN	NaN	NaN	NaN	NaN	NaN	NaN	NaN
NaN	NaN	24.333	23.8521	NaN	NaN	NaN	NaN	NaN	NaN	NaN	NaN	NaN	NaN	NaN	NaN	NaN	NaN	NaN	24.1834	NaN	23.7066	NaN	NaN	NaN	24.3938	NaN	24.4427	NaN	NaN	NaN	NaN	NaN	NaN	NaN	NaN	NaN	23.6112	NaN	NaN	NaN	NaN	NaN	NaN	NaN	NaN	NaN	NaN	NaN	NaN
25.9622	25.601	28.2279	26.046	NaN	21.9372	24.7324	NaN	NaN	NaN	NaN	NaN	NaN	NaN	NaN	NaN	24.7849	NaN	NaN	NaN	23.7678	NaN	NaN	22.3352	NaN	26.1953	23.7049	27.3143	25.1227	27.0639	25.929	24.1694	25.6694	24.8456	NaN	NaN	22.4314	NaN	24.849	NaN	NaN	NaN	NaN	NaN	NaN	NaN	NaN	NaN	23.258	23.7197
25.8413	26.1209	24.6034	25.2195	25.22	25.8571	25.9135	25.5191	25.4817	25.5101	NaN	NaN	25.2685	25.1647	25.8296	25.9557	25.8832	26.0221	26.1301	26.6432	26.0206	26.7833	25.9825	27.0364	26.6771	24.4402	26.4848	24.403	25.5405	25.6546	25.6549	25.7759	25.4271	25.1193	25.4934	25.9289	25.8663	25.7466	NaN	25.429	24.6534	NaN	NaN	NaN	24.7367	25.3767	25.5627	26.6687	26.2478	26.7316
NaN	NaN	NaN	24.5935	NaN	NaN	23.5972	23.8174	25.6195	24.9918	NaN	NaN	NaN	NaN	NaN	24.0161	23.8094	24.1566	24.46	24.2633	24.1375	24.1061	24.1341	23.8964	23.9317	23.7228	24.3952	23.8999	NaN	NaN	NaN	NaN	NaN	23.8825	NaN	NaN	NaN	24.2887	NaN	NaN	NaN	NaN	NaN	NaN	NaN	NaN	NaN	24.7713	24.9077	24.3336
26.7287	26.7842	27.5134	26.7596	27.5569	26.6966	27.3113	27.2926	21.93	26.4115	25.2483	NaN	24.5466	24.7009	NaN	26.488	27.9364	26.6375	27.4793	27.97	26.7756	26.363	26.4754	24.945	25.7076	27.831	26.6879	28.3619	27.2178	28.286	27.5675	26.2693	28.3469	28.9282	22.8907	24.3613	23.7711	24.9686	NaN	26.0313	26.0479	25.3007	26.914	27.1238	26.8686	25.771	25.5791	27.6808	29.2366	26.1144
NaN	NaN	NaN	NaN	NaN	NaN	NaN	NaN	NaN	NaN	NaN	NaN	NaN	NaN	NaN	NaN	NaN	NaN	NaN	NaN	NaN	NaN	NaN	NaN	23.9959	NaN	NaN	NaN	NaN	NaN	NaN	NaN	NaN	NaN	NaN	NaN	NaN	NaN	NaN	NaN	NaN	NaN	NaN	NaN	NaN	NaN	NaN	NaN	NaN	NaN
29.1931	28.9844	29.842	28.8246	28.3017	27.5039	29.5463	27.2426	28.6114	27.2392	NaN	26.8771	NaN	25.3548	NaN	28.4034	29.3248	27.5884	27.3573	27.1781	27.4218	28.0349	28.2035	27.9751	28.1862	29.9275	28.5489	29.8435	28.2992	30.3845	28.6112	29.0609	28.1088	29.3864	27.4823	28.2755	28.5481	27.8858	24.2495	26.5739	26.4535	26.1975	25.7892	25.8858	28.0332	26.1733	25.4615	26.7575	27.6298	27.4127
27.3891	28.0108	NaN	27.0179	NaN	26.7949	NaN	27.7989	27.4562	26.8276	NaN	NaN	27.5323	26.8334	NaN	27.2379	NaN	26.9612	27.4486	27.9843	NaN	27.3348	NaN	26.491	26.7262	NaN	27.138	NaN	NaN	NaN	28.0064	NaN	28.8728	NaN	NaN	28.4128	NaN	26.8628	NaN	27.3142	27.1308	27.4799	NaN	28.7621	26.6565	27.131	27.3418	27.4278	26.9504	27.9184
NaN	NaN	NaN	NaN	NaN	NaN	NaN	NaN	NaN	NaN	NaN	NaN	NaN	NaN	NaN	NaN	NaN	NaN	NaN	NaN	NaN	NaN	NaN	NaN	NaN	NaN	NaN	NaN	NaN	NaN	NaN	NaN	NaN	NaN	NaN	NaN	NaN	NaN	NaN	NaN	NaN	NaN	NaN	NaN	NaN	NaN	NaN	NaN	NaN	NaN
NaN	NaN	NaN	NaN	24.1355	26.1641	NaN	25.4411	NaN	24.259	NaN	NaN	NaN	NaN	NaN	NaN	23.4079	24.111	24.5995	25.4665	24.5802	25.2939	24.4345	24.9083	24.5221	NaN	24.0132	NaN	NaN	NaN	NaN	24.674	NaN	NaN	NaN	NaN	23.7825	NaN	NaN	24.5438	25.1204	25.1655	25.1483	NaN	NaN	26.0383	25.3128	NaN	23.2604	24.4155
26.631	25.578	24.0238	26.4194	24.983	26.0115	25.4452	26.0665	25.2691	26.2913	NaN	25.2726	26.0727	26.0349	25.4516	26.5065	25.2465	26.6595	26.1588	27.0882	25.8044	27.0843	25.7333	26.3688	25.9818	24.6347	25.9246	24.1638	24.5925	24.7981	24.4502	25.8417	24.7625	24.7787	NaN	25.4146	26.0758	26.4458	25.7538	27.3173	26.1547	27.3454	NaN	25.2517	24.6409	26.3004	26.4579	27.1255	26.7477	24.6426
23.819	NaN	NaN	NaN	NaN	24.1399	NaN	24.1997	NaN	NaN	NaN	NaN	NaN	NaN	NaN	23.3287	NaN	NaN	NaN	NaN	NaN	NaN	24.1983	NaN	NaN	NaN	NaN	NaN	NaN	NaN	NaN	23.9473	NaN	23.9389	25.1969	NaN	NaN	24.1096	NaN	NaN	NaN	NaN	NaN	NaN	NaN	NaN	NaN	NaN	NaN	NaN
28.1749	28.0886	27.6034	26.704	27.8079	26.6047	28.0061	25.4495	24.7986	26.5856	NaN	NaN	27.2923	26.3891	25.2237	27.4488	27.5645	27.4445	28.0309	27.9905	28.6427	26.35	28.6526	26.1795	28.1908	27.005	28.7884	26.3557	27.9025	25.9898	28.3963	27.2219	27.6254	25.9887	NaN	26.8508	27.3475	27.8995	25.2192	27.2711	27.993	27.5063	28.6875	28.057	26.5313	27.6805	27.7136	27.2007	27.1582	26.612
26.1863	25.992	24.3231	25.1329	25.3912	25.1096	NaN	25.231	NaN	25.8804	NaN	NaN	NaN	NaN	NaN	NaN	24.8222	25.0867	26.2451	26.4147	25.8963	25.1439	25.2708	24.7961	24.942	24.3562	25.1874	NaN	25.1305	NaN	25.319	NaN	25.4973	NaN	NaN	24.4739	24.7084	25.5056	25.7195	25.5339	25.7128	25.7361	25.1755	NaN	25.2177	25.8322	26.0599	25.2394	25.3428	25.2487
NaN	NaN	24.6612	23.8091	NaN	NaN	NaN	NaN	23.3948	NaN	NaN	NaN	NaN	NaN	NaN	NaN	23.4923	24.6714	23.4354	NaN	NaN	23.1406	23.2866	NaN	NaN	24.1642	23.8913	NaN	23.7942	NaN	NaN	24.3977	23.7899	23.7189	NaN	23.8411	23.9336	23.5927	NaN	NaN	NaN	NaN	NaN	NaN	NaN	NaN	NaN	NaN	24.4599	NaN
26.9437	27.3078	27.0233	26.7327	26.4169	26.8062	26.7914	26.5068	26.3414	26.2111	NaN	NaN	26.1588	25.9972	NaN	26.4744	26.7638	26.3906	26.5923	27.008	26.8991	27.2773	26.9092	26.705	27.5764	27.0795	26.3742	26.5701	NaN	26.5374	NaN	26.7308	24.9207	27.1921	26.0691	26.4866	27.2785	26.7872	NaN	NaN	25.8004	25.73	NaN	NaN	26.0391	25.8509	25.5599	27.7006	27.2756	25.9078
23.5517	23.9876	23.8068	24.2304	NaN	NaN	24.7752	NaN	24.1531	24.7857	NaN	NaN	NaN	NaN	NaN	23.7742	24.1341	24.7552	25.1265	NaN	25.0673	25.1605	24.8154	24.9056	25.1427	NaN	24.5077	NaN	NaN	NaN	NaN	24.9522	24.67	24.2279	NaN	24.914	25.2638	24.9441	NaN	24.4264	24.5604	25.0875	NaN	NaN	NaN	NaN	NaN	24.1178	23.8579	24.3651
NaN	NaN	NaN	NaN	NaN	NaN	NaN	NaN	NaN	NaN	NaN	NaN	NaN	NaN	NaN	NaN	NaN	NaN	NaN	NaN	NaN	NaN	NaN	NaN	NaN	NaN	NaN	24.1472	NaN	NaN	NaN	NaN	NaN	NaN	NaN	NaN	NaN	NaN	NaN	NaN	NaN	NaN	NaN	NaN	NaN	NaN	NaN	NaN	NaN	NaN
NaN	NaN	24.4718	NaN	NaN	NaN	NaN	NaN	NaN	NaN	NaN	NaN	NaN	NaN	NaN	NaN	NaN	NaN	NaN	NaN	NaN	NaN	NaN	NaN	NaN	NaN	NaN	24.7728	NaN	NaN	NaN	NaN	24.1729	NaN	NaN	NaN	NaN	NaN	NaN	NaN	NaN	NaN	NaN	NaN	NaN	NaN	NaN	NaN	NaN	NaN
24.8956	24.5753	24.9651	25.2394	24.6428	23.9043	NaN	NaN	24.1748	24.7378	NaN	NaN	25.377	NaN	NaN	25.6241	25.2304	25.177	25.312	24.186	23.992	25.0704	25.6673	25.6225	24.689	25.6178	26.354	25.6748	26.3398	25.7897	26.1855	25.3044	26.2022	25.6718	NaN	24.6939	24.7159	24.9722	NaN	NaN	24.4682	NaN	NaN	NaN	NaN	NaN	NaN	26.361	26.2101	26.077
24.8841	24.9349	NaN	26.0618	NaN	25.3409	25.1227	26.7317	NaN	25.1788	NaN	NaN	25.1799	NaN	NaN	25.3001	24.2635	24.8513	24.6276	25.3241	24.7064	24.7388	23.1879	23.793	23.2223	NaN	24.2723	NaN	NaN	NaN	24.1249	23.3137	NaN	NaN	NaN	NaN	NaN	25.9442	NaN	26.2671	25.2961	25.7252	24.5854	24.6025	NaN	25.6371	25.4361	24.4291	25.8053	24.4228
26.2491	26.023	25.8583	26.4082	26.4168	25.9405	25.4424	25.6359	24.6249	26.5159	NaN	26.5595	26.748	26.9994	NaN	26.7961	26.5137	27.5322	27.0039	26.0967	26.3963	26.4786	27.2828	26.4517	27.1111	25.6197	26.7979	26.1388	26.9257	25.6861	26.9115	27.1921	27.2264	26.1778	24.8844	26.5262	27.2232	27.4835	26.3009	25.7345	26.9694	26.6337	NaN	25.7871	26.0124	25.9602	25.6897	26.986	26.3989	27.3758
24.6568	24.4631	25.1183	23.9882	NaN	24.9128	24.6293	24.9915	25.4154	24.7153	NaN	NaN	NaN	NaN	NaN	24.4161	25.2339	25.1191	24.9291	25.0669	24.7881	25.5439	25.0744	24.7021	25.6234	25.1266	23.8554	25.0175	NaN	25.1206	NaN	NaN	NaN	23.9754	25.0835	24.5808	25.0475	NaN	NaN	NaN	24.3982	24.9543	NaN	NaN	NaN	23.6518	NaN	25.0068	24.3458	24.7044
25.5087	25.8738	24.1323	25.0053	24.3796	24.8826	NaN	26.8528	24.5388	26.529	NaN	NaN	26.714	NaN	NaN	26.2429	25.0625	26.9776	25.7742	25.4235	25.3532	27.1404	25.6363	26.9228	26.6339	24.7776	25.6823	24.1889	NaN	24.6479	NaN	25.7055	24.6425	23.9465	24.8777	25.8052	26.2256	25.3433	NaN	25.2841	26.2223	NaN	NaN	24.9349	NaN	25.9272	24.7638	27.6155	27.0214	26.5891
24.5357	NaN	24.9899	NaN	NaN	NaN	24.9099	NaN	NaN	NaN	NaN	NaN	NaN	NaN	NaN	NaN	24.8081	NaN	NaN	NaN	NaN	NaN	NaN	NaN	NaN	25.7981	NaN	25.4495	NaN	26.2287	NaN	NaN	NaN	NaN	NaN	NaN	NaN	NaN	NaN	NaN	NaN	NaN	NaN	NaN	25.129	NaN	NaN	NaN	NaN	NaN
24.9483	25.4125	26.1887	24.0086	23.8755	NaN	24.8832	NaN	NaN	NaN	NaN	NaN	NaN	NaN	NaN	24.3777	24.741	NaN	NaN	NaN	NaN	NaN	NaN	NaN	NaN	25.9258	NaN	26.6327	NaN	26.028	NaN	24.4258	24.6186	26.4915	24.9799	NaN	23.3914	NaN	NaN	NaN	NaN	NaN	NaN	NaN	24.9672	NaN	NaN	NaN	NaN	NaN
23.5725	NaN	NaN	23.5019	NaN	24.0145	NaN	23.8728	NaN	NaN	NaN	NaN	NaN	NaN	NaN	23.4746	NaN	24.3444	NaN	23.3765	NaN	23.7036	NaN	23.5023	NaN	NaN	22.7013	NaN	NaN	NaN	NaN	NaN	NaN	NaN	NaN	NaN	NaN	23.5142	NaN	NaN	23.9631	NaN	NaN	NaN	NaN	NaN	NaN	23.0677	23.2981	NaN
24.8571	24.7829	25.7409	25.2758	NaN	NaN	NaN	NaN	NaN	NaN	NaN	NaN	NaN	NaN	NaN	NaN	NaN	NaN	NaN	NaN	NaN	NaN	NaN	23.8169	NaN	24.1079	NaN	24.6947	NaN	25.5843	NaN	25.3232	NaN	NaN	NaN	NaN	NaN	25.084	NaN	NaN	NaN	NaN	NaN	NaN	NaN	NaN	NaN	NaN	NaN	NaN
27.6901	27.5272	28.0323	26.3363	23.8588	24.7019	26.0235	24.9171	26.3835	25.54	NaN	NaN	NaN	NaN	NaN	25.7475	26.1699	24.551	25.1848	25.3606	25.0291	26.1211	26.7295	25.1025	26.4821	28.1488	26.0085	27.8552	NaN	25.9498	27.4238	26.1559	27.753	27.9723	26.2784	26.4894	26.9734	25.6448	NaN	NaN	25.5935	NaN	NaN	NaN	26.7591	25.8096	25.713	25.9184	26.8056	25.3993
25.1755	25.2094	NaN	NaN	NaN	NaN	NaN	NaN	24.026	NaN	NaN	NaN	NaN	24.1305	NaN	NaN	NaN	26.1062	24.4908	24.7997	NaN	NaN	NaN	24.3357	25.2664	24.6541	NaN	NaN	24.4295	24.7983	NaN	NaN	NaN	NaN	NaN	NaN	25.1578	NaN	NaN	NaN	24.7138	NaN	NaN	NaN	24.9515	25.0862	24.9849	NaN	NaN	24.752
NaN	NaN	NaN	NaN	NaN	NaN	NaN	NaN	NaN	NaN	NaN	NaN	NaN	NaN	NaN	NaN	NaN	NaN	NaN	NaN	NaN	NaN	NaN	NaN	NaN	NaN	NaN	NaN	NaN	NaN	NaN	NaN	NaN	NaN	NaN	NaN	NaN	NaN	NaN	NaN	NaN	NaN	NaN	NaN	NaN	NaN	NaN	22.753	23.1054	NaN
25.6541	25.9388	NaN	25.7958	NaN	25.1325	24.3316	26.0261	24.6561	25.3608	NaN	NaN	25.818	25.1238	NaN	24.9227	25.1241	25.8735	25.5333	26.2215	25.1255	26.7601	25.557	26.6137	26.5511	23.2646	26.1069	NaN	NaN	NaN	NaN	24.7663	NaN	NaN	NaN	24.9367	25.1685	25.5328	NaN	24.3844	25.4247	25.2013	NaN	NaN	24.1265	25.3905	25.6395	25.2137	24.9478	25.5176
25.6874	25.0912	23.8361	26.115	NaN	NaN	NaN	NaN	27.5659	25.1912	NaN	26.0047	NaN	NaN	NaN	24.6345	NaN	24.062	24.824	25.0494	24.6047	25.3069	25.852	24.1181	25.3155	NaN	NaN	23.4002	NaN	NaN	NaN	24.4526	24.4621	NaN	24.6564	24.8623	22.6326	24.4519	NaN	NaN	NaN	NaN	NaN	NaN	NaN	NaN	NaN	26.1679	NaN	24.3594
30.0182	30.2744	30.2112	30.5842	30.0139	29.5107	30.3438	29.6155	31.9666	30.4023	29.3778	28.5693	28.5602	28.7988	28.1332	30.6397	30.5824	30.9635	30.5441	30.446	30.5004	30.7087	30.2566	32.01	30.9045	30.2037	29.9852	30.8978	30.6264	30.7191	30.8321	31.3871	29.6078	29.4574	29.9407	31.7827	31.4446	30.8423	30.0341	31.4633	29.2982	29.8685	29.2234	29.4856	29.3477	30.5892	30.6663	31.9138	31.6877	31.2293
26.6851	26.6565	27.3383	28.4411	26.849	26.2894	26.5192	26.163	27.2968	24.3724	NaN	NaN	26.0455	26.6356	NaN	26.711	26.9088	25.086	27.9059	28.1727	26.3455	25.6944	28.2481	24.7897	28.1074	27.5223	28.3948	26.615	27.9732	24.5912	27.8904	27.0543	28.55	27.4499	27.6228	26.3031	25.5955	26.3563	25.8203	NaN	25.0271	25.4021	27.4432	26.9931	26.2159	26.4427	25.5756	26.1586	26.2052	27.3816
30.885	30.8436	31.6555	30.2718	30.6854	29.4703	29.9795	28.5571	29.0227	28.5071	28.3372	27.1551	29.9743	30.2898	29.738	30.0091	30.5635	28.9549	29.8296	29.7986	30.2935	29.0875	29.9272	28.7385	29.8439	32.0535	30.9843	31.9198	31.1839	31.3776	31.2933	29.9429	30.7445	30.9173	29.0976	29.4084	29.8713	30.246	28.0176	28.2802	28.9858	28.2094	29.4945	30.4545	30.2795	29.4152	29.5242	28.9424	29.7649	29.531
23.2498	22.7583	NaN	23.5099	NaN	NaN	NaN	24.1887	NaN	NaN	NaN	NaN	NaN	NaN	NaN	NaN	NaN	23.1997	NaN	NaN	NaN	23.0804	NaN	23.2058	NaN	NaN	NaN	NaN	NaN	NaN	NaN	NaN	NaN	NaN	NaN	NaN	NaN	NaN	NaN	NaN	23.4631	NaN	NaN	NaN	NaN	NaN	23.0667	NaN	NaN	NaN
28.8571	28.8842	28.694	28.3558	28.451	28.8164	28.0005	28.08	26.8802	28.4836	25.3664	24.4264	28.5555	27.7802	27.4443	28.3587	28.1596	28.0048	29.1635	28.3936	29.5326	28.1743	29.3378	28.0914	29.5814	27.8032	27.8099	27.6183	26.9418	27.3021	27.7286	28.956	28.4196	27.7555	28.0469	29.6818	29.9259	29.2245	25.2612	28.0249	27.8148	28.4514	28.3316	27.9321	27.2602	28.2807	28.2011	28.152	28.3654	29.2258
26.4225	25.9039	27.1478	27.2274	25.8687	24.9832	25.5313	25.4102	26.0669	25.7106	NaN	NaN	26.6088	26.2447	NaN	25.6145	25.0151	25.4062	25.1973	24.9944	24.8888	25.0543	26.3648	24.3263	25.6774	26.0491	25.6437	26.6917	27.0318	26.5381	26.5848	26.5286	26.1831	26.5024	26.6931	25.4785	25.1585	26.0499	26.1077	NaN	26.1283	NaN	NaN	NaN	NaN	NaN	NaN	26.3336	25.8654	26.1488
28.186	27.8622	29.5656	26.9974	26.8071	25.7845	26.8365	25.5113	27.7381	27.0279	NaN	NaN	NaN	NaN	NaN	25.6369	27.7136	27.1235	27.3154	26.18	26.5626	26.8633	27.979	26.5255	27.2784	29.0513	26.9672	29.442	26.2015	26.5717	25.8347	27.1438	26.5317	29.3459	25.9619	26.6603	28.7729	26.8887	24.5949	24.8935	25.1146	25.621	27.1604	25.2548	27.9293	25.8712	26.054	25.1224	26.429	27.2867
23.7827	NaN	25.7492	26.3327	25.0877	NaN	NaN	NaN	NaN	NaN	NaN	NaN	NaN	NaN	NaN	26.4495	NaN	25.879	NaN	NaN	NaN	NaN	26.5736	25.0472	24.1515	26.9316	27.6145	25.4107	27.564	25.2355	28.1304	26.096	28.7338	27.0019	26.2129	25.3153	25.9725	26.5534	NaN	NaN	NaN	NaN	NaN	NaN	NaN	NaN	NaN	25.3107	27.3567	25.672
28.0869	27.8048	29.8196	30.0064	25.9247	27.359	24.9171	27.3819	31.7203	27.8313	24.7911	27.9832	25.8889	25.1117	NaN	27.041	25.0468	26.2233	26.7838	22.8715	25.9604	27.0868	28.2571	28.0904	28.3195	26.1189	28.2991	21.0367	28.4962	24.0627	29.4451	28.5279	27.6753	25.7416	31.2065	29.0419	27.4597	28.4943	27.1819	NaN	25.8703	NaN	NaN	NaN	23.0695	NaN	NaN	29.0215	27.0796	29.6831
22.8175	NaN	28.0926	29.2187	NaN	26.2252	24.9878	26.2291	30.533	31.2588	27.6686	28.242	25.9644	26.8065	25.3113	27.0826	22.7756	23.0958	25.1109	NaN	24.8797	29.7656	28.516	30.2991	30.3986	20.1936	23.0549	21.8845	24.8825	19.5086	25.8373	29.5367	23.4992	23.17	29.9449	28.3247	26.7403	28.1635	24.8676	21.9328	26.0733	21.8915	NaN	NaN	22.9276	25.3243	23.0246	30.0946	26.1113	28.8175
27.4418	26.2866	26.2909	27.8737	26.0308	26.7672	25.4656	26.8862	27.4967	26.0365	25.8769	NaN	25.3084	25.7719	NaN	27.427	26.6824	27.6253	26.062	27.1772	25.8659	27.9111	26.8528	28.1563	27.5781	24.9515	26.0254	25.1071	26.9776	23.0652	26.4586	28.2765	26.4104	24.8319	29.2535	28.1191	27.3251	28.5314	25.8058	25.7919	27.2834	26.5851	NaN	25.3427	24.0462	NaN	NaN	27.9126	27.9239	27.9711
27.1882	26.6192	29.2999	27.9606	26.921	26.5679	27.0845	25.5265	25.993	25.1029	NaN	NaN	24.5532	24.4621	NaN	26.3568	27.3918	24.5318	25.4436	24.2852	24.5922	26.5915	26.601	26.8654	26.6796	29.2802	27.5173	29.6119	28.9427	29.4334	29.2009	27.9683	28.7589	28.6826	27.7685	26.1481	25.9784	25.2176	NaN	NaN	23.1163	NaN	NaN	NaN	NaN	NaN	NaN	26.8002	27.6904	26.7334
30.5568	30.2838	31.6308	30.1906	30.7545	30.1631	31.2199	29.028	27.9557	28.0972	27.3846	26.5612	27.741	28.7565	28.3648	30.2126	31.4881	28.883	29.7752	29.4125	30.2923	28.4712	29.9008	28.1466	29.4048	31.3554	29.0619	31.5117	29.4057	31.6969	30.0866	30.4989	30.112	31.8837	29.3102	29.1098	29.6902	28.6668	28.6361	28.9298	28.3572	28.6655	29.2138	29.7071	30.4075	28.4084	29.5429	29.2158	30.2644	29.0048
28.5399	27.0855	20.6131	24.3115	29.4583	29.579	29.9471	29.9371	22.8185	22.6011	NaN	NaN	NaN	NaN	NaN	32.0787	31.3581	32.098	26.8203	29.0081	25.8807	23.224	NaN	NaN	NaN	21.6323	20.8685	20.9589	NaN	20.9855	21.9043	30.7683	21.1906	22.3914	28.2132	21.9146	22.6123	31.3148	30.4437	31.243	30.6628	31.1142	23.9027	23.9182	NaN	21.0439	23.4646	25.2651	26.0041	NaN
31.9113	31.9543	32.7161	32.0033	31.8646	31.6249	31.9409	31.4917	33.9803	31.7995	31.5014	30.9283	31.4953	30.8783	31.2667	31.8227	32.43	31.6945	31.8907	31.1874	31.4072	32.5674	32.2909	33.788	32.783	32.5528	32.0085	32.6518	32.7083	32.6506	32.5339	32.4321	32.6346	32.7849	32.679	32.7681	32.6308	31.9535	31.879	31.5882	30.9807	30.5016	29.9541	31.0104	31.5332	31.5244	31.6141	33.5749	33.0599	33.5725
28.7309	27.8545	29.3268	29.9813	29.1909	29.2361	29.3431	29.5862	28.0903	28.9082	28.1838	28.3068	27.3839	28.3919	27.4868	27.7484	29.4615	28.1291	29.7252	28.7808	29.0768	28.456	28.4041	27.9598	28.3745	29.6998	28.4078	29.2172	30.1342	29.3971	29.9051	28.4678	29.0244	29.18	28.5151	27.6276	28.1436	28.1944	27.3862	27.4675	27.7761	27.6171	29.3629	29.8286	28.4459	28.4088	27.8324	28.1146	28.6855	28.0654
26.7206	26.0853	27.412	27.7456	24.6387	26.8497	25.7389	26.8002	30.2916	25.8238	NaN	27.0156	26.6823	27.4632	26.9118	27.6538	24.2032	25.4268	26.5995	24.2651	26.2977	26.3901	27.6621	28.5415	27.4722	23.2771	26.8669	NaN	26.5732	NaN	28.0246	26.2058	NaN	24.2888	29.0675	28.2317	25.7552	26.954	28.0915	NaN	NaN	NaN	NaN	24.5831	25.8679	26.5453	26.3878	27.0393	26.0449	27.9967
23.433	22.942	23.5522	23.4908	NaN	24.3884	NaN	NaN	27.2909	23.1965	NaN	NaN	NaN	23.9654	NaN	NaN	NaN	NaN	NaN	NaN	NaN	NaN	NaN	24.8171	25.1354	NaN	NaN	NaN	NaN	NaN	NaN	23.4951	23.4606	NaN	25.7473	24.8098	NaN	23.8905	NaN	NaN	NaN	NaN	NaN	NaN	NaN	23.535	NaN	24.3052	NaN	24.5331
29.8609	29.9435	28.9802	29.1192	26.6359	27.6348	26.206	28.2274	27.2865	29.2882	25.5023	28.7564	26.4047	26.734	25.705	25.0053	26.126	25.454	28.1061	27.4295	26.0886	27.3942	28.1922	27.6866	27.7853	23.4942	25.9363	NaN	26.9967	NaN	28.8542	26.8975	27.4643	24.4046	27.2931	24.7091	25.9076	27.0845	25.7602	23.908	NaN	NaN	NaN	NaN	NaN	25.282	25.8063	24.873	25.2154	28.5169
NaN	NaN	NaN	NaN	NaN	NaN	NaN	NaN	NaN	NaN	NaN	NaN	NaN	NaN	NaN	NaN	NaN	NaN	NaN	NaN	NaN	NaN	NaN	NaN	NaN	NaN	NaN	NaN	NaN	NaN	NaN	NaN	NaN	NaN	NaN	NaN	NaN	NaN	NaN	NaN	NaN	NaN	NaN	NaN	NaN	NaN	NaN	NaN	NaN	NaN
24.2353	NaN	24.7664	NaN	NaN	24.8298	NaN	NaN	25.2701	NaN	NaN	NaN	NaN	NaN	NaN	NaN	NaN	NaN	NaN	NaN	NaN	NaN	26.6592	24.7176	25.599	NaN	NaN	NaN	NaN	NaN	NaN	NaN	NaN	NaN	26.4648	NaN	NaN	24.4716	NaN	NaN	NaN	NaN	NaN	NaN	NaN	NaN	NaN	NaN	NaN	NaN
NaN	22.6113	22.9158	23.176	NaN	23.2265	NaN	NaN	26.8669	NaN	NaN	NaN	NaN	NaN	NaN	NaN	NaN	NaN	NaN	NaN	NaN	NaN	NaN	23.1118	NaN	NaN	NaN	NaN	NaN	NaN	NaN	23.7451	NaN	NaN	27.309	23.3913	NaN	23.3322	NaN	NaN	NaN	NaN	NaN	NaN	NaN	NaN	NaN	22.6139	NaN	23.8465
27.6029	27.0043	27.0902	26.8826	NaN	26.8394	NaN	25.7314	30.6438	25.8371	NaN	27.903	NaN	25.4915	NaN	26.4243	21.5456	24.8662	25.877	26.5057	25.4971	25.626	26.4381	29.2065	26.5606	23.4534	26.478	NaN	25.397	22.9044	27.0265	25.59	25.5351	NaN	30.5738	28.8863	26.082	26.8176	26.6081	NaN	NaN	NaN	NaN	NaN	NaN	25.5489	25.241	27.865	23.2401	29.3064
24.0663	24.316	24.6543	24.7858	NaN	NaN	NaN	NaN	27.262	NaN	NaN	NaN	NaN	NaN	NaN	NaN	NaN	NaN	NaN	NaN	NaN	23.2922	23.2482	24.4127	23.3996	NaN	NaN	NaN	NaN	NaN	24.0117	23.2038	NaN	NaN	26.6509	24.4163	NaN	NaN	NaN	NaN	NaN	NaN	NaN	NaN	22.4848	NaN	NaN	NaN	NaN	24.0914
27.9901	27.8081	27.9182	27.8848	26.3694	29.4063	27.0691	28.6151	28.8929	26.8643	NaN	26.4578	26.5097	27.7719	26.7102	26.6413	23.8777	25.9856	26.5077	25.4868	26.0284	26.4643	27.0596	27.3713	27.3081	24.5608	27.2781	NaN	26.4601	NaN	28.0553	26.2363	24.7059	NaN	28.4721	27.3302	25.8082	27.2002	27.674	25.74	24.7696	25.5927	26.028	25.6691	26.3984	26.8466	27.306	27.019	26.7042	28.4313
NaN	NaN	NaN	NaN	NaN	NaN	NaN	NaN	NaN	NaN	NaN	NaN	NaN	NaN	NaN	24.5368	24.7472	NaN	NaN	NaN	NaN	NaN	NaN	NaN	NaN	NaN	NaN	NaN	NaN	NaN	NaN	NaN	NaN	NaN	NaN	NaN	NaN	NaN	NaN	NaN	NaN	NaN	NaN	NaN	NaN	NaN	NaN	NaN	NaN	NaN
31.6937	29.5858	31.5312	30.7123	30.696	32.0539	30.7074	32.0875	30.1135	27.4097	29.5502	29.4715	30.444	30.3533	29.3644	31.6031	28.0158	29.4243	29.6531	28.0433	27.6576	28.1081	29.5374	27.2038	27.9068	29.971	28.0049	29.0305	33.2134	28.5202	29.7207	33.0146	31.8082	29.6827	35.5058	32.2349	30.9547	33.0008	30.2225	27.2139	26.8997	26.3647	28.7356	27.1638	27.5932	27.3641	26.8497	30.6697	28.8885	32.8743
31.1964	31.0269	30.6343	30.7939	31.8093	30.935	30.5513	31.1182	29.772	30.1517	29.1675	29.4492	29.2567	30.6733	28.6532	31.1536	31.0204	31.5203	31.6536	29.918	31.4602	30.6785	32.651	30.4993	31.664	30.4077	32.2106	29.8954	31.993	29.0908	31.6437	31.3422	32.2926	31.2944	32.1373	30.877	30.903	31.0526	30.5815	30.861	30.78	30.7576	31.469	31.3215	30.1736	30.0716	29.9431	29.3566	30.0267	31.4852
26.1812	25.2241	25.5871	25.546	26.0535	24.4059	26.332	NaN	24.5026	26.5744	NaN	26.8783	24.8147	24.5115	NaN	25.9823	25.4362	25.8276	26.6258	23.5063	26.1956	25.6696	26.3726	25.3318	25.6462	24.8205	26.569	24.5104	26.1784	25.6569	26.3232	26.2798	26.3308	22.5173	26.7442	25.1361	26.3346	26.805	NaN	NaN	NaN	NaN	25.3374	25.8747	25.5472	25.6744	24.7945	25.3485	24.8623	26.4691
NaN	NaN	NaN	NaN	NaN	NaN	NaN	NaN	NaN	NaN	NaN	NaN	NaN	NaN	NaN	NaN	NaN	NaN	NaN	NaN	NaN	NaN	NaN	NaN	NaN	NaN	NaN	NaN	NaN	NaN	NaN	NaN	NaN	NaN	NaN	NaN	NaN	NaN	NaN	NaN	NaN	24.1893	NaN	NaN	NaN	NaN	NaN	NaN	NaN	NaN
29.2127	28.6125	30.04	29.7596	23.7807	27.6829	25.6751	26.203	30.8926	26.8165	NaN	27.864	27.6285	28.9331	27.3196	25.3974	22.8023	24.9239	26.4837	25.7869	25.8938	27.5089	28.3403	28.5658	28.0494	25.4085	27.1642	NaN	26.5119	22.629	28.2891	26.5886	26.4739	24.6823	30.3464	26.56	23.4359	27.7645	28.9143	26.2687	26.6819	27.4768	26.5508	26.7024	27.3158	27.3194	27.6301	27.9401	27.2434	30.3713
32.2609	32.2384	33.1527	33.1798	30.8122	33.0492	31.6435	32.6631	34.3074	31.5609	31.5036	31.9575	31.7969	32.4178	31.9983	31.6619	30.1831	31.2775	32.0969	30.6713	31.0519	31.5239	32.0306	32.1178	32.3183	30.4103	32.5139	28.4647	32.2731	29.0999	33.4507	32.3364	30.7796	29.7506	34.3343	33.4153	31.676	32.99	33.4405	30.7368	30.1077	30.8943	32.2605	31.547	31.9648	31.7972	32.232	32.2823	31.6224	33.8393
29.8208	29.4946	30.3732	29.896	28.3667	29.9742	28.7425	29.2079	32.8877	28.9804	29.1058	29.396	27.7533	29.0463	28.1093	28.4241	27.345	27.8935	29.153	28.3266	29.2997	29.3714	29.428	30.3897	30.1346	26.8425	29.0701	25.6855	29.754	26.4939	30.8666	28.9518	28.3953	26.8495	31.3385	29.9171	27.957	29.419	30.6468	27.6172	26.7674	28.1098	30.0931	29.3771	29.3639	29.5708	29.5757	30.1086	28.7541	31.0399
28.6606	28.6555	28.4619	28.8948	26.6606	28.0601	27.034	27.706	29.7143	27.0679	27.3923	27.404	28.3725	28.019	28.5098	28.0016	26.9808	27.4088	27.8577	27.939	27.5195	27.9748	28.5436	28.8214	28.707	27.2664	28.6315	26.4279	29.3955	26.5832	29.7466	28.0318	27.5338	26.7062	29.776	28.3944	26.7372	28.5386	28.3937	26.9749	26.6606	27.0104	28.0377	27.6467	27.4547	27.7519	28.0784	28.2311	27.3779	29.4938
30.7726	30.4112	29.9237	30.2385	28.445	29.3416	27.9566	29.1901	31.7196	29.5244	28.4491	29.512	28.512	30.8415	28.4937	28.4652	27.2198	27.6139	28.6988	27.5722	29.0695	28.7498	29.272	29.7941	29.4681	27.0297	29.1491	26.4195	29.3103	25.5909	30.1646	30.0501	29.5216	27.0884	32.2644	30.2443	28.0253	30.1039	30.9992	27.5891	28.2874	29.2952	28.7353	28.1008	29.8219	29.8511	29.2716	29.096	28.4346	31.3329
32.132	31.7958	31.7811	31.9724	30.212	32.5278	31.0301	31.6084	32.8169	31.1136	30.2085	31.2948	30.7723	31.543	31.1234	31.1744	29.3209	30.3721	30.7975	29.7838	30.6556	30.9354	31.4532	31.8399	31.7554	29.2623	31.4276	27.9572	31.4393	28.0331	32.413	31.1724	30.6385	28.8407	32.799	32.571	30.8421	31.5696	31.95	29.6187	29.7086	30.0469	30.2269	29.5266	30.8405	30.7592	31.1463	31.0933	30.4308	32.2435
24.8643	24.2972	25.263	25.2493	NaN	23.2357	24.1348	23.7946	30.0673	23.2349	NaN	22.9301	23.039	23.564	NaN	22.4728	NaN	NaN	21.4056	NaN	NaN	23.0285	23.655	24.8906	23.5194	NaN	21.8262	NaN	22.3806	NaN	23.0951	23.2881	24.1381	NaN	27.0547	24.9972	22.1293	23.2564	23.5136	NaN	NaN	NaN	NaN	NaN	22.7907	22.9264	22.3659	23.997	NaN	28.0871
NaN	NaN	NaN	NaN	NaN	NaN	NaN	NaN	25.9474	NaN	NaN	NaN	NaN	NaN	NaN	NaN	NaN	NaN	NaN	NaN	NaN	NaN	NaN	NaN	NaN	NaN	NaN	NaN	NaN	NaN	NaN	NaN	NaN	NaN	NaN	NaN	NaN	NaN	NaN	NaN	NaN	NaN	NaN	NaN	NaN	NaN	NaN	NaN	NaN	NaN
25.2317	25.1883	26.2651	25.1912	27.3983	26.1069	25.7252	24.3551	25.7073	NaN	NaN	26.0488	NaN	24.7771	NaN	25.2441	27.0935	24.741	25.0059	26.1302	25.1737	24.0561	NaN	24.2391	NaN	25.8539	24.4058	26.9119	25.5809	24.7376	24.8517	25.2689	27.2761	27.5073	27.8673	24.0956	NaN	25.0663	27.5681	26.1209	26.2312	26.123	25.017	24.9538	24.8761	NaN	NaN	NaN	NaN	NaN
27.8641	27.9893	28.2762	28.3991	NaN	26.7137	25.3487	26.4475	29.5236	25.646	NaN	25.9444	25.8977	25.3187	25.5422	26.7512	NaN	25.5655	26.1497	24.801	25.3286	27.1453	27.7537	27.8651	27.514	24.9807	27.4741	23.5248	26.8708	NaN	28.6169	27.8321	26.9277	24.5492	28.9767	27.4849	25.8123	28.5505	NaN	NaN	NaN	NaN	NaN	NaN	25.1908	25.4878	24.9585	27.813	26.8781	29.1925
25.9936	26.5759	26.2384	26.4704	26.2102	25.3936	26.7698	24.5252	25.7575	24.013	NaN	24.4515	24.5731	NaN	NaN	24.8043	25.8447	22.3005	24.614	22.159	NaN	24.0624	24.8849	24.4262	24.2807	26.1498	25.6713	25.7771	25.5345	25.4645	26.7526	23.9279	26.3463	26.4491	NaN	NaN	25.6196	24.4315	25.6217	NaN	NaN	NaN	NaN	NaN	NaN	NaN	NaN	23.3756	24.307	29.4838
NaN	NaN	NaN	NaN	NaN	NaN	NaN	NaN	NaN	NaN	NaN	NaN	NaN	NaN	NaN	NaN	NaN	NaN	NaN	NaN	NaN	NaN	NaN	NaN	NaN	NaN	NaN	NaN	NaN	NaN	NaN	NaN	NaN	NaN	NaN	NaN	NaN	NaN	NaN	NaN	NaN	NaN	NaN	NaN	NaN	NaN	NaN	NaN	NaN	NaN
25.1617	24.7483	25.1346	23.7792	25.1388	24.7594	24.8368	23.549	23.8998	NaN	NaN	NaN	24.4401	NaN	NaN	24.2208	24.1963	23.2357	23.2785	23.4884	23.359	NaN	23.269	NaN	NaN	25.3386	24.4998	23.9796	24.6164	24.5784	25.404	24.0497	25.3222	24.8286	NaN	23.0529	23.4671	23.9782	NaN	NaN	NaN	NaN	NaN	NaN	NaN	NaN	NaN	NaN	23.5914	23.3748
NaN	NaN	NaN	NaN	NaN	NaN	NaN	NaN	NaN	NaN	NaN	NaN	NaN	NaN	NaN	NaN	NaN	NaN	NaN	NaN	NaN	NaN	NaN	NaN	NaN	NaN	NaN	NaN	NaN	NaN	NaN	NaN	NaN	NaN	NaN	NaN	NaN	NaN	NaN	NaN	NaN	NaN	NaN	NaN	NaN	NaN	NaN	NaN	NaN	NaN
NaN	24.948	25.8111	NaN	NaN	24.7254	NaN	NaN	NaN	NaN	NaN	NaN	NaN	NaN	NaN	25.3702	25.891	NaN	NaN	NaN	NaN	NaN	NaN	NaN	NaN	26.5626	NaN	25.4901	NaN	25.6272	25.207	24.5699	NaN	NaN	NaN	NaN	NaN	NaN	NaN	NaN	NaN	NaN	24.9563	NaN	NaN	NaN	24.7571	NaN	NaN	NaN
NaN	NaN	NaN	NaN	NaN	NaN	NaN	NaN	NaN	NaN	NaN	NaN	NaN	NaN	NaN	NaN	NaN	NaN	NaN	NaN	NaN	NaN	NaN	NaN	NaN	NaN	NaN	23.6843	NaN	NaN	NaN	NaN	NaN	NaN	NaN	NaN	NaN	NaN	NaN	NaN	NaN	NaN	NaN	NaN	NaN	NaN	NaN	NaN	NaN	NaN
NaN	NaN	NaN	NaN	NaN	NaN	NaN	NaN	25.1171	NaN	NaN	NaN	NaN	NaN	NaN	NaN	NaN	NaN	NaN	NaN	NaN	NaN	NaN	NaN	NaN	NaN	NaN	NaN	NaN	NaN	NaN	NaN	NaN	NaN	24.8243	NaN	NaN	NaN	NaN	NaN	NaN	NaN	NaN	NaN	NaN	NaN	NaN	NaN	NaN	NaN
25.0707	24.0279	26.0164	26.6788	NaN	NaN	NaN	NaN	27.5069	23.9144	NaN	NaN	NaN	NaN	NaN	NaN	NaN	NaN	NaN	NaN	NaN	NaN	24.3877	24.4512	23.2898	NaN	24.5979	NaN	NaN	NaN	26.3712	27.1971	NaN	NaN	29.2263	26.1696	23.1892	27.0405	NaN	NaN	NaN	NaN	NaN	NaN	NaN	NaN	NaN	25.5636	22.9301	26.1759
NaN	NaN	NaN	NaN	NaN	NaN	NaN	NaN	26.9336	NaN	NaN	NaN	NaN	NaN	NaN	NaN	NaN	NaN	NaN	NaN	NaN	NaN	NaN	NaN	NaN	NaN	NaN	NaN	NaN	NaN	NaN	NaN	NaN	NaN	27.8586	NaN	NaN	NaN	24.8321	NaN	NaN	NaN	NaN	NaN	NaN	NaN	NaN	NaN	NaN	NaN
23.8654	NaN	26.2637	26.183	NaN	22.9823	NaN	NaN	27.6293	NaN	NaN	NaN	NaN	NaN	NaN	NaN	NaN	NaN	NaN	NaN	NaN	NaN	NaN	23.7404	NaN	NaN	NaN	NaN	NaN	NaN	NaN	24.3959	NaN	NaN	27.5517	NaN	NaN	24.9485	NaN	NaN	NaN	NaN	NaN	NaN	NaN	NaN	NaN	23.321	NaN	25.8504
27.9433	27.9427	29.4967	30.0837	NaN	25.8353	24.3798	26.3469	30.6023	27.2124	27.733	29.6499	26.6699	27.2038	25.5265	26.1724	23.2047	NaN	26.2671	25.0946	25.2914	26.679	27.885	27.8609	27.3009	25.74	28.3042	24.8107	28.263	24.4115	29.6315	29.2001	26.7889	26.0263	31.9584	29.1264	27.5152	29.4828	29.4481	26.4128	27.6168	25.2281	25.4284	24.3004	26.2131	26.4383	26.1131	28.3552	27.3826	29.6618
29.0809	29.2869	31.4843	31.7729	24.9732	27.4222	NaN	26.4007	33.156	29.0946	27.6552	30.9427	26.5756	27.6369	27.644	26.1491	23.6351	25.9464	27.934	26.6934	27.1879	27.7636	28.8706	29.9747	28.3756	28.143	30.3116	26.1811	29.6876	25.382	30.6819	30.5568	28.2374	27.4409	33.8022	31.2927	29.111	30.5693	30.7007	25.8848	27.8736	26.3576	26.1037	NaN	26.5299	26.5077	26.6427	30.5311	28.6609	31.3409
26.8908	26.1276	29.4528	30.101	NaN	25.5109	NaN	24.0243	31.1915	24.0008	25.1145	26.2101	23.5701	NaN	NaN	NaN	NaN	NaN	23.518	NaN	NaN	26.0415	26.5909	28.369	26.7966	25.3204	26.1779	23.555	26.2833	NaN	28.6653	28.035	24.894	23.4416	31.8656	27.2351	24.2009	26.911	24.4716	NaN	NaN	NaN	NaN	NaN	NaN	NaN	NaN	27.7459	24.5885	29.1951
25.5063	26.0744	28.7267	27.7824	NaN	NaN	NaN	23.6189	28.849	NaN	NaN	25.3724	24.578	24.329	NaN	NaN	NaN	22.7314	23.3213	23.2772	NaN	23.852	26.7327	26.5929	24.0328	23.134	25.0876	NaN	25.2957	NaN	26.8202	26.1535	25.1061	23.8094	31.1576	25.8102	22.4801	25.5809	25.3106	NaN	23.8049	NaN	NaN	NaN	NaN	NaN	NaN	25.189	24.3373	27.2462
NaN	NaN	25.4161	25.7098	NaN	NaN	NaN	NaN	25.2232	NaN	NaN	24.5444	NaN	NaN	NaN	NaN	NaN	NaN	NaN	NaN	NaN	NaN	NaN	NaN	NaN	NaN	NaN	NaN	NaN	NaN	NaN	24.6203	NaN	NaN	26.7372	NaN	NaN	NaN	25.3386	NaN	NaN	NaN	NaN	NaN	NaN	NaN	NaN	24.9196	NaN	NaN
28.5992	27.5311	26.2417	27.5624	NaN	25.7105	24.3539	24.945	28.2981	24.5889	NaN	26.612	NaN	NaN	24.4963	24.8274	NaN	NaN	24.0022	24.0781	NaN	NaN	22.0639	23.3322	NaN	NaN	NaN	NaN	25.7481	NaN	27.6433	26.5938	25.8059	NaN	30.0162	26.1042	NaN	26.6903	30.2115	NaN	25.1116	NaN	NaN	NaN	27.4147	26.25	26.5516	26.0902	24.5001	27.5787
27.9509	27.8176	30.5753	29.9833	24.2818	26.6528	23.7615	25.964	30.8156	26.3921	NaN	27.23	26.6338	26.8948	26.4393	25.9135	NaN	23.0944	25.7933	23.4994	24.3819	26.5961	28.1365	27.7336	27.846	24.0061	26.7195	25.5236	29.4911	NaN	30.1989	31.1064	27.6365	26.0026	32.7089	30.4095	26.9709	31.0435	28.2825	NaN	25.5905	NaN	NaN	NaN	25.6538	26.1207	25.4371	27.9405	26.6378	29.4124
NaN	NaN	NaN	NaN	NaN	NaN	NaN	NaN	NaN	NaN	NaN	NaN	NaN	NaN	NaN	NaN	NaN	NaN	NaN	NaN	NaN	NaN	NaN	NaN	NaN	NaN	NaN	NaN	NaN	NaN	NaN	NaN	NaN	NaN	NaN	NaN	NaN	NaN	NaN	NaN	NaN	NaN	NaN	NaN	NaN	NaN	NaN	NaN	NaN	NaN
NaN	NaN	NaN	NaN	NaN	NaN	NaN	NaN	NaN	NaN	NaN	NaN	NaN	NaN	NaN	NaN	NaN	NaN	NaN	NaN	NaN	NaN	NaN	NaN	NaN	NaN	NaN	NaN	NaN	NaN	NaN	NaN	NaN	NaN	NaN	NaN	NaN	NaN	NaN	NaN	NaN	NaN	NaN	NaN	NaN	NaN	NaN	NaN	NaN	NaN
NaN	NaN	NaN	NaN	NaN	NaN	NaN	NaN	NaN	NaN	NaN	NaN	NaN	NaN	NaN	NaN	NaN	NaN	NaN	NaN	NaN	NaN	NaN	NaN	NaN	NaN	NaN	NaN	NaN	NaN	NaN	NaN	NaN	NaN	NaN	NaN	NaN	NaN	NaN	NaN	NaN	NaN	NaN	NaN	NaN	NaN	NaN	NaN	NaN	NaN
27.3047	26.6509	25.5813	27.9136	26.7498	28.9367	27.292	28.9638	28.467	27.6644	25.9316	27.0806	27.3577	27.3365	26.3671	26.3346	25.8966	27.1512	27.2365	26.5258	27.3449	28.3013	27.2664	27.9936	27.6195	NaN	26.1619	NaN	24.4882	NaN	25.7292	28.5078	24.2285	23.1649	28.1989	28.3569	29.0114	28.1112	29.0835	29.3305	28.4138	28.4666	27.3253	25.8975	25.211	28.3101	28.3802	29.2535	27.8425	27.937
25.0217	NaN	23.3842	25.8647	NaN	25.3977	NaN	24.257	27.3769	24.8468	NaN	27.5864	NaN	NaN	NaN	NaN	NaN	NaN	24.2589	NaN	NaN	26.0241	26.2586	25.4175	26.9786	NaN	NaN	NaN	NaN	NaN	NaN	27.7582	NaN	NaN	NaN	26.8469	26.9407	26.5195	27.2458	NaN	23.8873	NaN	NaN	NaN	NaN	24.2539	24.7517	NaN	NaN	25.9688
NaN	NaN	NaN	25.8325	NaN	NaN	NaN	NaN	26.7008	NaN	NaN	NaN	NaN	NaN	NaN	NaN	NaN	NaN	NaN	NaN	NaN	NaN	NaN	NaN	NaN	NaN	NaN	NaN	NaN	NaN	NaN	NaN	NaN	NaN	NaN	NaN	NaN	NaN	NaN	NaN	NaN	NaN	NaN	NaN	NaN	NaN	NaN	NaN	NaN	NaN
NaN	NaN	NaN	NaN	NaN	24.9115	NaN	24.6874	NaN	NaN	NaN	NaN	NaN	NaN	NaN	NaN	NaN	NaN	NaN	NaN	NaN	NaN	NaN	NaN	NaN	NaN	NaN	NaN	NaN	NaN	NaN	NaN	NaN	NaN	NaN	25.687	NaN	NaN	NaN	NaN	NaN	NaN	NaN	NaN	NaN	NaN	NaN	NaN	NaN	NaN
32.6067	30.3119	31.9399	30.2908	30.1184	32.5172	30.6298	31.8007	30.6119	28.4502	28.2889	29.5139	30.5802	31.8281	30.2752	32.3161	29.0729	30.4768	31.7194	29.7673	30.1471	28.3622	29.6804	27.845	28.4392	29.703	27.8605	28.4785	31.5662	28.5628	28.2974	31.9581	32.086	29.9464	35.6205	33.0135	30.9972	33.3902	33.0567	28.5733	28.8789	30.0202	31.2723	29.295	31.1738	29.1813	27.4417	31.6115	29.5197	32.775
NaN	NaN	NaN	NaN	NaN	NaN	NaN	NaN	NaN	NaN	NaN	NaN	NaN	NaN	NaN	NaN	NaN	NaN	NaN	NaN	NaN	NaN	NaN	NaN	NaN	NaN	NaN	NaN	NaN	NaN	NaN	NaN	NaN	NaN	NaN	NaN	NaN	NaN	NaN	NaN	NaN	NaN	NaN	NaN	NaN	NaN	NaN	NaN	NaN	NaN
NaN	NaN	NaN	22.7465	NaN	NaN	NaN	NaN	NaN	NaN	NaN	23.8276	NaN	NaN	NaN	NaN	NaN	NaN	NaN	NaN	NaN	NaN	23.6008	NaN	NaN	NaN	NaN	NaN	NaN	NaN	NaN	NaN	NaN	NaN	31.6263	25.1627	26.6917	23.6439	25.5583	NaN	NaN	NaN	NaN	NaN	NaN	NaN	NaN	NaN	NaN	29.5048
NaN	NaN	NaN	NaN	NaN	NaN	NaN	NaN	NaN	NaN	NaN	NaN	NaN	NaN	NaN	NaN	NaN	NaN	NaN	NaN	NaN	NaN	NaN	NaN	NaN	NaN	NaN	NaN	NaN	NaN	NaN	NaN	NaN	NaN	NaN	24.7994	24.7294	NaN	NaN	NaN	NaN	NaN	NaN	NaN	NaN	NaN	NaN	NaN	NaN	NaN
24.9942	24.8721	24.3251	NaN	NaN	NaN	NaN	NaN	NaN	NaN	NaN	NaN	NaN	NaN	NaN	NaN	NaN	NaN	NaN	NaN	NaN	NaN	NaN	NaN	NaN	NaN	NaN	NaN	NaN	NaN	NaN	24.9347	NaN	NaN	NaN	NaN	NaN	NaN	NaN	NaN	NaN	NaN	NaN	NaN	NaN	NaN	NaN	NaN	NaN	NaN
31.7659	32.2576	30.523	30.0927	31.2477	29.6112	30.2308	28.4855	29.6716	30.6965	30.0292	29.1045	30.4264	32.4586	30.0528	32.9262	32.2863	31.5746	32.7068	31.1357	32.7427	32.0836	33.0682	31.5151	33.0813	29.1756	33.6283	30.3532	33.3727	29.316	33.922	32.8587	33.438	31.0287	31.8939	32.861	33.3419	33.2096	30.0415	30.5365	31.2901	31.2657	32.4695	32.6105	30.2656	32.5323	32.752	31.9441	32.657	31.9148
28.6094	28.447	27.6763	29.8845	29.0724	30.1242	28.989	29.8197	28.0314	29.8077	29.3223	29.9516	29.2392	29.7948	29.6032	29.868	28.5679	29.7821	29.2149	29.1152	29.3509	31.4111	30.5803	31.1993	31.1288	27.4482	29.4503	27.1747	28.8553	27.1896	28.4534	29.4872	29.1975	28.1471	30.1456	30.1624	30.4684	30.5546	29.9138	29.6175	29.002	29.6577	28.3947	29.0769	27.6172	29.1006	29.5211	30.3064	29.5296	29.6138
25.5536	25.5818	NaN	28.263	25.546	26.3988	25.3004	25.3385	24.2891	26.212	26.3238	27.0041	25.5885	NaN	25.73	26.8749	25.038	26.7977	25.5939	26.5439	26.0836	28.8191	27.4176	28.2185	28.0632	NaN	26.7158	23.8962	25.5785	24.0271	25.793	26.5398	25.899	NaN	24.4389	26.7042	26.756	27.6497	NaN	NaN	25.528	NaN	NaN	NaN	NaN	25.783	25.7814	27.331	26.8221	25.9843
27.9622	24.4167	26.3044	23.1398	NaN	26.9437	22.8088	26.3463	27.8405	21.9559	NaN	NaN	23.7792	27.1236	NaN	29.2209	23.3418	25.3699	29.5137	20.7897	22.5494	21.0936	21.1253	NaN	NaN	22.2869	23.533	22.3104	22.8931	22.6588	NaN	27.4315	24.8374	25.0122	30.7152	30.0991	22.6164	28.7443	23.9071	NaN	NaN	24.0858	25.9535	NaN	22.221	23.8437	NaN	27.2852	21.5515	31.4053
32.87	32.6015	33.4537	33.3573	29.6507	32.8224	30.9034	32.5223	34.4868	31.1132	29.4522	30.6256	31.9094	32.1571	31.2112	32.3902	29.4987	31.6264	31.9322	30.9931	32.1329	32.3766	33.0737	32.6695	32.7661	30.2624	32.6796	27.9411	31.8511	27.7371	33.0954	32.2672	31.8611	29.6224	34.1088	33.2739	31.5793	32.7599	32.7612	29.5742	29.6637	30.8875	32.0106	30.8561	32.3727	33.0834	32.4131	33.6748	32.7608	33.6246
30.2066	30.4506	29.0604	29.1244	28.1472	29.4538	28.6125	28.8965	30.9041	28.2776	27.5818	27.5928	27.4505	28.2444	27.4245	28.3436	28.2165	27.0072	29.2064	28.6616	29.2764	27.9298	28.5629	30.2815	28.7025	29.2692	29.5438	28.9304	29.9811	28.7874	30.4165	29.0757	29.5001	28.6924	30.7923	30.3107	27.9802	29.0354	30.2955	28.1463	28.9233	28.8243	29.4902	28.9793	29.5526	29.3027	28.994	28.9602	28.0897	30.4291
28.987	28.8995	29.6009	29.2088	26.3516	27.5542	27.6327	29.9017	29.8359	NaN	NaN	NaN	28.0464	28.1367	NaN	29.0134	26.6891	27.4568	28.5875	NaN	28.7591	28.7148	28.9353	28.5502	28.8761	27.8943	29.256	NaN	28.929	NaN	28.9038	28.754	NaN	NaN	29.741	29.3717	28.7953	29.1631	28.5935	NaN	NaN	27.4679	27.1481	NaN	NaN	27.8629	NaN	28.9653	27.7453	30.2112
24.8032	25.0244	27.8543	26.8733	NaN	23.9903	NaN	24.2843	29.8264	NaN	NaN	23.5673	NaN	NaN	NaN	25.7028	NaN	21.9081	NaN	22.144	23.3502	24.1057	26.8169	27.6469	26.4915	21.3402	23.5619	NaN	NaN	NaN	NaN	NaN	23.2412	NaN	30.5453	29.0738	23.8424	24.9027	23.5641	NaN	NaN	NaN	NaN	NaN	NaN	NaN	NaN	27.5754	23.3648	26.325
NaN	NaN	NaN	NaN	NaN	NaN	NaN	NaN	NaN	NaN	NaN	NaN	NaN	NaN	NaN	NaN	NaN	NaN	NaN	NaN	NaN	NaN	NaN	NaN	NaN	NaN	NaN	NaN	NaN	NaN	NaN	NaN	NaN	NaN	NaN	NaN	NaN	NaN	NaN	NaN	NaN	NaN	NaN	NaN	NaN	NaN	NaN	NaN	NaN	NaN
29.3786	28.6428	27.2226	27.4596	24.4718	27.5409	25.7137	27.5989	26.8103	25.4286	24.9359	26.2341	25.9284	26.3317	26.5504	28.1769	25.2702	27.5348	26.3678	26.6799	27.0192	27.0042	27.8587	27.5946	27.6423	25.3081	27.9525	23.7924	27.1348	NaN	28.0835	27.3429	27.6808	25.2323	29.1402	27.3815	26.0624	28.6892	28.7054	24.0638	24.4993	26.4193	27.3978	25.6743	27.8414	27.756	28.055	28.8623	28.0821	28.3229
30.6027	29.7156	29.564	30.533	28.8097	31.783	29.8153	31.8622	33.7727	30.24	26.9988	29.7127	27.6174	29.6071	27.5604	32.9118	25.4426	29.5422	29.921	28.4226	30.249	29.6033	30.5552	34.5259	30.318	25.7595	27.8426	24.9134	28.3942	23.5259	29.9495	29.804	28.4401	26.4174	35.2137	34.5905	31.1203	31.1372	32.3897	25.6469	25.9859	27.6444	27.1851	26.4594	29.6247	29.7878	30.3963	31.3362	28.3807	32.9285
30.6719	29.5937	29.7904	30.9542	28.0603	30.6113	29.3981	30.8485	34.235	29.7567	27.8648	31.3925	27.5068	28.3972	NaN	32.4615	26.9149	29.5187	29.356	27.7307	29.5052	28.9324	30.7661	35.1201	30.5157	25.7401	28.1413	25.4205	29.2183	24.9062	30.0661	29.9211	29.5012	26.8195	36.3278	34.5171	30.7425	30.5166	32.0049	25.562	25.1079	26.5009	26.7329	25.8641	27.69	29.2552	30.2741	31.2757	27.8634	33.6412
30.031	29.8469	29.5645	30.6852	27.4531	30.6011	26.2633	29.7856	34.7164	29.4656	27.9078	31.1867	NaN	26.1059	NaN	31.4689	25.9394	28.8781	28.1183	26.5016	28.2083	28.2983	30.2477	35.0365	30.221	24.3997	27.7703	24.4702	26.6546	NaN	28.4409	29.8285	28.4107	26.2224	35.847	34.717	30.4047	30.1938	29.1902	NaN	NaN	NaN	NaN	NaN	24.2241	26.191	27.303	30.7445	26.8683	33.2699
NaN	NaN	23.8766	NaN	NaN	NaN	NaN	NaN	NaN	NaN	NaN	NaN	NaN	NaN	NaN	NaN	NaN	NaN	NaN	NaN	NaN	NaN	NaN	NaN	NaN	24.2577	NaN	24.4849	NaN	NaN	NaN	NaN	NaN	NaN	NaN	NaN	NaN	NaN	NaN	NaN	NaN	NaN	NaN	NaN	NaN	NaN	NaN	NaN	NaN	NaN
31.6168	32.973	31.0411	30.6843	36.277	26.637	31.3106	22.8386	22.8611	22.7339	25.2835	25.4204	32.6202	37.1374	32.0129	31.6981	32.0252	26.6517	36.0404	31.7862	36.4718	21.3443	35.0062	21.3469	33.6504	33.2227	35.8192	33.5247	36.555	32.3957	36.1555	33.1023	37.6318	34.949	29.4677	32.949	33.6656	24.5243	32.8049	23.4173	22.9494	21.2537	37.2157	37.8282	32.8903	23.0851	30.0936	26.9976	31.6164	30.376
NaN	NaN	NaN	NaN	NaN	NaN	NaN	NaN	NaN	NaN	NaN	NaN	NaN	NaN	NaN	NaN	NaN	NaN	25.2835	NaN	25.6489	NaN	24.6191	NaN	NaN	NaN	26.1403	NaN	NaN	NaN	NaN	NaN	26.8174	NaN	NaN	NaN	NaN	NaN	NaN	NaN	NaN	NaN	NaN	27.129	NaN	NaN	NaN	NaN	NaN	NaN
22.9283	24.5653	NaN	23.3111	25.3975	NaN	23.9602	NaN	NaN	25.0962	NaN	23.7042	24.5097	24.1917	NaN	25.008	23.6889	24.1478	28.412	23.4674	27.6031	25.6758	27.816	24.0244	25.8473	23.8689	28.4895	23.9828	28.8338	24.7216	28.2128	25.0844	31.1692	27.9413	NaN	25.4483	24.4959	24.3042	NaN	NaN	NaN	NaN	24.3609	24.808	NaN	NaN	NaN	NaN	23.7426	25.1096
28.3789	25.4268	26.0032	26.1064	NaN	26.3938	24.0872	25.1326	28.9459	NaN	NaN	25.3222	NaN	25.9565	NaN	27.8431	NaN	25.0448	27.8865	NaN	22.8723	23.6783	24.3797	24.1684	NaN	NaN	NaN	19.1966	26.6027	NaN	NaN	28.8031	25.4661	24.1701	30.3577	30.4994	24.8499	29.0092	26.0206	NaN	NaN	NaN	NaN	NaN	NaN	NaN	NaN	27.738	NaN	31.2913
25.3955	25.7877	24.8569	25.2811	NaN	24.5201	NaN	24.0037	28.702	23.337	NaN	NaN	NaN	NaN	NaN	23.8459	NaN	NaN	22.8064	NaN	NaN	22.5869	27.9126	24.6587	22.9176	NaN	25.3241	NaN	25.0985	NaN	25.4226	26.7816	22.6749	NaN	28.0784	28.7839	26.8371	22.9301	NaN	NaN	NaN	NaN	24.2278	NaN	NaN	NaN	23.1593	24.7666	23.8393	25.2322
NaN	NaN	NaN	NaN	NaN	NaN	NaN	NaN	NaN	NaN	NaN	NaN	NaN	NaN	NaN	NaN	NaN	NaN	NaN	NaN	NaN	NaN	NaN	NaN	NaN	NaN	NaN	NaN	NaN	NaN	NaN	NaN	NaN	NaN	25.5192	NaN	NaN	NaN	NaN	NaN	NaN	NaN	NaN	NaN	NaN	NaN	NaN	NaN	NaN	NaN
25.0632	25.4412	24.3888	25.1593	25.6616	27.4513	26.0089	26.4112	28.6169	24.4203	NaN	25.2627	NaN	25.0241	NaN	NaN	NaN	NaN	25.4179	22.7011	25.3853	24.9137	25.0067	26.6299	26.1308	NaN	25.1645	24.4699	NaN	NaN	26.7123	26.5983	24.6872	NaN	29.8347	27.7136	25.7827	NaN	NaN	NaN	24.5298	NaN	NaN	NaN	NaN	24.9222	24.217	NaN	NaN	27.398
26.1333	25.6137	24.6285	25.1037	25.6497	27.291	24.9932	26.1603	28.2187	23.9465	NaN	NaN	NaN	26.6115	NaN	24.3759	22.8833	22.6831	25.5313	24.5526	25.8277	24.653	25.0998	26.4017	26.0546	23.0327	25.5257	24.7338	24.7566	24.0148	26.8451	26.4104	24.4055	23.1251	29.5002	27.3585	26.0954	25.2503	26.7525	NaN	NaN	NaN	24.9014	NaN	25.0855	25.6405	25.5754	25.2053	25.0645	27.2639
24.7095	24.4953	25.8797	26.9553	24.3281	28.5414	26.156	26.8741	28.7661	24.4048	NaN	NaN	24.6524	24.8809	NaN	24.6046	23.2713	23.5644	23.7596	23.3222	NaN	24.2726	25.2811	27.2045	25.2958	23.2455	25.0426	NaN	NaN	NaN	26.834	23.9583	24.3766	NaN	28.5614	25.7055	NaN	25.0792	NaN	23.4977	NaN	23.587	24.2668	NaN	NaN	23.6537	24.8909	NaN	NaN	26.7438
26.6221	26.1206	26.9451	27.0288	NaN	25.872	NaN	25.7319	29.1419	24.1343	NaN	NaN	NaN	25.008	NaN	25.1108	NaN	23.4113	24.3783	NaN	25.2981	25.2522	26.5674	26.5909	26.1916	NaN	26.1146	NaN	NaN	NaN	24.2759	25.2389	24.671	22.7464	NaN	27.47	24.6471	26.1729	NaN	NaN	NaN	NaN	NaN	NaN	NaN	NaN	NaN	27.0998	25.1147	25.835
24.2319	24.0808	26.0979	25.8211	NaN	NaN	NaN	23.6817	27.1014	NaN	NaN	NaN	NaN	NaN	NaN	NaN	NaN	NaN	NaN	NaN	NaN	23.5407	23.721	23.3516	22.5889	22.1857	25.1538	NaN	25.3012	NaN	26.5479	23.5509	23.3498	NaN	25.3283	23.2676	22.1155	23.9552	NaN	NaN	NaN	NaN	NaN	NaN	NaN	NaN	NaN	22.5707	NaN	24.6799
30.8904	30.6589	27.9042	31.0453	NaN	28.2591	21.3478	28.8533	33.0273	27.1561	27.0648	31.3145	NaN	24.7616	NaN	27.8631	NaN	27.2746	24.5153	26.923	26.2693	28.5694	31.726	32.2822	31.2557	NaN	25.2197	NaN	21.0066	NaN	23.5039	31.2796	26.5918	NaN	35.1678	33.0215	32.7796	29.5667	29.6739	21.6584	25.6095	26.0717	NaN	NaN	NaN	24.6897	26.0436	31.2882	27.2791	33.1114
NaN	NaN	25.2124	24.939	NaN	NaN	NaN	NaN	25.8578	NaN	NaN	NaN	NaN	NaN	NaN	NaN	NaN	NaN	NaN	NaN	NaN	NaN	NaN	NaN	NaN	NaN	NaN	NaN	NaN	NaN	NaN	NaN	NaN	NaN	NaN	NaN	NaN	NaN	NaN	NaN	NaN	NaN	NaN	NaN	NaN	NaN	NaN	NaN	NaN	NaN
NaN	NaN	NaN	NaN	NaN	NaN	NaN	NaN	NaN	NaN	NaN	NaN	NaN	NaN	NaN	NaN	NaN	NaN	NaN	NaN	NaN	NaN	NaN	NaN	NaN	NaN	NaN	NaN	NaN	NaN	NaN	NaN	NaN	NaN	NaN	NaN	NaN	NaN	NaN	NaN	NaN	NaN	NaN	NaN	NaN	NaN	NaN	NaN	NaN	NaN
26.4173	26.6377	29.2695	30.045	NaN	23.1392	NaN	23.6999	31.9159	24.642	NaN	25.7083	NaN	NaN	NaN	NaN	NaN	NaN	20.9546	NaN	NaN	27.4204	27.5694	27.448	26.7322	26.2062	27.6405	24.5596	28.8852	23.5732	29.4542	26.7138	26.8572	24.0969	30.3677	27.8554	27.7024	28.3246	23.9869	NaN	NaN	NaN	NaN	NaN	NaN	NaN	NaN	29.0729	23.4396	28.6933
25.6168	26.0036	28.2686	27.5779	24.1152	28.0906	27.1357	27.4199	29.2463	24.7725	NaN	NaN	25.5218	27.4704	NaN	NaN	NaN	NaN	NaN	NaN	NaN	25.1472	NaN	25.592	NaN	NaN	27.4629	NaN	NaN	23.4237	28.6823	26.7077	NaN	NaN	29.3238	26.0974	NaN	27.2467	28.4735	NaN	25.2116	27.5494	25.0003	NaN	NaN	26.4712	25.2981	27.2935	24.3217	28.3522
27.2954	27.6892	32.0268	32.2418	23.6654	25.7115	23.9635	25.1221	32.6976	24.986	26.0715	26.2248	25.7161	24.8968	NaN	27.0629	23.2513	25.9992	25.5122	22.9411	22.3208	28.3784	29.6102	29.5719	28.5326	29.4206	31.1062	25.4232	30.4294	24.6231	31.2708	30.3479	29.8781	28.164	31.4422	30.1831	29.9758	30.6831	25.7161	22.8495	27.0242	NaN	22.9378	NaN	24.4783	25.0822	22.9821	30.3229	30.0342	31.2383
27.571	27.4835	29.1123	29.7268	NaN	NaN	NaN	NaN	31.7658	22.8751	NaN	NaN	NaN	NaN	NaN	24.8777	NaN	NaN	24.6143	NaN	NaN	27.3825	28.5055	27.1934	26.8815	23.7896	27.202	NaN	25.3869	NaN	27.6915	26.1046	25.9084	NaN	28.8355	27.7081	24.5602	25.584	24.146	NaN	NaN	NaN	NaN	NaN	NaN	NaN	NaN	28.4034	24.7986	29.2416
24.142	NaN	NaN	23.6159	NaN	27.1577	24.5939	NaN	27.5171	NaN	NaN	26.1197	NaN	NaN	NaN	25.0783	NaN	23.4175	NaN	NaN	NaN	NaN	NaN	23.4413	23.085	NaN	NaN	NaN	NaN	NaN	NaN	NaN	24.073	NaN	29.9056	26.2373	NaN	26.3586	25.03	NaN	NaN	NaN	NaN	NaN	NaN	NaN	NaN	25.7376	NaN	27.1438
26.7502	26.0225	22.7696	26.9895	26.3465	26.2076	25.9894	27.4344	29.9067	27.8643	25.3494	25.8854	NaN	NaN	NaN	27.6304	27.1551	28.7399	26.1621	27.8301	26.865	27.8388	25.6044	28.501	27.147	26.4478	24.9388	24.6474	NaN	25.423	NaN	25.851	NaN	24.9641	24.5281	25.8485	25.0529	25.6677	28.9384	30.0851	28.2807	29.0687	26.1495	NaN	24.6361	26.4365	26.5749	29.0961	30.3501	26.5165
31.6226	31.9706	31.8207	31.6735	29.1298	29.3968	29.627	30.0373	32.4234	30.2033	29.2919	30.528	31.4018	31.7682	31.5532	29.1763	27.9966	29.1888	28.8962	28.0531	28.3269	29.0923	30.0574	30.1422	29.7106	30.3749	32.1847	27.7839	31.2843	27.6824	32.066	30.0521	30.5348	29.1409	32.7592	30.1125	28.8906	30.2641	30.9797	29.1057	30.1339	29.8121	29.0389	29.6139	30.7126	30.8453	30.1951	30.6478	30.1771	32.8015
NaN	NaN	20.1195	25.1706	NaN	NaN	NaN	NaN	30.5817	21.1716	NaN	24.0488	NaN	NaN	NaN	NaN	NaN	NaN	NaN	NaN	NaN	22.6441	NaN	27.2066	22.2545	NaN	NaN	NaN	NaN	NaN	NaN	22.8079	NaN	NaN	30.7244	25.879	21.1398	22.9635	23.517	NaN	21.6502	NaN	NaN	NaN	NaN	NaN	NaN	28.238	NaN	24.6075
28.8443	29.3812	31.7032	30.8483	24.9372	25.9142	23.2438	27.8819	31.2168	28.0822	26.1447	26.4573	26.6371	25.8333	25.5278	26.772	24.1926	26.6065	25.6168	24.6194	23.6117	28.8561	29.7207	29.656	29.461	28.5505	29.8359	26.1878	28.5907	23.6033	29.9002	29.6023	28.255	24.9809	30.955	28.6612	27.7719	29.5223	26.8305	23.5592	26.152	NaN	25.1652	24.4685	24.4278	26.8201	26.1108	29.1148	28.8277	30.9154
28.159	28.9547	30.2013	31.7318	28.3198	27.3108	27.2637	26.393	32.355	27.8012	NaN	NaN	27.245	28.5809	27.5365	26.1841	25.7198	26.7604	28.5004	26.6118	29.1164	27.9876	30.983	30.0278	29.9106	28.6227	29.4732	28.02	29.5098	27.5372	30.3996	31.8635	31.3449	29.3564	30.4121	33.9437	33.6347	30.493	27.7772	23.4618	26.6126	27.3867	28.1714	28.4626	27.8926	27.8925	27.611	31.9466	30.1654	31.2644
27.9925	28.1308	29.6106	30.075	27.5762	25.4834	24.7604	24.8181	30.0144	26.6822	NaN	NaN	NaN	NaN	NaN	24.8072	26.6027	NaN	27.2072	24.4425	26.9979	24.9336	29.2697	28.1071	27.9811	28.8687	29.7021	28.9381	30.4747	27.2807	31.221	30.2624	32.0358	29.6665	30.3506	31.6165	31.0312	27.8039	NaN	NaN	NaN	NaN	25.6981	26.8664	25.7825	NaN	24.6513	30.0444	29.452	29.0723
NaN	NaN	NaN	NaN	NaN	NaN	NaN	NaN	NaN	NaN	NaN	NaN	NaN	NaN	NaN	NaN	NaN	NaN	NaN	NaN	NaN	NaN	NaN	NaN	NaN	NaN	NaN	NaN	NaN	NaN	NaN	NaN	NaN	NaN	NaN	NaN	NaN	NaN	NaN	NaN	NaN	NaN	NaN	NaN	NaN	NaN	NaN	NaN	NaN	NaN
NaN	NaN	23.2686	NaN	NaN	NaN	NaN	NaN	NaN	NaN	NaN	NaN	NaN	NaN	NaN	NaN	NaN	NaN	NaN	NaN	NaN	NaN	NaN	NaN	NaN	20.7262	NaN	NaN	NaN	NaN	NaN	NaN	NaN	NaN	NaN	NaN	NaN	NaN	NaN	NaN	NaN	NaN	NaN	NaN	NaN	NaN	NaN	NaN	NaN	NaN
NaN	24.9897	NaN	NaN	NaN	NaN	NaN	NaN	NaN	NaN	NaN	NaN	NaN	NaN	NaN	NaN	NaN	NaN	NaN	NaN	NaN	NaN	NaN	NaN	NaN	NaN	NaN	25.7778	NaN	NaN	NaN	NaN	NaN	24.4908	NaN	NaN	NaN	NaN	NaN	NaN	NaN	NaN	NaN	NaN	NaN	NaN	NaN	NaN	NaN	NaN
NaN	NaN	26.5687	24.0851	NaN	NaN	NaN	NaN	24.2921	NaN	NaN	NaN	NaN	NaN	NaN	NaN	NaN	NaN	NaN	NaN	NaN	NaN	24.1767	23.4461	NaN	26.542	NaN	NaN	NaN	NaN	NaN	NaN	NaN	NaN	NaN	NaN	NaN	NaN	NaN	NaN	NaN	NaN	NaN	NaN	NaN	NaN	NaN	NaN	NaN	NaN
23.7394	23.5014	NaN	23.9362	NaN	NaN	NaN	NaN	27.1212	NaN	NaN	NaN	NaN	NaN	NaN	NaN	NaN	NaN	NaN	NaN	25.2952	24.349	24.2774	24.5505	NaN	23.0127	NaN	23.599	NaN	NaN	NaN	NaN	23.5808	NaN	25.3312	NaN	NaN	22.8977	NaN	NaN	NaN	NaN	NaN	NaN	NaN	NaN	NaN	24.2563	23.714	24.1791
25.076	24.257	23.5829	25.3286	NaN	NaN	NaN	NaN	27.2445	NaN	NaN	NaN	NaN	NaN	NaN	NaN	NaN	NaN	NaN	NaN	NaN	NaN	NaN	23.7966	23.0827	NaN	NaN	NaN	23.3159	NaN	NaN	NaN	NaN	NaN	25.4255	25.9571	NaN	24.134	NaN	NaN	NaN	NaN	NaN	NaN	NaN	NaN	NaN	NaN	NaN	23.9684
25.0129	24.7439	28.1792	27.6389	NaN	26.6753	23.4409	24.4947	31.5779	23.1084	NaN	25.0181	NaN	24.574	NaN	22.9893	NaN	NaN	NaN	NaN	NaN	23.9442	26.7466	29.7965	26.3091	NaN	24.6579	NaN	24.7532	NaN	25.7687	25.1651	23.9274	NaN	33.1793	30.5601	23.9442	26.6931	26.8365	22.1379	NaN	NaN	NaN	NaN	23.1413	NaN	NaN	27.8666	24.3566	30.5931
29.2916	27.9307	28.1124	28.9874	27.759	28.8141	28.077	28.7422	30.0869	27.6726	26.6081	28.5346	29.2921	29.6336	28.9655	28.2438	26.2472	27.5181	27.6175	27.3844	27.3994	27.6128	28.5848	27.6828	27.3567	26.6779	26.5709	26.2978	29.4892	26.463	27.7789	29.0801	28.4733	26.7922	31.5134	29.5955	28.3353	30.3644	29.6934	27.7297	27.693	28.2058	28.1323	27.3876	26.7757	27.5271	28.197	29.2966	27.9045	29.8028
NaN	NaN	NaN	NaN	NaN	NaN	NaN	NaN	NaN	NaN	NaN	NaN	NaN	NaN	NaN	24.7747	NaN	NaN	NaN	NaN	NaN	25.898	24.5384	NaN	NaN	NaN	24.7447	NaN	NaN	NaN	24.2145	NaN	NaN	NaN	NaN	NaN	24.3707	NaN	NaN	NaN	NaN	NaN	NaN	NaN	NaN	NaN	NaN	NaN	24.5286	NaN
24.3354	23.5511	NaN	25.7683	NaN	NaN	NaN	NaN	24.8684	25.0212	NaN	NaN	NaN	NaN	NaN	NaN	NaN	NaN	NaN	NaN	NaN	NaN	NaN	24.1854	24.7578	NaN	23.5926	NaN	NaN	NaN	NaN	25.0699	NaN	NaN	NaN	24.477	25.4051	24.3938	NaN	NaN	NaN	NaN	NaN	NaN	NaN	NaN	NaN	24.8928	24.1402	24.2071
32.9727	32.7403	33.7993	32.9499	33.244	32.8482	33.5606	32.1914	33.2707	32.9329	31.5995	31.0463	32.1109	32.7576	32.7496	33.2288	33.8267	33.0072	32.8034	32.0176	32.3412	32.5351	32.9257	32.6693	32.5563	33.7493	32.6907	34.1132	33.3965	34.1611	33.8369	32.9908	33.2706	33.5902	32.4369	32.8398	32.948	32.3352	33.0965	33.7258	32.9729	33.1105	32.5147	33.1872	33.2423	32.614	32.6652	33.5726	33.746	32.9053
28.74	28.0187	29.5127	30.3984	28.3191	26.5989	26.7075	27.4775	29.9658	28.5972	26.7674	26.4189	27.1161	25.6801	NaN	28.135	28.2488	28.1241	27.8421	25.9223	26.6095	29.7501	30.363	29.8096	29.345	29.0051	29.8118	28.5629	29.7316	27.9196	29.6257	29.7134	29.946	29.2537	28.0612	29.5486	29.3749	29.084	26.7631	26.1885	28.2358	25.6891	25.669	26.0728	25.6558	26.2212	25.5076	30.3054	29.3662	29.9282
29.9468	29.5656	30.1325	32.7713	31.5824	32.3513	32.0777	32.1054	33.2639	33.0103	31.8073	31.6533	31.8595	31.3121	31.8899	32.6519	31.3892	33.5506	32.1023	31.2573	32.0022	32.8424	32.1128	32.6676	32.4624	27.1933	32.087	26.2233	30.2846	25.5413	31.1509	31.994	29.8394	27.1347	32.2054	32.8232	33.0595	32.1622	30.7887	30.5332	30.2772	29.9047	30.6369	29.2499	30.1688	32.1418	31.6007	33.0762	32.1642	31.563
29.6768	27.755	26.9797	28.7089	21.9271	29.3389	26.5175	27.9782	30.1299	27.5333	NaN	25.7297	NaN	22.957	NaN	28.5097	21.473	26.6759	26.435	24.7013	26.0825	27.1789	29.3281	28.3205	28.6607	22.4416	20.5699	20.9409	27.7766	21.4452	28.8779	26.8174	28.0973	22.6705	30.3243	30.962	27.4993	28.6102	29.9138	NaN	23.889	24.7506	22.9462	23.5028	27.2243	26.3215	27.2575	28.2596	22.4968	30.6746
30.391	29.7561	32.1155	32.9232	31.4446	30.1465	29.6475	29.0165	33.6951	32.3028	31.2625	30.2452	29.011	28.9861	26.3435	31.4145	30.469	32.4119	30.6369	28.1307	29.8001	30.3256	32.1764	31.1983	31.7839	30.9925	31.6678	31.0646	29.659	29.457	32.1898	33.5188	30.8625	30.9816	32.2951	32.411	32.9195	32.2777	29.7857	29.709	31.8915	29.7583	29.2613	27.2625	29.2559	30.1021	30.3206	32.8174	32.0207	32.0489
26.6403	26.8792	27.0857	26.567	26.7494	26.5446	26.9947	25.7676	25.0833	25.1607	NaN	NaN	24.5405	24.7813	NaN	26.8195	27.42	26.1045	26.4351	26.598	26.6873	26.3045	26.7959	25.8534	26.5324	27.4788	26.2567	27.3548	26.7717	27.0746	26.5928	26.8383	27.0408	27.471	NaN	26.7017	26.4144	25.6873	NaN	25.2842	25.9793	25.2039	25.8205	26.1833	25.1608	NaN	NaN	26.5676	26.9584	26.7279
27.3757	27.5899	27.2738	27.5191	23.4935	26.7	26.0022	26.4786	30.1162	24.7705	NaN	NaN	23.5503	26.1033	NaN	26.3397	NaN	25.5856	26.6406	25.3185	26.5379	26.0568	26.6636	28.3551	26.9949	24.7631	26.9252	NaN	24.5369	22.5855	26.6179	26.8048	25.3082	24.0681	30.9503	28.0871	25.4435	27.0656	NaN	NaN	NaN	NaN	NaN	NaN	25.0861	25.1541	23.4891	26.9586	25.774	28.0948
28.9035	28.6886	30.6177	29.8536	27.667	24.173	27.5863	NaN	26.4544	26.0401	NaN	NaN	NaN	NaN	NaN	25.1853	26.6072	NaN	24.7329	NaN	26.3571	23.9392	25.0832	24.7028	25.1512	28.9244	26.196	30.3563	27.0855	28.8097	27.7281	29.1449	28.2943	29.3588	28.6203	25.7574	24.5397	25.4189	23.7061	NaN	NaN	NaN	NaN	NaN	25.0005	NaN	NaN	NaN	24.584	27.2202
28.0741	27.8601	29.9642	30.1631	NaN	23.4573	NaN	24.6696	30.3939	25.4249	NaN	26.3552	26.1974	NaN	NaN	25.3666	NaN	NaN	22.25	NaN	NaN	27.0444	28.1142	27.482	26.6747	25.4282	27.9958	NaN	27.9591	NaN	28.0385	28.0973	26.7526	24.2951	29.2246	27.9073	24.8029	27.9322	24.1416	NaN	24.3522	NaN	NaN	NaN	NaN	NaN	NaN	28.2311	27.2781	29.9246
25.2805	NaN	24.8787	26.5391	25.4968	27.3072	NaN	27.4371	26.4159	27.2644	26.1433	27.1605	26.8868	26.5585	NaN	25.0224	NaN	25.7646	26.628	24.9718	26.2435	27.2013	26.4975	26.7798	27.3382	NaN	NaN	NaN	24.9508	NaN	NaN	26.437	NaN	NaN	25.5772	26.6435	27.0297	26.5134	27.2752	26.1635	27.1887	26.4727	NaN	NaN	NaN	27.4717	26.4768	24.3875	25.0311	24.6529
27.9905	26.3233	29.3454	29.2521	27.0321	26.9246	23.7824	25.6896	25.3111	25.5687	NaN	28.8771	NaN	24.1532	NaN	26.4493	26.649	24.9592	26.7082	24.7053	26.0712	25.7503	28.3398	25.8977	27.0398	29.4186	29.9964	27.852	31.1527	29.1578	30.5419	27.9946	31.2997	28.0407	27.975	27.3275	26.9951	26.9302	26.638	NaN	24.4278	NaN	24.2668	25.3471	23.9662	NaN	23.9543	27.1399	26.2146	28.6048
28.5023	27.1635	23.511	26.0889	24.7093	26.7136	24.6386	26.9994	25.9939	25.4617	NaN	25.4459	26.0283	26.3371	25.708	26.33	25.2901	26.93	24.2462	25.9956	25.517	26.9115	27.2774	26.7456	26.4294	23.6067	26.0909	23.2917	NaN	NaN	24.164	27.7141	NaN	22.9198	28.7089	26.6019	26.0594	27.2609	24.2395	26.4117	25.8086	27.538	NaN	25.2871	NaN	24.5501	NaN	24.3292	22.986	27.0746
32.1311	31.4691	32.4893	30.7868	32.1892	30.2885	31.0262	24.4404	25.1206	28.2493	NaN	26.4988	24.1655	29.4676	26.3296	30.7153	32.1721	27.9054	32.2629	29.0933	32.21	26.3577	32.0351	25.9474	31.019	32.6541	32.1333	32.562	32.7789	32.4104	32.4027	31.1559	32.5294	32.5691	29.4499	29.667	30.9843	27.4151	28.6025	26.473	25.9358	26.2315	32.2635	32.1058	31.1722	29.2164	29.6404	27.6761	30.4808	29.2945
34.0957	33.7659	35.1582	34.1426	34.146	34.1741	34.2531	33.8716	34.2498	34.443	33.3893	33.264	32.8114	33.3274	32.7342	34.1428	34.9461	34.5907	33.8638	32.9102	33.3951	33.5956	34.2018	34.4303	34.6008	34.3575	33.817	34.2471	34.4174	33.8724	34.7325	34.3924	34.4226	34.2967	34.6245	35.0851	34.9544	33.8407	34.2187	33.7996	33.7766	32.9081	32.6805	32.7558	33.225	33.2358	33.2399	34.5724	35.2225	35.1412
NaN	NaN	NaN	NaN	NaN	NaN	NaN	NaN	NaN	NaN	NaN	NaN	NaN	NaN	NaN	NaN	26.8707	NaN	NaN	NaN	NaN	NaN	NaN	NaN	NaN	NaN	NaN	NaN	NaN	NaN	NaN	NaN	NaN	NaN	NaN	NaN	NaN	NaN	NaN	NaN	NaN	NaN	NaN	NaN	NaN	NaN	NaN	NaN	NaN	NaN
23.96	NaN	NaN	24.1838	NaN	NaN	NaN	NaN	24.7471	24.5265	NaN	NaN	NaN	NaN	NaN	NaN	NaN	NaN	NaN	NaN	NaN	NaN	NaN	23.8998	NaN	NaN	NaN	NaN	NaN	NaN	NaN	24.0486	NaN	NaN	NaN	NaN	NaN	NaN	NaN	NaN	NaN	NaN	NaN	NaN	NaN	NaN	NaN	NaN	24.1379	23.9928
NaN	NaN	NaN	NaN	25.5933	27.964	24.6789	28.2267	NaN	26.4712	25.7844	25.326	26.0674	25.4835	25.5999	24.4445	24.3416	25.3075	25.1669	25.025	25.8611	26.115	24.7589	26.4663	26.3012	NaN	23.9355	NaN	NaN	NaN	NaN	NaN	NaN	NaN	NaN	26.3424	26.4207	NaN	26.0934	27.4697	26.7645	27.0239	25.0044	NaN	NaN	25.8311	26.4145	26.7935	25.5977	NaN
27.008	24.9043	26.7517	27.0565	26.1887	26.6551	25.4456	27.0774	25.0716	27.0807	NaN	NaN	NaN	NaN	NaN	26.3704	27.0308	27.8241	26.4488	25.186	24.7615	26.3506	26.6671	26.8167	27.7841	27.0805	27.2539	25.9679	26.3646	25.8632	26.8576	26.4434	26.797	26.52	24.0105	26.0887	27.0757	27.3322	24.6555	27.3667	28.1557	27.9708	26.9789	NaN	26.3076	25.7358	25.679	25.8118	26.857	26.4698
30.5942	30.7045	30.4303	31.0282	31.4156	31.8318	31.5344	32.0363	30.5446	31.5832	29.9326	30.4122	30.764	30.3742	30.6324	32.3091	32.081	32.4659	31.2493	33.371	31.4289	31.3174	31.6491	31.1919	31.5602	29.8107	31.6424	29.2303	30.8142	29.7403	30.8655	30.6518	30.3834	29.1735	30.4747	30.9431	31.3935	31.2114	30.6484	32.0067	31.5449	31.829	30.9242	30.4543	30.0156	31.6082	31.8424	32.9514	33.028	31.3189
24.6026	24.4652	23.0145	25.9605	24.6571	26.2175	24.3416	26.3578	26.7332	25.1229	NaN	NaN	25.6139	25.6369	NaN	24.6655	23.7915	25.9613	26.1763	25.1831	26.453	27.0091	26.9621	26.8061	28.3843	NaN	25.5959	NaN	NaN	23.4651	24.7589	26.0876	NaN	NaN	24.752	27.34	28.0356	24.76	NaN	24.2511	NaN	23.9319	NaN	NaN	NaN	25.2339	25.148	25.7524	25.9921	24.6749
28.6421	28.6192	25.9205	28.1434	26.2456	27.7525	27.3765	27.4946	30.3132	28.7657	27.3247	28.6002	28.0648	27.4084	27.5457	27.6097	26.6889	27.9938	27.2799	27.9394	27.6787	29.178	28.0008	29.2329	28.9413	26.5953	27.8594	26.4257	26.3175	25.7478	26.5067	27.7684	25.3209	26.209	28.8815	29.6961	29.6743	28.3972	28.1333	27.1739	26.7008	27.3007	NaN	NaN	25.6175	27.1685	28.222	28.8552	27.8823	29.42
27.4417	27.4694	25.3975	27.8717	27.2152	27.7864	26.7735	28.1326	29.6321	28.0049	27.307	24.9469	27.7937	27.2867	26.8434	28.1531	27.5137	28.6801	28.2401	28.6355	27.9109	28.9864	28.1015	29.2228	28.8104	26.2451	27.7224	26.1825	26.4159	26.3088	26.8494	27.6446	24.7805	25.8866	28.1307	29.3571	29.3472	28.2701	27.0861	28.0202	27.4558	28.3665	26.8826	25.4111	25.1371	27.4687	27.3444	28.5114	27.5305	28.6329
27.3857	27.8359	27.7711	28.194	28.0646	28.6913	28.3416	28.9208	26.8185	28.8795	28.3815	27.434	28.4979	28.7084	27.4253	28.5991	28.28	28.9482	29.7627	29.0665	29.812	29.0078	29.3004	28.7125	29.6797	28.0258	28.8846	27.9754	28.8665	28.0809	28.4825	28.4963	28.71	27.3317	26.7068	28.6393	29.402	28.6382	27.5891	28.2463	28.2495	28.7646	29.225	29.1988	27.6547	28.5312	28.1821	27.367	27.6463	27.8873
24.476	29.1278	NaN	22.9719	26.3435	27.8873	27.7852	26.2285	NaN	NaN	28.6493	32.1961	NaN	NaN	NaN	27.054	25.6844	27.1904	26.5677	26.5725	25.5376	26.0561	27.1027	24.9632	25.806	NaN	NaN	NaN	NaN	NaN	NaN	26.1492	26.6495	25.8059	NaN	NaN	26.9648	29.1993	27.3319	NaN	26.9668	26.3914	NaN	NaN	NaN	26.4288	NaN	27.9716	26.7966	26.7891
30.6751	30.7463	30.6659	29.6759	30.7874	29.2918	31.1723	28.5039	30.582	29.585	28.463	28.3002	29.4729	29.7694	29.1026	30.115	30.6737	29.3721	30.6775	29.7386	31.1268	29.6828	30.3347	29.4341	30.1059	31.2652	30.1657	31.2811	30.2893	31.3307	30.2792	30.2044	31.1174	31.8519	30.3861	29.8943	30.5926	29.3965	29.7539	29.5212	28.6751	29.1211	29.8669	30.333	31.089	29.0738	29.2888	28.8726	29.7468	29.0417
30.2566	29.6378	29.9658	28.899	27.8942	26.9385	28.8746	NaN	27.2955	28.0695	NaN	27.0002	NaN	25.7019	NaN	25.7854	29.1729	25.0719	28.2072	27.1015	28.1483	25.6989	27.6638	NaN	27.153	29.9111	27.1404	30.1839	26.3936	27.7383	27.0089	28.9987	29.0417	30.8907	29.1941	26.4054	27.556	25.2759	26.1233	NaN	NaN	NaN	NaN	25.9987	27.1984	NaN	24.8091	23.8034	27.2657	26.301
25.0683	23.8279	26.5759	25.0274	24.3994	25.0685	NaN	NaN	NaN	NaN	NaN	NaN	NaN	NaN	NaN	24.6517	26.7701	NaN	NaN	NaN	NaN	NaN	25.2582	NaN	23.6264	27.1665	24.0341	26.9783	24.4284	26.6952	25.805	24.2652	NaN	24.5164	NaN	NaN	NaN	NaN	NaN	NaN	NaN	NaN	NaN	NaN	24.6002	NaN	NaN	NaN	24.2257	NaN
29.2087	29.4337	27.9182	27.1354	28.1238	27.6221	28.8558	27.9289	26.5453	28.961	NaN	NaN	29.9356	29.903	29.814	29.0144	28.3713	26.0944	28.6239	28.2465	29.3168	28.4826	29.5004	28.7726	25.8553	28.9103	28.2754	29.671	29.966	30.2654	28.6573	28.6792	29.4027	28.7734	NaN	29.0009	29.3298	NaN	NaN	29.0525	27.8763	28.3811	28.6902	29.0511	27.8679	28.3062	27.6724	28.3256	28.4882	29.2187
NaN	NaN	NaN	NaN	NaN	NaN	NaN	NaN	NaN	NaN	NaN	NaN	NaN	NaN	NaN	NaN	NaN	NaN	NaN	NaN	NaN	NaN	NaN	NaN	NaN	NaN	NaN	NaN	NaN	NaN	NaN	NaN	NaN	NaN	NaN	NaN	23.9091	NaN	NaN	NaN	NaN	NaN	NaN	NaN	NaN	NaN	NaN	NaN	NaN	NaN
28.8847	28.701	29.2833	28.7802	28.3631	28.036	28.1094	27.5067	27.7244	28.411	28.09	27.4467	27.1959	27.4593	27.216	28.8424	28.8233	28.2577	28.5151	27.8115	28.4751	28.3744	29.3843	27.6737	29.188	29.7764	29.0099	29.8503	29.5949	29.827	30.0528	29.3978	29.1988	29.5019	28.2782	27.9861	28.8209	28.75	25.6219	27.3054	28.2069	27.9483	27.9379	28.7531	25.1971	26.39	26.8838	29.2619	28.7228	27.6619
NaN	NaN	NaN	NaN	NaN	NaN	NaN	NaN	NaN	NaN	NaN	NaN	NaN	NaN	NaN	NaN	NaN	NaN	NaN	NaN	NaN	NaN	NaN	NaN	NaN	NaN	NaN	NaN	NaN	NaN	NaN	NaN	NaN	NaN	29.1609	24.8977	NaN	NaN	NaN	NaN	NaN	NaN	NaN	NaN	NaN	NaN	NaN	NaN	NaN	26.0375
22.5935	NaN	NaN	23.6387	23.3222	24.8946	22.3388	24.4889	27.4786	24.4215	NaN	NaN	25.8669	25.6066	NaN	NaN	NaN	23.4458	25.6836	NaN	24.988	26.4223	26.747	25.8336	26.9887	NaN	24.5581	NaN	NaN	NaN	NaN	23.2161	NaN	NaN	26.3653	27.5143	26.623	23.1053	24.8815	NaN	24.4257	23.1356	23.818	NaN	NaN	24.43	24.9851	25.571	24.2784	25.083
NaN	NaN	23.2178	26.8126	NaN	NaN	NaN	NaN	30.4481	22.8706	NaN	25.7735	NaN	NaN	NaN	NaN	NaN	NaN	NaN	NaN	NaN	NaN	23.939	21.4081	21.1428	NaN	NaN	21.3669	23.8551	NaN	22.1429	NaN	24.367	NaN	30.1257	26.5106	NaN	NaN	22.7148	NaN	NaN	NaN	NaN	NaN	NaN	NaN	NaN	29.3175	22.7495	NaN
NaN	NaN	NaN	NaN	NaN	NaN	NaN	NaN	27.2637	NaN	NaN	NaN	NaN	NaN	NaN	NaN	NaN	NaN	NaN	NaN	NaN	NaN	NaN	NaN	NaN	NaN	NaN	NaN	NaN	NaN	NaN	NaN	NaN	NaN	26.8784	NaN	NaN	NaN	NaN	NaN	NaN	NaN	NaN	NaN	NaN	NaN	NaN	NaN	NaN	NaN
NaN	NaN	25.5604	NaN	NaN	NaN	NaN	NaN	NaN	NaN	NaN	NaN	NaN	NaN	NaN	NaN	NaN	NaN	NaN	NaN	NaN	NaN	NaN	NaN	NaN	24.5663	NaN	26.8017	NaN	27.0069	25.7065	NaN	NaN	NaN	NaN	NaN	NaN	NaN	NaN	NaN	NaN	NaN	NaN	NaN	NaN	NaN	NaN	NaN	NaN	NaN
28.271	28.4219	26.8391	27.6122	28.1205	27.8588	28.8742	26.7648	28.9984	27.928	27.7179	27.08	27.8383	27.729	27.6085	28.1417	28.7115	27.5156	27.0912	27.8268	28.1095	27.9314	27.674	27.4138	27.7483	28.1254	25.5295	28.103	26.8724	28.4769	27.0142	26.9711	NaN	NaN	26.3759	27.3372	28.0767	26.7548	NaN	27.1705	28.3488	28.565	27.5212	NaN	28.8776	27.8691	27.929	27.9209	27.9662	24.9793
NaN	NaN	NaN	NaN	NaN	NaN	NaN	NaN	23.7472	NaN	NaN	NaN	NaN	NaN	NaN	NaN	NaN	NaN	NaN	NaN	NaN	NaN	NaN	NaN	NaN	NaN	NaN	NaN	NaN	NaN	NaN	NaN	NaN	NaN	NaN	NaN	NaN	NaN	NaN	NaN	NaN	NaN	NaN	NaN	NaN	NaN	NaN	NaN	NaN	NaN
28.1844	27.8065	28.4331	28.5657	25.7676	29.3068	27.8721	28.7301	29.7983	27.4601	26.1507	27.3644	26.0204	26.4445	25.0315	28.0684	25.2179	27.5374	28.0799	27.2272	27.9802	27.9842	28.7569	28.5174	28.9044	24.9888	27.7211	23.7013	27.3495	24.1598	29.1175	27.7455	27.2064	24.5413	29.2831	28.8328	26.9852	28.5836	28.0074	26.4606	25.5318	26.5568	27.217	25.6492	26.7361	26.9259	28.0344	28.4529	27.3221	29.0308
24.3311	24.1418	25.2406	24.8902	NaN	25.2745	24.0674	25.0896	26.7099	24.2802	NaN	NaN	NaN	NaN	NaN	24.9403	NaN	23.8294	24.489	NaN	NaN	24.3362	24.1585	24.9293	25.6333	NaN	24.7125	NaN	NaN	NaN	25.022	24.7741	NaN	NaN	25.6341	25.288	NaN	24.1963	23.6204	NaN	NaN	NaN	NaN	NaN	NaN	NaN	NaN	24.9984	23.6257	25.9123
NaN	22.8807	NaN	NaN	NaN	25.2709	NaN	25.0716	NaN	NaN	NaN	NaN	NaN	NaN	NaN	NaN	NaN	23.4225	23.4823	NaN	23.4591	25.7364	NaN	24.7317	23.4331	NaN	NaN	NaN	NaN	NaN	NaN	23.4812	NaN	NaN	NaN	NaN	NaN	NaN	NaN	NaN	23.9939	23.3259	NaN	NaN	NaN	25.2437	25.3477	NaN	NaN	23.0271
21.9807	NaN	21.3974	19.1369	NaN	NaN	NaN	NaN	30.7384	22.7665	NaN	NaN	NaN	NaN	NaN	NaN	NaN	NaN	NaN	NaN	NaN	NaN	21.5798	21.2011	NaN	NaN	NaN	NaN	NaN	24.1127	NaN	NaN	NaN	NaN	29.916	26.799	NaN	21.237	21.8187	NaN	NaN	NaN	NaN	NaN	NaN	NaN	NaN	28.2704	NaN	23.2628
24.7444	25.3379	25.9696	25.3699	25.9846	24.9568	26.1924	24.8288	25.6056	25.0891	NaN	NaN	NaN	NaN	NaN	26.5989	26.8461	25.5079	25.9263	26.3183	26.1465	25.7397	25.7727	25.4881	25.9242	26.5285	24.9158	26.7591	25.328	26.9315	25.4436	25.8013	24.543	26.6402	24.594	25.5382	26.6181	24.7159	24.3792	25.6179	25.5851	25.8372	25.8555	25.8877	25.5385	25.163	25.3523	24.005	25.274	24.8065
24.6655	25.167	25.5724	25.1283	25.5751	25.1002	25.8045	24.5189	26.2098	24.857	NaN	NaN	25.0473	24.8587	NaN	25.9384	26.7547	25.4268	25.2316	25.6617	24.9112	25.1844	25.4886	24.9034	25.6055	26.4382	25.0691	25.9801	24.0444	26.121	24.3289	25.401	24.4203	26.3662	24.6998	25.1757	25.5582	24.7417	NaN	25.3757	24.2416	25.1019	25.3391	25.2895	25.8375	24.3705	24.7267	23.785	24.8111	24.1177
27.2365	27.1688	26.0579	27.418	24.9878	26.6461	26.1421	26.5317	27.4836	26.8304	NaN	25.7108	26.2328	26.091	NaN	26.3465	25.9156	26.8248	26.288	26.1784	25.6319	27.6321	26.6955	27.7829	27.1777	25.9102	26.3152	25.7554	25.5463	25.6737	25.693	26.7826	24.0993	25.6839	26.3741	27.2135	27.2289	26.8588	25.8926	25.4671	26.6064	26.1245	NaN	NaN	23.8518	26.0438	25.42	27.8637	27.5518	27.2685
25.6696	25.4141	24.5198	NaN	NaN	NaN	NaN	NaN	NaN	23.6704	NaN	NaN	NaN	NaN	NaN	24.2263	24.3507	24.7331	25.0592	NaN	NaN	NaN	24.6022	23.2325	NaN	NaN	24.3576	NaN	26.496	NaN	25.775	NaN	24.9732	NaN	NaN	NaN	24.6579	24.82	NaN	NaN	23.6994	NaN	NaN	NaN	NaN	NaN	NaN	23.7062	NaN	24.2476
26.557	25.2722	27.0083	25.7401	NaN	23.4529	24.7248	23.632	29.0226	26.1496	NaN	24.3896	24.8253	24.9846	NaN	NaN	24.9066	23.4584	26.3803	NaN	24.2931	25.7379	26.7416	25.5796	26.5985	NaN	25.716	NaN	23.848	NaN	25.4546	27.555	24.1596	NaN	27.5257	26.5169	27.0186	24.6843	23.9087	23.8053	24.798	24.0263	NaN	NaN	24.0164	24.3955	NaN	28.5878	27.8978	26.258
NaN	NaN	NaN	NaN	NaN	NaN	NaN	NaN	NaN	NaN	NaN	NaN	NaN	NaN	NaN	NaN	NaN	NaN	NaN	27.4677	27.4558	27.9389	27.3753	NaN	NaN	NaN	NaN	26.3156	NaN	NaN	NaN	NaN	NaN	NaN	NaN	NaN	NaN	NaN	NaN	NaN	NaN	NaN	NaN	NaN	NaN	27.1538	NaN	28.0275	NaN	NaN
29.8833	29.5977	28.6191	29.8895	29.7222	30.067	29.4171	29.9917	30.5968	30.3535	30.005	29.6512	31.1944	30.5212	30.9104	29.6529	29.4212	30.4182	29.7467	30.3117	29.687	30.5902	29.7069	30.2456	30.0589	29.0678	30.2987	28.9734	29.2722	29.1081	29.6613	29.4769	29.0621	29.087	28.7902	29.8032	30.2355	30.1913	29.9607	30.9541	30.4667	30.914	29.7341	29.7099	29.8469	30.7208	30.157	30.7433	30.4301	30.0918
28.5332	28.8328	27.2962	28.751	28.4159	29.1135	28.5134	29.3324	28.1602	29.3223	NaN	27.5383	28.8337	28.8158	28.0986	28.4743	28.6043	29.733	28.8552	29.6139	29.0487	29.6788	28.6803	29.5817	29.4451	27.7902	29.2894	27.4961	27.8001	27.8143	28.0659	28.6244	26.9354	28.1339	26.6815	28.8342	29.3938	29.0232	28.1557	29.7905	29.3166	29.7949	29.3452	28.5333	28.0684	29.7861	29.8224	29.3626	29.3025	28.1096
24.817	NaN	26.953	24.6463	NaN	NaN	NaN	NaN	NaN	NaN	NaN	NaN	NaN	NaN	NaN	NaN	25.2748	NaN	NaN	NaN	NaN	NaN	24.6257	NaN	24.5258	28.1531	24.0155	27.1407	NaN	25.4789	NaN	25.0848	24.0769	26.0379	NaN	NaN	23.9858	NaN	NaN	NaN	NaN	NaN	23.601	NaN	NaN	NaN	NaN	NaN	23.538	NaN
26.2117	26.0709	29.2545	27.8517	26.117	24.9576	24.5554	24.3758	23.9194	26.7087	NaN	NaN	NaN	24.3429	NaN	26.6543	28.1221	23.1721	25.0804	22.7023	24.5239	23.6021	27.6427	22.5471	26.1259	28.9713	27.6087	29.7139	27.1601	28.0727	27.5204	26.9079	28.3049	27.5394	25.4561	24.8464	25.0069	NaN	NaN	NaN	NaN	NaN	NaN	24.4206	24.31	NaN	NaN	26.0976	28.2021	24.3568
27.7761	27.4481	25.8345	28.1126	27.4696	28.3436	27.1873	28.7585	27.7283	28.0077	27.7075	28.3765	27.1752	27.1954	27.545	28.4667	28.0765	28.9764	28.1418	28.641	26.5149	28.1472	27.1738	27.9452	27.976	26.432	27.8875	25.2106	25.982	25.7402	26.4928	27.603	25.6022	26.6934	26.5746	27.2392	27.3629	28.1473	27.0482	27.8882	28.0352	27.9799	27.7939	26.6622	26.5663	27.2712	27.3798	28.1769	28.2468	27.8126
23.7742	NaN	24.4981	23.7914	NaN	NaN	NaN	NaN	25.3279	NaN	NaN	NaN	NaN	NaN	NaN	NaN	NaN	NaN	NaN	NaN	NaN	NaN	22.5623	NaN	NaN	NaN	NaN	NaN	NaN	NaN	NaN	NaN	NaN	NaN	24.3898	NaN	NaN	24.0906	NaN	NaN	NaN	NaN	NaN	NaN	NaN	NaN	NaN	NaN	NaN	24.3181
25.616	25.1996	26.0867	26.6387	23.5544	27.1402	25.0675	25.3241	28.0995	24.1114	NaN	NaN	23.9548	25.2014	NaN	24.8374	21.3695	24.1674	24.6495	23.8111	24.6552	25.752	26.4419	26.3058	26.5636	NaN	24.7826	NaN	24.7366	NaN	26.8605	24.5588	24.1326	NaN	28.2352	26.4223	23.8601	25.7301	25.1451	NaN	NaN	NaN	NaN	NaN	23.8877	24.0436	24.7135	24.9492	23.6073	27.9046
25.6735	24.443	NaN	24.8293	NaN	23.9323	NaN	26.2162	26.7856	23.837	25.1818	26.1096	NaN	26.3618	NaN	NaN	NaN	24.4011	24.0901	25.9492	23.844	26.6956	25.4433	27.2619	26.8474	NaN	25.1753	NaN	NaN	NaN	NaN	25.0323	NaN	NaN	29.8494	27.2714	25.9313	NaN	26.4437	NaN	25.7292	26.2045	NaN	NaN	NaN	NaN	NaN	25.5587	24.2222	28.4929
26.5911	NaN	26.8965	25.3132	26.1391	24.8105	25.4753	NaN	NaN	NaN	NaN	NaN	25.8645	25.7216	NaN	25.3188	26.5449	NaN	25.051	NaN	NaN	NaN	24.8519	NaN	NaN	27.5464	25.5254	26.7008	26.8702	27.7899	26.8925	25.2757	25.9693	26.887	26.0277	23.9453	NaN	NaN	24.7404	NaN	NaN	NaN	24.7733	NaN	26.6911	NaN	23.9501	NaN	25.2309	NaN
NaN	NaN	NaN	NaN	NaN	NaN	NaN	NaN	NaN	NaN	NaN	NaN	NaN	NaN	NaN	NaN	NaN	NaN	NaN	NaN	NaN	23.3514	NaN	NaN	NaN	23.6407	NaN	NaN	NaN	24.3038	NaN	NaN	NaN	NaN	NaN	NaN	NaN	NaN	NaN	NaN	NaN	NaN	NaN	NaN	NaN	NaN	NaN	NaN	NaN	NaN
23.3663	24.2271	23.8925	23.9131	NaN	NaN	NaN	NaN	24.0282	NaN	NaN	NaN	NaN	NaN	NaN	NaN	NaN	23.0947	NaN	23.8426	NaN	23.8946	23.5657	23.8651	NaN	23.6927	24.0218	23.0448	NaN	NaN	NaN	NaN	NaN	NaN	24.8211	23.9461	23.4505	24.0914	NaN	NaN	NaN	NaN	NaN	NaN	NaN	NaN	NaN	23.7038	23.2555	23.9142
25.4392	25.3379	25.5666	25.0149	25.2332	24.4619	25.5343	24.7825	NaN	24.4761	NaN	NaN	NaN	NaN	NaN	24.6095	25.3407	24.3684	25.7826	25.6043	25.6615	25.3205	25.7484	24.6356	24.7397	25.942	25.8893	25.9356	NaN	25.8178	NaN	25.6072	NaN	25.0779	NaN	24.6595	24.5957	NaN	NaN	NaN	NaN	NaN	NaN	NaN	NaN	25.1675	24.6743	NaN	23.9708	23.9923
NaN	NaN	NaN	NaN	NaN	NaN	NaN	NaN	NaN	NaN	NaN	NaN	NaN	NaN	NaN	NaN	NaN	NaN	NaN	NaN	NaN	NaN	NaN	NaN	NaN	NaN	NaN	NaN	NaN	NaN	NaN	NaN	NaN	NaN	NaN	NaN	NaN	NaN	NaN	NaN	NaN	NaN	NaN	NaN	NaN	NaN	NaN	NaN	NaN	NaN
NaN	NaN	NaN	27.4294	NaN	NaN	NaN	NaN	28.3126	NaN	NaN	NaN	NaN	NaN	NaN	NaN	NaN	NaN	NaN	NaN	NaN	22.7125	NaN	24.3177	NaN	NaN	NaN	NaN	NaN	NaN	NaN	24.5674	24.7611	NaN	27.465	NaN	NaN	24.4876	NaN	NaN	NaN	NaN	NaN	NaN	NaN	NaN	NaN	24.1232	NaN	25.6884
31.326	31.0675	31.1566	31.514	31.5809	30.8599	30.3506	30.5508	32.3751	30.8315	29.6382	30.4924	29.1178	30.3089	28.5655	31.0386	31.4431	30.787	32.3216	29.9066	31.8116	31.5696	33.1506	31.517	32.795	30.7561	32.4554	30.1312	31.8558	29.0671	31.6008	31.3047	32.4655	30.902	32.4385	32.0638	32.2055	31.0628	29.1673	26.2908	29.7942	28.022	30.2042	30.2169	28.3846	29.7565	29.6304	31.1928	30.7338	31.3168
NaN	NaN	NaN	NaN	28.2489	28.0297	NaN	28.0709	NaN	28.2737	26.1569	25.8988	27.5946	27.5407	27.3471	NaN	NaN	27.2892	NaN	27.3495	NaN	NaN	NaN	NaN	NaN	NaN	NaN	NaN	NaN	NaN	NaN	NaN	NaN	NaN	NaN	NaN	27.2602	NaN	NaN	29.9053	29.8664	30.2289	28.8924	28.242	28.9804	27.5651	29.5165	NaN	NaN	NaN
NaN	NaN	NaN	24.5709	NaN	NaN	NaN	24.7062	NaN	NaN	NaN	NaN	NaN	NaN	NaN	NaN	NaN	24.3991	NaN	23.8461	NaN	26.0826	NaN	25.1104	NaN	NaN	NaN	NaN	NaN	NaN	NaN	NaN	NaN	NaN	NaN	NaN	NaN	NaN	NaN	NaN	NaN	NaN	NaN	NaN	NaN	NaN	NaN	NaN	24.5411	NaN
33.0394	32.8625	33.9552	32.3456	32.9708	32.8386	33.7619	32.1362	30.6648	32.2366	31.9443	30.9166	32.3031	31.8715	31.4706	32.6693	33.634	31.9863	32.7947	32.5596	32.8689	31.9396	32.6797	31.4649	32.8444	33.9676	32.358	33.7827	32.3447	34.2262	33.0174	32.5584	32.4393	34.3722	31.2013	31.8569	32.5969	31.8156	30.7246	31.2093	31.4944	31.3698	31.164	31.9027	33.4062	31.6913	31.7686	31.9349	32.6298	31.5806
24.7582	24.0755	25.0333	24.8518	NaN	25.9824	23.672	24.6101	26.8937	24.006	NaN	NaN	NaN	24.3259	NaN	24.3028	NaN	24.2799	24.064	22.4645	NaN	23.9797	24.7546	25.0217	25.1735	NaN	23.9459	NaN	24.0211	NaN	25.1818	24.4556	NaN	NaN	26.5512	25.1839	23.6798	24.6624	NaN	23.7991	23.5659	NaN	NaN	NaN	NaN	24.0911	24.2925	25.2809	25.0257	25.3432
24.187	18.4826	25.9006	27.905	NaN	20.7797	21.599	23.1605	31.3137	23.4854	NaN	26.9395	23.8704	21.8306	NaN	27.0337	21.7456	22.219	NaN	NaN	NaN	22.9036	26.9552	27.5316	23.2991	NaN	20.9039	NaN	27.2411	NaN	23.6537	25.4463	27.9916	24.1201	31.5132	29.3787	27.3154	26.9475	24.8267	NaN	20.8449	NaN	NaN	NaN	NaN	NaN	NaN	31.1677	28.3135	24.2147
NaN	NaN	24.0309	NaN	25.0071	NaN	24.2931	NaN	NaN	NaN	NaN	NaN	NaN	NaN	NaN	NaN	NaN	23.7435	NaN	NaN	NaN	NaN	NaN	NaN	NaN	NaN	NaN	NaN	NaN	NaN	NaN	NaN	NaN	NaN	NaN	NaN	NaN	NaN	NaN	NaN	NaN	NaN	NaN	NaN	NaN	NaN	NaN	NaN	24.4022	NaN
29.5507	29.2744	29.9557	30.0137	23.1586	28.4814	26.672	28.2815	31.5715	27.5558	NaN	23.3047	28.6855	28.9759	27.6017	27.0782	22.2168	25.9209	25.9361	24.6433	26.3972	29.3379	30.1539	30.3236	29.9607	25.135	29.0285	NaN	27.1399	24.9491	29.2602	29.7742	27.9891	23.9839	31.9148	30.3941	27.722	30.3291	29.7753	26.0665	24.5969	26.4658	27.2757	25.752	28.6259	29.6529	28.9905	29.8322	28.0844	31.2825
25.072	25.1853	25.5987	25.734	25.2758	25.3079	24.9022	25.5247	25.3808	25.5694	NaN	NaN	25.4083	25.3614	NaN	25.4695	25.6708	26.3752	25.049	25.7946	NaN	26.5695	26.1686	25.4676	26.0331	25.771	26.2865	25.9464	NaN	25.9175	26.1114	24.8336	25.4268	25.7263	NaN	24.798	25.4543	25.3189	NaN	24.8476	25.1367	25.0047	NaN	NaN	NaN	24.6378	24.8169	26.0196	26.7341	25.8875
32.4169	32.1059	33.4016	32.8955	32.6661	32.1236	32.3766	31.5503	33.3119	32.3237	31.3516	32.301	30.7818	30.853	31.3334	32.4314	33.1847	32.5716	31.053	30.8733	30.3314	31.8489	32.03	33.193	32.089	33.0801	32.8179	32.5501	33.3066	31.8427	33.3186	32.4593	32.866	32.6325	32.6666	31.4937	31.3117	32.1525	32.6866	30.0152	31.3316	29.2499	30.0161	30.8854	31.3216	30.0624	30.2086	31.9402	32.4614	32.7555
25.9324	26.1777	25.6706	28.2781	25.8896	26.0921	26.3158	25.9258	29.4754	27.3585	26.1785	NaN	26.7429	26.9251	25.3059	26.3997	25.9373	27.0051	28.1669	28.8233	27.9827	29.0915	28.1699	29.6004	29.1255	22.6094	27.4424	22.8876	24.9362	23.5272	26.4444	28.3962	21.8943	22.8264	27.9491	28.9162	28.4461	27.9619	23.8335	26.8216	25.6459	24.7474	24.633	NaN	23.8336	25.2879	26.0479	29.3576	28.7928	29.039
31.6225	31.4579	32.8438	31.6504	31.6935	31.015	31.1774	30.4167	31.6385	31.1536	29.2595	29.3944	29.1922	30.2617	29.2398	31.6903	32.6682	31.8878	31.5538	31.0521	31.3764	30.8898	31.3962	31.8405	31.4167	32.5771	31.4804	32.54	31.4968	32.1754	31.7123	32.131	31.7771	32.4179	30.7861	31.9432	32.0671	31.2932	29.8661	31.8743	31.2969	31.3971	30.6586	30.9889	30.714	30.7042	30.7811	31.5737	31.9822	30.8007
27.6863	26.2778	27.1843	28.2085	26.2838	26.0235	24.7603	28.0793	27.8068	27.5347	NaN	26.8558	NaN	NaN	NaN	27.0865	26.4515	27.9445	26.1052	26.0819	25.4287	26.6581	26.8915	27.8337	27.9025	27.2292	27.3507	25.8509	26.8703	25.6096	26.9096	27.0313	25.4517	26.8165	27.0528	27.5316	27.5823	27.0696	26.3338	26.2071	27.0986	25.7036	NaN	NaN	24.2221	26.5008	27.8405	28.3977	28.3792	27.3264
NaN	NaN	NaN	NaN	NaN	NaN	NaN	NaN	NaN	NaN	NaN	NaN	NaN	NaN	NaN	NaN	NaN	NaN	NaN	NaN	NaN	NaN	NaN	NaN	NaN	NaN	NaN	NaN	NaN	NaN	NaN	NaN	NaN	NaN	NaN	NaN	NaN	NaN	NaN	NaN	NaN	NaN	NaN	NaN	NaN	NaN	NaN	NaN	NaN	NaN
30.3216	29.6929	30.6083	30.9542	29.9441	31.0695	29.4606	31.2109	30.6761	30.2108	29.9375	28.707	30.1874	29.726	29.9677	30.1431	29.2512	29.829	30.9323	30.9559	30.9072	31.0115	31.0962	31.0648	31.339	30.4116	30.7558	30.5513	30.9436	30.7727	31.3124	30.895	30.5628	30.1934	31.1564	31.0728	30.5837	31.077	27.7145	27.706	29.4625	28.3366	28.4386	28.5718	28.7332	29.2303	28.7957	30.8554	30.1952	30.4349
23.7461	NaN	NaN	NaN	NaN	NaN	NaN	NaN	NaN	NaN	NaN	NaN	NaN	NaN	NaN	NaN	NaN	NaN	NaN	NaN	NaN	NaN	NaN	NaN	NaN	24.7872	NaN	25.9998	24.8991	NaN	25.3598	NaN	NaN	23.7282	NaN	NaN	NaN	NaN	NaN	NaN	NaN	NaN	NaN	NaN	NaN	NaN	NaN	NaN	NaN	NaN
23.4438	NaN	24.1169	NaN	24.4822	24.2591	NaN	NaN	NaN	NaN	NaN	NaN	NaN	NaN	NaN	NaN	23.7954	NaN	24.552	NaN	24.3194	NaN	24.5935	NaN	23.8515	24.3812	24.3176	23.5947	NaN	NaN	NaN	23.2995	24.5867	24.1149	NaN	NaN	NaN	NaN	NaN	NaN	NaN	NaN	NaN	NaN	NaN	NaN	NaN	NaN	NaN	NaN
25.9922	26.2387	24.1259	25.9318	24.7589	24.8988	25.4795	25.008	25.6967	26.1279	NaN	25.9626	NaN	NaN	NaN	26.0656	25.4781	25.6155	24.1802	24.6948	23.9014	25.0889	24.8018	25.5707	25.4317	24.1902	25.8028	24.2735	NaN	NaN	NaN	25.0888	NaN	24.5162	26.1172	25.93	25.6414	25.9301	25.9821	NaN	25.5828	NaN	NaN	NaN	NaN	NaN	NaN	24.3966	NaN	26.8375
NaN	NaN	NaN	NaN	NaN	NaN	NaN	24.8243	NaN	NaN	NaN	NaN	NaN	24.6508	NaN	NaN	NaN	NaN	NaN	NaN	NaN	NaN	NaN	NaN	NaN	NaN	NaN	NaN	NaN	NaN	NaN	NaN	NaN	NaN	NaN	NaN	NaN	NaN	NaN	NaN	NaN	NaN	NaN	NaN	NaN	NaN	NaN	NaN	NaN	NaN
NaN	23.8715	24.4222	26.2081	NaN	NaN	NaN	24.6004	24.7536	25.6254	NaN	NaN	NaN	NaN	NaN	23.9043	NaN	24.5068	24.1882	24.6184	NaN	26.3878	26.0799	26.5671	27.0402	23.845	23.9747	23.4361	24.7635	NaN	23.5728	24.6177	23.8009	NaN	24.1586	25.5916	25.3932	25.2835	NaN	NaN	NaN	NaN	NaN	NaN	NaN	NaN	NaN	27.1609	26.3394	25.116
29.7629	29.91	26.5042	29.3364	30.3055	31.162	29.9881	31.6526	28.5334	29.9485	30.3698	29.0392	30.2038	30.098	30.1056	31.0263	29.9828	30.2673	30.6072	31.2083	30.541	30.3315	30.3018	30.3	29.9113	28.2414	30.7506	28.195	29.0199	27.8077	29.6416	29.341	29.5907	29.1742	27.8679	29.3506	30.0083	30.4388	28.7294	29.1715	29.6987	29.5478	29.4878	29.2993	27.9507	30.5616	30.7813	30.238	29.3025	30.1374
NaN	23.3543	25.018	NaN	NaN	NaN	NaN	NaN	NaN	NaN	NaN	NaN	NaN	NaN	NaN	NaN	22.5417	NaN	NaN	23.8227	NaN	NaN	NaN	NaN	NaN	NaN	NaN	NaN	NaN	NaN	NaN	NaN	NaN	NaN	NaN	23.1158	NaN	NaN	NaN	NaN	22.9525	NaN	NaN	NaN	NaN	NaN	NaN	NaN	NaN	26.0999
28.4961	28.8598	27.8892	28.0922	27.6363	27.1185	27.7447	27.5111	28.7271	28.494	NaN	NaN	25.4606	24.5319	NaN	27.975	28.1636	27.9311	27.9877	26.6665	28.4256	28.0918	28.6948	27.2897	28.7678	26.8637	26.9121	26.6647	26.431	26.5347	27.5631	28.093	26.6744	27.3378	26.7166	28.1378	28.49	28.3827	26.0495	26.0503	26.2697	26.5204	27.2895	26.7197	25.4485	26.1939	26.5422	27.8726	27.7764	27.7034
28.8222	27.974	30.1428	29.9647	28.8872	26.51	27.4682	28.6247	29.8117	29.033	27.7731	NaN	27.1627	26.202	27.2918	30.511	30.4139	29.7015	28.1078	27.675	26.3469	30.1404	30.3326	29.1256	30.2686	30.3518	30.674	27.3857	28.2007	26.2884	27.9144	29.824	29.3918	28.2994	28.8543	27.7922	29.0872	30.5252	25.3974	26.3245	29.895	25.2462	26.8597	27.6657	NaN	26.2223	27.7419	30.7458	30.1218	31.0442
31.5013	31.1355	31.9897	31.5412	31.2098	31.1793	31.4589	31.1029	31.1938	31.0846	30.1654	29.1014	28.1853	29.5148	29.2075	31.8946	32.5089	31.918	32.1122	31.4598	31.5029	30.8228	31.2201	31.2191	31.5145	32.0696	31.7677	32.2637	32.5747	31.9951	32.3775	31.4327	31.9122	32.345	30.6279	30.811	31.2531	31.2751	30.0897	31.0411	31.0184	31.1849	31.3329	30.9378	29.981	29.7764	30.0747	31.7554	32.0968	32.358
29.0386	30.892	30.2437	29.709	32.0648	26.7201	29.1753	21.3448	22.5819	NaN	24.773	25.3988	29.3013	32.8381	28.9084	29.3265	30.1005	26.471	33.275	31.1213	33.7008	25.4486	32.56	20.8073	31.7507	31.6049	32.6123	32.3497	33.3082	31.0902	32.7509	29.9978	35.3033	33.5668	26.4558	30.2857	31.3316	21.771	29.2203	21.933	23.5312	21.6823	32.9311	33.7352	31.0952	28.1224	27.2024	24.757	29.2004	26.4735
30.2202	31.277	31.0428	30.4782	32.7079	26.7626	29.6263	NaN	25.156	NaN	NaN	NaN	29.23	33.165	27.3395	29.9677	30.5677	26.0786	33.6971	31.8279	33.9802	26.0859	33.3436	23.1148	32.4655	32.3701	33.5401	33.0412	34.3324	31.9568	33.9112	30.6277	35.9736	34.4195	28.1012	31.3314	31.9096	22.4028	29.3788	NaN	NaN	NaN	32.9304	34.0607	31.4054	27.4023	25.6926	26.2678	29.6928	28.504
NaN	NaN	NaN	NaN	NaN	NaN	NaN	NaN	NaN	NaN	NaN	NaN	NaN	NaN	NaN	NaN	NaN	NaN	NaN	NaN	NaN	NaN	NaN	NaN	NaN	NaN	NaN	NaN	NaN	NaN	NaN	NaN	NaN	NaN	NaN	NaN	NaN	NaN	NaN	NaN	NaN	NaN	NaN	NaN	NaN	NaN	NaN	NaN	NaN	NaN
28.23	27.7519	28.0401	28.8337	28.2557	28.2841	28.2353	28.2492	28.3622	28.768	27.9101	27.5584	28.9694	28.604	28.8431	27.8802	27.9544	28.1977	28.9279	27.8638	28.361	29.1761	29.8751	28.9849	30.1077	28.3164	28.4484	27.8015	28.4445	27.5575	28.649	28.5365	27.3033	27.4779	28.6421	29.077	29.1381	28.3424	27.8412	27.6486	28.4564	27.9939	27.3164	27.8009	27.4672	27.8437	27.6386	28.6892	28.963	28.7121
NaN	NaN	NaN	NaN	NaN	NaN	NaN	NaN	NaN	NaN	NaN	NaN	NaN	NaN	NaN	NaN	NaN	NaN	NaN	NaN	NaN	24.4065	NaN	NaN	NaN	NaN	NaN	NaN	NaN	NaN	NaN	NaN	NaN	NaN	NaN	NaN	NaN	NaN	NaN	NaN	NaN	NaN	NaN	NaN	NaN	NaN	NaN	NaN	NaN	NaN
23.9541	NaN	23.2332	24.5853	NaN	NaN	NaN	NaN	27.1525	NaN	NaN	NaN	NaN	NaN	NaN	NaN	NaN	NaN	NaN	NaN	NaN	22.6928	NaN	24.8571	NaN	NaN	NaN	NaN	NaN	NaN	NaN	23.1511	NaN	NaN	26.9437	25.9904	23.017	24.3247	24.8378	NaN	NaN	NaN	NaN	NaN	NaN	NaN	NaN	24.6841	NaN	25.7189
29.8807	29.906	28.8295	30.0996	28.7618	29.2036	28.4848	29.6209	31.1649	30.0479	29.2407	30.3879	30.8362	30.0996	30.5405	29.6891	28.7022	30.1791	29.2392	29.4004	29.1183	31.0875	30.0691	31.4019	31.0546	28.365	29.5417	28.3948	28.6577	28.2651	28.9385	30.0678	28.1443	28.1224	31.2841	31.5239	30.6971	30.3032	29.9662	29.7923	29.7463	30.0097	27.7339	28.0929	28.273	29.3058	28.4654	32.1751	30.8221	30.8589
24.6376	25.0077	26.0312	25.1091	27.2414	28.3824	26.2418	28.2625	25.3125	27.8872	NaN	28.1828	27.4463	28.9221	27.5823	26.3011	25.7239	26.8001	25.5584	26.2927	26.3153	25.7717	26.6863	NaN	27.0049	25.1309	26.0601	25.6481	26.2496	NaN	25.7392	25.2804	26.3422	26.2902	25.783	25.4857	27.188	NaN	26.5733	26.704	28.3298	27.0759	26.8833	27.0162	28.0418	28.1911	27.35	25.4889	25.6057	25.8058
24.0668	24.4103	25.074	24.9153	NaN	23.3246	NaN	NaN	NaN	NaN	NaN	NaN	NaN	NaN	NaN	23.549	24.6119	NaN	23.9473	23.9855	NaN	25.3105	23.618	25.2838	24.5533	25.6796	24.3916	25.8926	24.634	24.5465	NaN	23.68	NaN	25.5347	23.8724	NaN	NaN	22.5875	NaN	NaN	NaN	NaN	NaN	NaN	NaN	NaN	NaN	NaN	NaN	24.2417
NaN	NaN	NaN	NaN	NaN	NaN	NaN	NaN	NaN	NaN	NaN	NaN	NaN	NaN	NaN	NaN	NaN	NaN	NaN	NaN	NaN	NaN	NaN	NaN	NaN	NaN	NaN	NaN	NaN	NaN	NaN	NaN	NaN	NaN	NaN	NaN	NaN	NaN	NaN	NaN	NaN	NaN	NaN	NaN	NaN	NaN	NaN	NaN	NaN	NaN
29.6896	29.7718	30.5825	30.2544	28.5392	27.5197	28.1661	27.7618	29.5217	29.4454	28.496	28.5052	28.0111	28.4333	27.8686	28.3951	28.654	28.2002	28.6555	28.2779	28.4615	29.3537	30.8812	29.0186	30.3959	29.966	28.8626	30.0325	29.7479	29.6349	29.6184	30.0441	30.0052	29.808	29.4028	31.4341	30.9131	29.6664	27.125	25.6565	27.2053	27.1875	26.9936	27.7158	28.655	26.4538	27.1161	29.5795	29.1253	29.8577
29.7598	30.1411	29.5524	31.9576	31.0285	31.7674	31.1846	31.4277	33.4497	32.8638	31.8486	31.8406	32.1245	31.74	31.6148	31.88	30.4735	32.85	30.8934	29.9475	31.0558	32.8987	32.1276	33.134	32.8468	27.2247	31.0581	25.62	29.5478	26.4174	30.2989	31.5047	29.6089	27.2852	31.6946	32.5178	32.3802	31.8025	30.7957	30.5555	30.9425	30.4704	30.4521	29.6055	29.0472	32.5647	31.9516	31.3915	30.4066	32.0247
24.0641	23.5072	24.6728	NaN	NaN	25.0752	NaN	24.4331	26.7562	NaN	NaN	NaN	NaN	NaN	NaN	23.6135	NaN	NaN	23.5543	23.208	NaN	22.8891	23.4394	24.0478	23.822	NaN	NaN	NaN	24.0086	NaN	NaN	NaN	NaN	NaN	NaN	NaN	NaN	NaN	NaN	NaN	NaN	NaN	NaN	NaN	NaN	NaN	NaN	23.9193	NaN	24.4271
23.5689	23.1669	25.0307	24.539	NaN	24.9437	23.1414	24.4003	27.1815	22.2057	NaN	NaN	NaN	NaN	NaN	NaN	NaN	22.7743	NaN	21.948	NaN	23.041	23.5031	24.8132	23.6757	NaN	23.1902	NaN	NaN	NaN	NaN	23.2459	NaN	NaN	26.3007	24.1945	NaN	23.2159	NaN	NaN	NaN	NaN	NaN	NaN	NaN	NaN	NaN	24.1668	22.9179	24.061
NaN	NaN	NaN	NaN	NaN	NaN	NaN	NaN	NaN	NaN	NaN	NaN	NaN	NaN	NaN	NaN	NaN	NaN	NaN	NaN	NaN	NaN	NaN	NaN	NaN	NaN	NaN	NaN	NaN	NaN	NaN	NaN	NaN	NaN	26.9038	NaN	NaN	NaN	NaN	NaN	NaN	NaN	NaN	NaN	NaN	NaN	NaN	NaN	NaN	NaN
NaN	NaN	NaN	NaN	NaN	NaN	NaN	NaN	25.7061	NaN	NaN	NaN	NaN	NaN	NaN	NaN	NaN	NaN	NaN	NaN	NaN	NaN	NaN	NaN	NaN	NaN	NaN	NaN	NaN	NaN	NaN	NaN	NaN	NaN	25.6711	NaN	NaN	NaN	NaN	NaN	NaN	NaN	NaN	NaN	NaN	NaN	NaN	NaN	NaN	NaN
27.4124	27.4006	27.5805	27.9998	27.7595	27.8251	27.7879	27.7927	27.4815	28.1334	27.0177	26.9594	26.9771	26.3898	NaN	27.6248	28.085	27.8161	28.0809	27.1063	27.9395	27.544	27.8923	27.3957	27.8983	26.9327	27.7424	27.022	27.6474	27.3421	27.4403	28.138	27.7475	27.2435	27.738	27.9787	27.9906	28.2336	26.6577	28.201	28.0941	28.2524	28.34	27.1093	26.1142	27.8212	27.7689	27.4489	27.7665	27.4923
30.8118	30.4847	31.1455	30.7758	30.2601	30.7232	30.5813	30.0606	30.1736	31.1891	28.6338	30.1613	30.8573	30.5145	30.109	31.1501	31.4535	31.5917	31.1697	30.2291	30.1651	31.6145	30.3592	31.4761	31.3554	31.5538	31.3809	31.021	30.7891	31.5756	30.8212	30.913	29.9548	30.5602	29.9682	30.8926	31.2243	30.7876	30.2904	30.5431	30.4882	30.8912	30.6425	31.0609	30.0885	31.4027	30.194	31.2666	31.5358	30.8454
20.7097	20.6313	26.6628	30.076	NaN	24.8503	NaN	25.038	29.3862	27.9633	NaN	NaN	NaN	NaN	NaN	21.901	22.7616	22.2957	26.9557	25.8941	25.6212	24.4354	18.7782	24.1806	19.3827	NaN	NaN	NaN	NaN	NaN	NaN	25.118	NaN	NaN	25.2064	19.6788	NaN	26.6823	NaN	NaN	21.7419	NaN	NaN	NaN	NaN	24.3422	22.4704	26.8838	23.3275	28.357
NaN	NaN	NaN	23.8801	NaN	26.3861	NaN	24.3944	NaN	22.6949	25.6832	28.4426	NaN	NaN	NaN	24.1913	NaN	22.98	NaN	NaN	NaN	27.3682	29.6229	27.3009	29.5634	NaN	NaN	NaN	NaN	NaN	NaN	26.1647	NaN	NaN	30.0795	27.2395	28.6991	27.0215	28.4853	NaN	NaN	NaN	NaN	NaN	NaN	NaN	22.1246	26.9672	NaN	29.7779
NaN	NaN	NaN	NaN	NaN	NaN	NaN	NaN	NaN	NaN	NaN	NaN	NaN	NaN	NaN	NaN	NaN	NaN	NaN	NaN	NaN	NaN	NaN	NaN	23.7684	NaN	NaN	NaN	NaN	NaN	NaN	NaN	NaN	NaN	NaN	NaN	NaN	NaN	NaN	NaN	NaN	NaN	NaN	NaN	NaN	NaN	NaN	NaN	NaN	NaN
25.6574	26.0599	26.6854	27.8561	24.9759	26.6002	26.0229	26.1423	28.1042	28.0256	27.7653	26.4868	26.6698	26.365	26.8933	26.7273	26.2504	27.1604	26.8341	26.5767	26.7852	27.7129	28.2499	27.4478	28.4323	25.8141	26.8248	25.8904	26.3297	25.6233	26.7158	27.3465	25.3987	25.8072	26.7657	28.331	28.0242	28.011	24.9411	26.207	26.5764	26.5463	25.3524	25.6237	25.5182	26.1826	26.5275	29.2377	29.2555	27.5249
NaN	NaN	NaN	24.3669	NaN	NaN	NaN	NaN	NaN	NaN	NaN	NaN	NaN	NaN	NaN	NaN	NaN	NaN	NaN	NaN	NaN	NaN	NaN	24.2989	25.5122	NaN	NaN	NaN	NaN	NaN	NaN	23.9021	NaN	NaN	NaN	NaN	NaN	23.3069	NaN	NaN	NaN	NaN	NaN	NaN	NaN	NaN	NaN	24.8886	NaN	NaN
30.5624	30.4473	30.5839	31.2837	30.5744	30.6599	29.5436	31.3864	31.4942	31.747	31.2644	31.2145	31.8463	31.0093	31.4852	31.0518	30.4474	31.5538	31.0555	30.3076	30.804	32.3761	32.1564	32.2181	32.4151	30.3299	31.4962	29.8675	31.2066	29.8292	31.226	31.2665	30.8259	29.9246	31.5254	31.7794	32.2336	31.5301	30.6073	31.5522	31.9441	31.6522	30.7195	30.5875	30.7011	30.8772	31.3535	32.1619	31.8068	31.766
NaN	NaN	24.9551	24.2751	NaN	24.2298	NaN	24.5949	NaN	24.3293	NaN	NaN	NaN	NaN	NaN	23.802	NaN	25.362	NaN	NaN	NaN	NaN	NaN	NaN	NaN	NaN	NaN	NaN	NaN	NaN	NaN	24.645	NaN	NaN	27.9871	24.8409	NaN	25.4018	NaN	NaN	NaN	NaN	NaN	NaN	NaN	NaN	NaN	24.2711	23.5713	26.9163
25.7166	24.6268	26.043	27.1869	NaN	25.1938	24.6018	26.0691	26.629	25.3328	NaN	25.4183	25.2604	NaN	NaN	26.0841	26.3668	26.8011	26.6109	NaN	24.4432	25.8008	25.6725	26.7341	26.5938	26.0282	26.4454	24.9289	27.7165	25.2975	26.6404	26.1556	25.2757	24.3037	26.0709	25.2791	26.9157	26.1699	NaN	24.8419	25.2764	25.1031	24.8595	NaN	NaN	24.9275	24.2306	26.9637	26.654	27.0609
28.3446	28.3402	27.252	27.8145	27.7513	28.2145	27.1028	28.3811	28.0161	28.4375	26.6713	27.6985	27.8764	27.5772	26.9208	27.868	27.9723	28.6976	28.6364	29.5496	28.6065	28.8069	28.3801	28.6239	28.7154	27.572	28.422	27.3561	26.6327	27.0289	27.0044	27.5743	27.1608	27.305	26.8869	28.0299	28.1673	28.1446	25.63	28.2884	28.1405	28.4006	28.0096	26.5658	26.2927	28.2435	28.604	28.9264	28.6248	27.7254
26.604	25.6501	28.4546	28.1364	26.3965	27.3747	NaN	27.5974	28.0874	28.0331	NaN	NaN	25.1684	NaN	NaN	26.6594	26.3155	27.3494	27.3934	27.2105	27.2895	28.3816	28.8189	27.8615	29.0213	26.4321	26.3129	26.7491	NaN	NaN	26.1357	27.4232	25.0172	25.2663	28.0623	31.1787	29.5118	27.2801	NaN	25.2071	26.1565	NaN	NaN	NaN	NaN	25.2265	25.8029	28.6613	27.8069	28.7068
32.7616	32.7594	32.2079	32.6382	32.7618	33.0071	32.9952	33.3549	33.1558	32.6492	32.0639	32.0631	31.8263	32.3036	31.704	33.0197	32.8055	32.9726	33.107	33.7214	33.1325	33.2565	32.6072	33.0219	32.6879	32.5209	32.8221	32.768	32.6972	32.798	32.595	32.4261	32.7833	32.7312	31.6583	32.4669	32.5221	32.7959	33.0717	33.4114	33.0056	33.3104	32.162	32.5015	32.2022	32.4486	32.6021	33.3308	33.2567	32.8329
NaN	NaN	NaN	NaN	NaN	NaN	NaN	NaN	NaN	NaN	NaN	NaN	NaN	NaN	NaN	NaN	NaN	NaN	NaN	NaN	NaN	NaN	NaN	NaN	NaN	NaN	NaN	NaN	NaN	NaN	NaN	NaN	NaN	NaN	NaN	NaN	NaN	NaN	NaN	NaN	NaN	NaN	NaN	NaN	NaN	NaN	NaN	NaN	NaN	NaN
29.0629	29.736	28.4832	29.9025	28.5001	30.3289	28.4443	29.5067	28.4239	29.3047	29.3635	27.896	29.4111	27.7502	28.4445	30.0492	29.2551	30.2138	29.3413	29.5527	29.4181	30.867	29.5909	30.6046	30.1678	28.6926	30.2929	28.4257	29.0034	28.9814	28.9444	29.5186	28.9925	29.2789	27.6534	29.6878	30.0128	30.1019	28.1113	25.9639	28.7652	26.6523	25.5626	25.6562	26.0919	28.0542	28.0594	30.3557	30.0739	29.6222
25.9368	25.5205	NaN	26.0998	NaN	NaN	NaN	NaN	25.3122	24.7739	NaN	NaN	NaN	NaN	NaN	NaN	NaN	NaN	NaN	NaN	NaN	25.4022	25.9315	25.9983	26.4484	NaN	NaN	NaN	NaN	NaN	NaN	25.9766	NaN	NaN	28.3055	26.6812	26.519	26.1543	NaN	NaN	NaN	NaN	NaN	NaN	NaN	NaN	NaN	26.1357	NaN	29.0456
NaN	NaN	NaN	NaN	NaN	NaN	NaN	NaN	NaN	NaN	NaN	NaN	NaN	NaN	NaN	NaN	23.5425	23.6533	23.8226	25.0288	NaN	NaN	23.3679	NaN	23.1823	NaN	23.9033	NaN	NaN	NaN	NaN	NaN	NaN	NaN	NaN	NaN	NaN	NaN	NaN	NaN	NaN	NaN	NaN	NaN	NaN	NaN	NaN	NaN	NaN	NaN
NaN	NaN	NaN	NaN	NaN	NaN	NaN	NaN	NaN	NaN	NaN	NaN	NaN	NaN	NaN	NaN	NaN	NaN	NaN	NaN	NaN	NaN	NaN	NaN	NaN	NaN	NaN	NaN	NaN	NaN	NaN	NaN	NaN	NaN	NaN	NaN	NaN	NaN	NaN	NaN	NaN	NaN	NaN	NaN	NaN	NaN	NaN	NaN	NaN	NaN
23.4654	23.0914	23.607	23.535	NaN	24.1227	NaN	23.613	24.4117	23.9814	NaN	NaN	25.4794	NaN	NaN	24.6994	24.2071	25.6219	24.7855	24.7445	24.8176	25.2022	25.0587	25.0667	25.5754	23.9381	23.3766	NaN	NaN	23.0561	23.3617	23.853	NaN	NaN	24.6084	24.4664	25.4361	24.2853	24.4967	NaN	24.6796	NaN	NaN	NaN	NaN	NaN	NaN	23.751	23.5449	23.5819
25.4574	25.2468	25.9575	27.7082	25.0509	29.4525	NaN	29.8824	27.0518	26.6196	26.7519	NaN	26.2773	NaN	26.7631	27.6476	26.7304	25.7684	NaN	NaN	NaN	27.5594	28.4703	27.5609	28.7494	25.4497	25.6836	26.1666	NaN	NaN	26.9048	27.2258	24.496	23.1646	28.1897	27.6663	27.3263	27.6806	NaN	25.4416	26.1524	NaN	NaN	NaN	NaN	NaN	26.0358	26.3325	NaN	27.6446
28.5496	28.9278	29.6866	29.2101	28.8649	28.479	29.069	28.0311	28.8098	28.8951	28.4449	27.2037	27.3179	27.5192	27.6077	28.8794	29.4891	28.5833	28.3459	28.3945	28.6191	28.4572	28.4144	28.2943	28.7828	30.0404	28.961	29.6356	28.7725	29.9076	29.2091	28.74	28.6581	30.2276	27.9306	28.0319	28.4116	28.6262	25.8794	27.3559	28.0963	27.9959	27.1196	27.8598	28.2749	27.8249	27.0913	28.747	28.8963	28.1134
NaN	NaN	NaN	22.043	NaN	NaN	NaN	20.8301	NaN	NaN	NaN	28.9509	NaN	NaN	NaN	NaN	NaN	NaN	NaN	19.4399	NaN	22.7012	NaN	25.6842	23.61	NaN	NaN	NaN	NaN	NaN	NaN	NaN	NaN	NaN	34.0026	24.5666	20.1905	23.7177	29.0498	NaN	NaN	NaN	NaN	NaN	NaN	NaN	NaN	NaN	NaN	29.4751
30.435	30.3002	29.9932	29.4722	28.8108	28.68	30.2197	29.0086	30.9778	28.9414	29.6181	30.6512	27.8254	26.2689	NaN	29.8623	30.3717	28.8274	27.3207	27.4019	28.8544	25.7852	27.659	27.0856	27.4757	30.4023	29.8988	30.5143	30.2402	30.4598	30.1031	29.1502	31.0326	31.1342	30.6486	29.3024	27.8492	28.9535	29.2984	27.4002	27.6376	26.7563	27.5557	25.9678	28.329	29.113	27.8833	29.1439	28.0214	30.3172
NaN	NaN	NaN	NaN	NaN	NaN	NaN	NaN	NaN	NaN	NaN	NaN	NaN	NaN	NaN	NaN	NaN	NaN	NaN	NaN	NaN	NaN	NaN	NaN	NaN	NaN	NaN	NaN	NaN	NaN	NaN	NaN	NaN	NaN	NaN	NaN	NaN	NaN	NaN	NaN	NaN	NaN	NaN	NaN	NaN	NaN	NaN	25.0649	NaN	NaN
25.1204	24.8457	NaN	NaN	24.6116	24.4961	NaN	NaN	NaN	NaN	NaN	NaN	NaN	NaN	NaN	NaN	24.5103	NaN	24.5814	NaN	NaN	NaN	25.2867	NaN	NaN	23.4145	25.0315	NaN	NaN	NaN	NaN	24.5042	NaN	NaN	NaN	25.2869	25.6152	NaN	NaN	NaN	25.5984	26.0114	NaN	NaN	NaN	NaN	NaN	NaN	24.4923	24.5268
24.1286	NaN	24.7209	24.6405	NaN	24.744	NaN	NaN	25.6729	NaN	NaN	NaN	NaN	NaN	NaN	NaN	NaN	NaN	24.5115	NaN	NaN	24.1024	NaN	24.5626	24.6674	NaN	24.1951	NaN	NaN	NaN	NaN	NaN	NaN	NaN	NaN	NaN	NaN	NaN	NaN	NaN	NaN	NaN	NaN	NaN	NaN	NaN	NaN	24.5494	NaN	25.2555
29.0906	29.1194	29.1722	28.3719	29.1118	29.1185	29.7589	29.1828	29.2508	27.644	25.9507	27.4721	28.4183	28.6563	27.0979	29.3595	30.1089	27.9973	28.1451	28.9363	28.6116	28.2612	28.7603	27.877	28.3758	29.7321	28.1536	29.4329	28.2616	29.8187	28.1768	28.5747	28.0513	29.2182	29.2722	28.9983	28.7185	28.4486	28.9594	28.3429	28.7424	29.1958	28.5936	28.36	29.419	28.1623	28.2425	28.5091	28.7809	28.7447
23.6161	24.3985	23.4201	27.4895	NaN	22.1829	23.4356	24.2488	30.7519	24.6014	NaN	NaN	24.7762	25.3433	NaN	NaN	NaN	NaN	23.7639	NaN	NaN	25.0391	24.1381	26.3843	26.1127	NaN	NaN	NaN	NaN	NaN	23.7192	24.1041	NaN	NaN	25.0538	25.7093	24.7542	23.4852	NaN	NaN	24.0826	NaN	NaN	NaN	NaN	NaN	NaN	26.28	24.4368	24.2785
29.2008	28.9656	29.9119	28.8112	29.6634	29.0802	29.8765	28.4025	26.6664	28.601	27.9704	26.3267	25.4575	27.5171	25.963	29.1755	30.2515	28.865	29.7606	29.5482	29.7921	28.0687	29.206	27.7887	28.8667	30.3591	29.3365	30.3698	29.191	30.2278	29.319	28.8722	29.3471	30.1999	27.5606	28.3087	28.4847	28.672	26.444	28.023	28.2479	28.2541	28.124	28.6821	28.2614	28.2224	28.7372	28.2416	29.0991	28.0741
31.5529	31.4467	30.4814	30.8579	31.0095	31.2657	31.172	31.6748	31.4919	30.9768	30.3168	29.8381	30.8758	30.9673	31.1425	31.3519	31.3166	31.7183	30.9828	31.2038	31.1882	31.4778	30.9875	31.0015	31.2644	31.0828	31.5435	31.1706	30.8912	31.1779	31.0464	30.6597	30.6259	30.8783	30.0326	30.6973	31.0499	31.1233	31.2865	31.8411	31.0605	31.6746	31.3	31.1319	30.7258	31.3687	31.852	32.0534	31.6017	31.6961
NaN	NaN	NaN	NaN	NaN	NaN	NaN	NaN	NaN	24.6718	NaN	NaN	NaN	NaN	NaN	NaN	NaN	24.6949	NaN	NaN	NaN	24.7041	NaN	24.5429	24.7491	NaN	NaN	NaN	NaN	NaN	NaN	NaN	NaN	NaN	NaN	24.7867	24.7144	NaN	NaN	NaN	NaN	NaN	NaN	NaN	NaN	NaN	NaN	24.5023	24.5129	NaN
23.1842	21.1061	23.262	23.3669	NaN	21.3819	22.7623	24.9101	23.9112	23.2311	NaN	NaN	NaN	NaN	NaN	21.6476	22.9513	22.7725	23.626	25.8922	23.1271	23.9215	23.334	23.4279	23.9443	23.5742	23.1123	22.5389	NaN	22.618	22.2627	NaN	NaN	21.581	NaN	NaN	NaN	22.7849	NaN	NaN	21.4603	NaN	NaN	NaN	21.3031	23.8391	22.675	26.5362	27.3065	26.2407
27.5325	27.1302	NaN	26.7684	NaN	NaN	NaN	NaN	NaN	NaN	NaN	NaN	NaN	NaN	NaN	NaN	NaN	NaN	NaN	NaN	NaN	NaN	NaN	NaN	NaN	NaN	NaN	28.6078	NaN	NaN	NaN	NaN	NaN	26.7389	NaN	NaN	NaN	NaN	NaN	NaN	NaN	NaN	NaN	NaN	NaN	NaN	NaN	NaN	NaN	NaN
NaN	NaN	NaN	NaN	NaN	NaN	NaN	NaN	NaN	NaN	NaN	NaN	NaN	NaN	NaN	NaN	NaN	NaN	NaN	NaN	NaN	NaN	NaN	NaN	NaN	NaN	NaN	NaN	NaN	NaN	NaN	NaN	NaN	NaN	NaN	NaN	NaN	NaN	NaN	NaN	NaN	NaN	NaN	NaN	NaN	NaN	NaN	NaN	NaN	NaN
22.1643	NaN	21.6228	NaN	NaN	22.3867	NaN	NaN	28.9463	26.0061	NaN	NaN	NaN	NaN	NaN	21.7919	NaN	NaN	NaN	NaN	NaN	NaN	22.5447	NaN	19.7188	NaN	NaN	NaN	NaN	NaN	NaN	NaN	NaN	NaN	29.2562	27.2908	NaN	21.6707	24.7851	NaN	NaN	NaN	NaN	NaN	NaN	NaN	NaN	27.8782	NaN	25.4905
24.2426	NaN	NaN	NaN	NaN	23.0593	NaN	23.4242	23.0686	23.3752	NaN	NaN	NaN	NaN	NaN	23.329	NaN	NaN	23.1397	NaN	NaN	23.2849	NaN	22.7901	NaN	22.448	NaN	NaN	NaN	NaN	NaN	23.6858	NaN	NaN	24.5331	23.1263	22.8207	24.8581	NaN	NaN	NaN	NaN	NaN	NaN	NaN	23.692	22.6166	23.5672	23.2745	24.1005
NaN	NaN	NaN	NaN	NaN	NaN	NaN	NaN	24.2194	NaN	NaN	NaN	NaN	NaN	NaN	NaN	NaN	NaN	NaN	NaN	NaN	NaN	NaN	NaN	NaN	NaN	NaN	NaN	NaN	NaN	NaN	NaN	NaN	NaN	31.5829	26.7943	NaN	NaN	NaN	NaN	NaN	NaN	NaN	NaN	NaN	NaN	NaN	NaN	NaN	29.0466
27.0538	27.6505	29.1514	27.7622	29.0005	28.3573	29.2069	27.1591	25.3089	27.388	25.9985	NaN	NaN	25.2139	NaN	27.8596	29.4037	27.5305	28.4272	28.2245	28.4966	27.4928	27.7314	27.0878	27.811	29.7396	27.6191	29.3688	28.1026	29.8243	28.0384	27.8284	27.7163	29.4905	24.7362	26.6787	27.6644	27.2159	NaN	26.835	26.469	26.7655	27.5216	27.4264	28.6131	26.531	27.44	26.8114	28.0987	26.291
22.9275	NaN	NaN	23.5586	NaN	23.9286	NaN	23.1061	24.3358	22.3569	NaN	NaN	NaN	NaN	NaN	NaN	NaN	NaN	23.3877	NaN	NaN	23.3697	23.8526	23.8458	25.4973	NaN	NaN	NaN	NaN	NaN	NaN	NaN	NaN	NaN	28.1228	24.8186	24.0107	23.2097	NaN	NaN	NaN	NaN	NaN	NaN	NaN	NaN	NaN	23.4059	23.1334	24.7955
25.5675	24.2213	24.0631	25.4464	NaN	23.1556	NaN	23.267	26.0436	26.3295	NaN	26.2853	NaN	NaN	NaN	NaN	NaN	NaN	23.3807	NaN	22.9329	26.5385	25.105	26.075	26.683	NaN	24.6938	NaN	24.5035	NaN	24.9907	25.969	NaN	NaN	26.3546	26.4191	26.8008	24.3982	NaN	NaN	24.5317	NaN	NaN	NaN	24.4447	25.3172	24.0744	24.3675	23.8978	25.2487
NaN	NaN	NaN	24.4071	NaN	NaN	NaN	NaN	NaN	NaN	NaN	NaN	NaN	NaN	NaN	NaN	NaN	NaN	NaN	NaN	NaN	NaN	22.7	24.3415	23.8488	NaN	NaN	NaN	NaN	NaN	NaN	NaN	NaN	NaN	28.124	NaN	NaN	NaN	NaN	NaN	NaN	NaN	NaN	NaN	NaN	NaN	NaN	NaN	NaN	27.2421
28.3063	28.5118	27.9621	27.2151	24.7756	25.2752	27.5096	24.3319	27.5497	26.0913	NaN	25.8684	25.2244	25.5102	NaN	25.7043	26.0236	25.4216	25.4869	26.3891	25.6851	26.5902	27.1834	25.6601	27.4034	28.1958	24.2355	28.6139	NaN	27.087	25.0637	26.6031	26.6975	28.8318	27.7996	26.8191	27.9198	25.9195	NaN	24.9742	24.8383	26.0674	NaN	NaN	26.9317	25.7747	25.5353	26.2298	26.533	27.0925
NaN	22.8069	22.4193	24.9746	NaN	25.8568	23.7907	25.2263	27.9299	25.5655	NaN	25.8221	25.5305	26.1013	NaN	NaN	NaN	24.0943	25.3409	22.8212	25.2359	26.6337	26.7204	26.0149	28.4558	21.4963	24.0544	NaN	23.0148	NaN	NaN	24.1954	NaN	NaN	25.9234	27.0981	27.3016	25.3928	25.3087	NaN	25.1233	23.005	NaN	NaN	NaN	23.5271	23.5278	25.777	24.425	24.3292
NaN	25.0538	NaN	24.6488	NaN	24.1608	NaN	NaN	NaN	NaN	NaN	NaN	NaN	NaN	NaN	NaN	NaN	NaN	NaN	26.3802	NaN	NaN	NaN	NaN	NaN	NaN	NaN	NaN	NaN	NaN	NaN	NaN	NaN	23.1938	NaN	NaN	NaN	25.6409	NaN	NaN	NaN	NaN	NaN	NaN	NaN	24.6408	24.6814	25.5272	NaN	NaN
27.8504	26.8057	28.0477	28.4258	NaN	26.3171	25.2189	25.5456	29.8847	24.7819	25.7093	26.4497	24.9027	24.6713	NaN	25.0696	NaN	NaN	23.7943	NaN	24.0461	25.7357	26.7904	27.3801	26.2486	NaN	25.2567	22.5215	24.788	22.9678	26.6834	26.8642	24.9909	24.4669	29.3947	28.3103	25.7942	27.263	25.4001	21.196	NaN	21.9287	NaN	NaN	24.9567	24.6905	24.7597	27.1013	23.6119	27.9424
26.7423	27.0135	24.7401	26.9945	26.3591	26.6967	25.6	27.133	25.956	26.684	25.8398	25.5094	27.1311	26.2417	26.449	27.1628	26.5274	27.2575	26.6364	27.3667	26.506	27.5922	26.4685	27.0509	27.0475	24.9664	26.1524	24.6469	NaN	24.4595	24.3886	25.3707	24.7368	25.5463	24.4147	26.1004	25.963	26.2497	26.127	27.4977	27.0513	27.2903	25.952	NaN	25.1817	26.7001	27.0246	27.3344	26.8858	26.4356
NaN	NaN	NaN	NaN	NaN	NaN	NaN	NaN	23.7111	23.1548	NaN	NaN	NaN	NaN	NaN	NaN	NaN	NaN	23.0675	NaN	22.771	23.7931	24.0676	23.6617	25.5797	NaN	NaN	NaN	NaN	NaN	NaN	23.0061	NaN	NaN	NaN	23.7816	24.9908	NaN	NaN	NaN	NaN	NaN	NaN	NaN	NaN	NaN	NaN	23.3015	NaN	NaN
NaN	NaN	23.5249	25.233	NaN	NaN	NaN	NaN	24.4928	NaN	NaN	26.1745	NaN	NaN	NaN	NaN	NaN	NaN	NaN	NaN	NaN	NaN	NaN	NaN	NaN	NaN	NaN	NaN	NaN	NaN	NaN	24.8363	NaN	NaN	NaN	25.3878	23.8592	NaN	NaN	NaN	NaN	NaN	NaN	NaN	NaN	NaN	NaN	NaN	NaN	NaN
NaN	NaN	NaN	NaN	NaN	NaN	NaN	NaN	NaN	NaN	NaN	NaN	NaN	NaN	NaN	NaN	NaN	NaN	NaN	NaN	NaN	NaN	NaN	NaN	NaN	NaN	NaN	NaN	NaN	NaN	NaN	NaN	NaN	NaN	25.9183	NaN	NaN	NaN	NaN	NaN	NaN	NaN	NaN	NaN	NaN	NaN	NaN	NaN	NaN	NaN
NaN	NaN	NaN	NaN	NaN	NaN	NaN	23.0483	NaN	NaN	NaN	NaN	NaN	NaN	NaN	23.5653	NaN	23.5544	NaN	NaN	NaN	23.9216	NaN	23.4989	NaN	NaN	NaN	NaN	NaN	NaN	NaN	NaN	NaN	NaN	NaN	NaN	NaN	23.6706	NaN	NaN	NaN	NaN	NaN	NaN	NaN	NaN	NaN	NaN	23.2895	NaN
34.2572	34.0595	34.6125	34.7089	34.6002	35.417	34.3742	35.153	34.5147	35.4688	34.6233	35.0625	37.3078	36.3351	36.7465	34.9227	33.6849	35.8211	34.9359	34.7443	35.1736	36.2214	35.9648	36.2498	36.1947	31.4901	35.3664	30.7889	33.5123	31.0901	34.7495	35.9362	32.91	31.0691	34.5422	36.6683	36.6376	35.8639	35.7598	35.5319	35.1132	35.4659	34.7887	33.8565	33.169	36.3982	36.4887	35.8254	35.5082	35.3358
25.3514	24.1232	26.5221	26.0758	NaN	24.5199	NaN	NaN	29.0974	24.231	NaN	NaN	NaN	25.0737	NaN	NaN	NaN	NaN	23.7646	NaN	23.8679	25.7216	25.0683	29.1787	25.1485	NaN	25.4902	NaN	24.3475	NaN	25.2474	24.2115	NaN	NaN	28.7694	26.3608	NaN	24.5811	NaN	NaN	NaN	NaN	NaN	NaN	23.8217	NaN	24.3393	25.2639	23.87	27.344
26.8399	25.7975	26.4498	27.0534	25.716	27.2814	25.7395	26.9036	NaN	27.2364	NaN	NaN	26.7323	26.5823	NaN	26.1981	26.742	27.892	27.0281	25.9975	25.9099	27.302	26.1153	27.3729	27.4062	26.8681	26.6395	24.9566	26.695	25.3578	26.3671	26.2866	24.4944	25.5829	25.7231	26.827	27.6729	26.1895	26.8989	26.9965	27.5044	28.3617	27.4682	26.157	26.5495	27.5822	25.9106	26.4485	27.397	25.5678
24.6873	NaN	24.231	25.4618	25.2338	25.8514	25.4164	25.8812	24.2768	25.2577	NaN	NaN	NaN	24.8467	NaN	26.1278	25.988	26.3156	26.3235	27.7011	26.3805	26.0344	25.367	25.9726	26.1958	23.8919	25.3055	23.7779	24.7621	24.2746	24.9225	25.315	24.8412	24.1402	NaN	25.2408	26.2491	26.2992	NaN	25.9555	26.0577	26.2492	26.3972	25.8571	NaN	25.3614	25.8933	24.399	24.6558	NaN
30.5586	30.4503	30.2575	31.1929	31.1585	29.5262	31.0873	30.9651	32.4133	30.8935	30.4507	30.4469	29.5708	28.2021	29.6918	31.9585	31.631	32.0965	29.098	28.9863	30.0788	29.4276	29.316	30.2094	30.0912	29.2092	31.4045	29.6833	31.0632	29.5655	31.2916	30.5176	31.2251	29.8387	31.342	31.3047	29.4816	31.1205	30.7238	29.4953	30.483	28.9342	27.3896	27.038	28.1916	30.4485	29.8828	30.5543	30.2321	31.4953
29.3099	29.3689	28.5351	29.5138	27.8214	28.5216	28.514	28.9633	28.613	28.9828	28.1648	28.0898	29.3718	28.0163	28.0606	28.6753	28.1249	29.4297	28.3535	28.5911	27.7622	30.195	29.2794	29.9524	29.8347	28.5488	29.3438	28.1986	28.2501	28.2058	28.7235	28.9454	27.8064	28.5234	28.5271	29.7219	29.5163	29.3319	27.2988	26.4598	27.7077	26.4581	26.6072	25.216	25.6323	27.2656	27.3303	29.8978	29.4522	28.9393
24.303	24.4414	23.3286	NaN	NaN	24.9826	NaN	24.9557	NaN	24.2299	NaN	NaN	NaN	NaN	NaN	NaN	24.5592	24.54	24.869	25.2379	NaN	25.3397	24.0822	24.4785	23.9728	24.2321	25.4572	NaN	NaN	NaN	NaN	24.0583	NaN	NaN	NaN	24.5638	NaN	25.0216	NaN	NaN	25.2622	NaN	NaN	NaN	NaN	25.2315	25.1356	24.8589	24.4363	24.1805
22.1732	22.1796	NaN	22.6662	NaN	23.0681	23.346	23.3449	NaN	22.8948	NaN	NaN	NaN	NaN	NaN	23.2426	NaN	NaN	NaN	22.8522	22.7959	22.7892	22.3558	NaN	22.3217	NaN	22.8334	NaN	NaN	NaN	22.5309	22.4792	NaN	NaN	NaN	22.8889	22.4328	23.0219	NaN	NaN	NaN	NaN	NaN	NaN	NaN	NaN	NaN	23.13	22.9345	23.0964
29.8377	29.393	31.6335	30.8938	30.0957	27.277	29.0355	25.9965	29.3172	27.6328	27.3589	27.7607	22.6328	23.8027	24.0376	28.4387	29.9606	27.4461	25.6819	23.0379	24.6753	26.9661	29.6794	28.4767	27.7988	32.7466	30.8076	31.8828	31.9057	30.9368	32.4928	30.0255	32.538	32.3591	30.0767	28.1874	28.96	26.9456	27.8414	NaN	24.7618	NaN	NaN	23.1339	24.5675	23.762	NaN	29.8141	30.5113	29.8432
NaN	NaN	NaN	NaN	NaN	NaN	NaN	NaN	NaN	NaN	NaN	NaN	NaN	NaN	NaN	NaN	NaN	NaN	NaN	NaN	NaN	NaN	NaN	NaN	NaN	NaN	NaN	NaN	NaN	NaN	NaN	NaN	NaN	NaN	24.6905	NaN	NaN	NaN	NaN	NaN	NaN	NaN	NaN	NaN	NaN	NaN	NaN	NaN	NaN	NaN
26.5529	27.2832	26.0026	27.1957	26.5417	26.8125	26.5131	26.669	27.5989	27.1143	NaN	NaN	27.3282	26.5513	NaN	27.2069	26.645	27.8819	27.0632	27.4794	27.3432	27.1399	26.7949	26.9044	26.8743	26.5228	27.0818	25.7397	26.9741	26.641	26.9427	26.6859	26.7582	26.6657	25.6959	26.9116	27.0377	27.5281	24.9648	26.0279	26.866	26.1738	26.2781	26.3503	26.3277	27.0096	26.6277	26.4667	27.1127	26.4959
30.187	29.8944	30.2945	31.0738	31.2238	30.7197	30.4673	31.7666	30.4083	31.581	29.3784	30.9045	30.1285	29.3543	29.4135	30.9834	31.1554	31.2562	31.2149	30.2569	30.5436	30.7893	31.208	30.7871	31.2058	30.3548	30.8926	30.8712	31.7436	30.6857	31.5417	30.846	31.5488	30.9647	30.3197	29.9917	30.8685	31.0035	30.3038	31.4882	31.9296	31.2657	30.6868	31.0217	29.7397	30.7712	30.2593	31.2319	31.1877	30.3492
29.2577	28.7358	29.6622	30.2341	28.5938	28.9498	29.5854	28.3811	29.6821	30.3056	29.628	29.2546	29.65	28.8978	27.9306	29.5541	29.3867	30.0826	29.8116	28.2699	30.0725	29.8448	30.5923	30.0912	30.3987	28.8534	29.5784	27.7563	29.5677	28.831	29.8906	30.2792	29.854	28.1619	29.358	30.7055	30.1873	30.4992	27.6559	27.4505	27.4296	27.5177	27.2727	26.5653	26.7434	27.2618	27.8651	30.1066	29.2093	29.4087
28.2241	28.7697	29.1995	28.1761	30.5822	27.9522	28.7121	27.3226	26.7196	27.0431	26.7132	26.2799	27.0111	28.0568	26.6285	28.4924	29.6116	27.8974	29.4206	27.6209	29.7353	27.218	30.0889	26.4785	29.0289	30.567	30.4132	30.7046	31.5909	29.8661	31.7112	29.4108	31.5472	31.5802	28.4918	28.7846	29.1551	27.2245	25.951	NaN	26.9046	26.3417	27.769	29.1065	26.5731	22.4791	22.6308	27.0966	28.7148	28.4432
30.7658	30.556	28.147	29.7757	30.6865	31.3458	30.5724	31.6708	28.5155	30.4831	30.0013	30.3879	30.7625	31.1664	31.3536	31.202	30.3091	31.0826	30.0899	31.0813	29.8048	30.9987	30.2417	30.4529	30.2988	28.6036	29.99	28.3546	28.9917	28.7935	29.2188	29.337	28.9731	29.0793	28.7758	29.7255	30.204	30.4075	31.6119	30.9314	30.89	31.554	29.9166	30.4297	29.1911	30.7955	31.1826	30.1836	29.6316	30.4134
27.7953	28.479	26.3418	26.271	26.6151	27.2059	25.0836	28.514	27.819	27.4118	27.9774	29.4224	28.3162	26.7528	27.3535	28.9916	29.1142	29.6732	27.9761	27.5734	26.9185	27.4016	26.9001	27.4962	27.965	27.3626	27.68	25.9664	28.1666	24.4037	26.3727	26.2931	27.753	26.9833	27.651	25.4168	25.606	27.1472	25.5975	27.2844	27.993	27.4003	24.9211	25.6281	23.6781	24.9012	NaN	29.8753	28.7728	30.5118
23.5711	24.0627	23.9733	26.0402	NaN	NaN	NaN	NaN	26.2392	NaN	NaN	NaN	NaN	NaN	NaN	NaN	NaN	NaN	NaN	NaN	NaN	23.5498	27.3763	24.687	26.6508	NaN	NaN	NaN	24.7788	NaN	24.952	24.1254	NaN	NaN	24.8505	26.041	24.7742	NaN	NaN	NaN	NaN	NaN	NaN	NaN	NaN	NaN	NaN	24.8678	23.8745	24.043
31.9184	31.7398	32.8628	31.2034	32.2031	31.1858	32.8553	29.532	28.7297	29.1621	30.1865	28.2308	29.1936	30.3757	28.7156	31.5998	32.5606	29.3807	30.8401	29.9005	31.4	28.905	30.4052	28.022	29.6755	32.7961	30.4549	33.1741	31.2672	33.4458	31.8151	31.7142	31.7935	32.6215	30.6211	29.5302	30.1958	30.0052	29.4931	29.2192	29.9549	29.7053	30.0814	30.8237	32.4792	28.978	29.5269	27.9492	30.5098	28.7962
NaN	NaN	NaN	22.905	NaN	23.524	NaN	NaN	NaN	NaN	NaN	NaN	NaN	NaN	NaN	NaN	24.8694	24.3306	23.4749	NaN	NaN	NaN	NaN	22.7012	23.8984	NaN	NaN	NaN	NaN	NaN	23.7556	NaN	NaN	NaN	NaN	NaN	NaN	22.758	NaN	NaN	NaN	NaN	NaN	NaN	NaN	NaN	NaN	NaN	NaN	NaN
25.5388	26.0513	23.4634	26.2651	NaN	25.4115	24.0489	25.3749	NaN	25.5403	NaN	NaN	26.2026	26.0368	NaN	26.018	24.7755	26.5511	24.8513	24.6281	25.0914	25.9209	25.4702	26.1345	25.0598	NaN	25.4778	NaN	25.3694	NaN	25.6196	25.8174	NaN	NaN	26.7949	26.2027	26.7674	26.7659	26.5323	27.0173	26.8862	27.2166	NaN	24.7245	NaN	NaN	NaN	26.1823	26.227	25.9719
24.4779	NaN	28.7348	28.71	27.4544	27.5701	26.848	28.2562	27.0843	NaN	NaN	NaN	24.8224	25.5764	NaN	27.6616	27.5505	28.3914	28.2101	27.8309	27.3836	27.4608	28.3129	27.023	27.5783	28.2077	28.4486	25.5482	25.2393	26.2928	NaN	24.8326	27.2331	27.8573	NaN	27.4438	27.6832	NaN	NaN	NaN	NaN	NaN	NaN	NaN	NaN	NaN	NaN	26.1844	26.3066	24.4562
NaN	NaN	NaN	NaN	NaN	NaN	NaN	NaN	NaN	NaN	NaN	NaN	NaN	NaN	NaN	NaN	NaN	NaN	NaN	NaN	NaN	NaN	NaN	NaN	NaN	NaN	NaN	NaN	NaN	NaN	NaN	NaN	NaN	NaN	NaN	NaN	NaN	NaN	NaN	NaN	NaN	NaN	NaN	NaN	NaN	NaN	NaN	NaN	NaN	NaN
24.3608	22.5285	24.3467	25.7935	22.1639	25.7103	22.6457	29.9282	23.4096	24.6388	NaN	NaN	25.2881	25.1853	25.8172	23.589	21.3786	22.4588	23.587	23.7723	23.2265	23.5241	26.851	22.851	25.5476	22.329	23.4655	23.3199	23.4415	22.5362	24.6091	24.0962	22.4651	22.9862	24.7588	24.6629	24.8023	25.165	24.496	24.1423	24.6806	23.976	NaN	22.8856	23.8679	24.7205	25.1096	23.5154	22.5709	23.3347
27.23	26.7799	27.9931	27.6446	27.3968	26.8612	27.8875	27.25	26.96	26.4149	NaN	NaN	NaN	26.1415	NaN	27.7854	27.408	26.3269	27.0496	26.6975	27.8714	26.4264	27.3049	26.7277	25.8496	28.2118	27.3281	28.7101	28.1397	28.7173	28.4047	27.3133	28.446	28.58	27.5678	27.237	26.278	26.2824	NaN	NaN	24.9263	NaN	NaN	25.7626	NaN	NaN	NaN	25.0402	25.3898	26.5904
NaN	NaN	NaN	NaN	NaN	NaN	NaN	NaN	NaN	NaN	NaN	NaN	NaN	NaN	NaN	NaN	NaN	NaN	NaN	NaN	NaN	NaN	NaN	NaN	NaN	NaN	NaN	NaN	NaN	NaN	NaN	NaN	NaN	NaN	NaN	NaN	NaN	NaN	NaN	NaN	NaN	NaN	NaN	NaN	NaN	NaN	NaN	NaN	NaN	NaN
27.6045	27.2782	27.8469	27.0335	27.6801	27.4089	26.7033	27.0789	28.1828	28.0044	27.3678	NaN	27.5373	27.8141	26.9821	25.687	28.0515	26.793	27.6144	27.4262	27.7238	27.605	27.7263	27.9431	27.4777	28.3138	27.5237	28.8417	NaN	28.5997	26.2662	26.9208	27.4992	28.2976	27.2446	27.3015	27.4487	27.0338	25.9153	27.386	27.2332	27.371	27.9826	27.4605	26.2702	27.539	27.2464	28.1796	28.1092	27.5182
23.1871	NaN	27.4291	23.859	24.3731	24.1967	22.745	NaN	NaN	22.7727	NaN	NaN	NaN	NaN	NaN	23.4303	27.8247	NaN	NaN	NaN	NaN	NaN	NaN	NaN	22.6355	28.1917	22.8488	26.4339	23.2482	26.3322	24.0986	24.1389	23.8745	27.2798	NaN	NaN	21.5062	NaN	NaN	24.9306	NaN	NaN	24.7507	NaN	NaN	NaN	NaN	NaN	23.6907	NaN
24.6316	23.1502	25.4887	25.8073	24.8163	NaN	25.2081	24.3861	28.0717	25.4432	NaN	NaN	NaN	NaN	NaN	26.5491	26.4203	26.456	NaN	22.5741	24.604	NaN	21.2988	NaN	23.0672	24.4252	25.9841	23.1504	23.6501	22.4362	25.3255	25.7795	25.0206	23.3198	27.6074	26.3231	22.9212	25.1793	NaN	NaN	NaN	NaN	NaN	NaN	NaN	NaN	NaN	25.1856	NaN	24.6065
31.6271	32.7849	30.6924	30.0376	33.4708	28.0942	30.282	28.3299	28.6634	28.5609	26.6428	26.6911	29.5291	33.143	28.8353	30.6175	31.5131	28.5191	34.4085	29.7115	34.9067	28.8313	33.687	28.1842	32.3699	32.6117	34.2419	32.7997	34.7519	31.3838	34.2853	32.2255	35.1419	33.9505	30.1621	31.1551	32.195	28.6938	29.6906	27.2525	28.2021	27.6031	32.2367	34.0294	31.1213	29.2305	28.7307	28.1745	30.7795	30.1685
22.7615	23.2859	NaN	26.2066	22.0986	23.5842	21.17	24.3051	27.0595	25.308	NaN	NaN	24.4044	22.2113	NaN	21.5301	22.5103	23.1458	24.3843	22.9475	21.4147	26.4323	26.2854	26.8121	26.8586	21.5029	21.2659	21.4424	NaN	NaN	21.1727	25.944	NaN	21.8532	24.8496	29.9126	30.8792	24.2951	24.2205	21.9969	21.5461	22.2734	NaN	21.4139	NaN	23.8378	23.6696	27.5531	25.6601	27.1563
27.6393	27.2864	28.3579	27.4694	27.711	27.455	27.8281	26.6942	25.531	27.59	28.2713	26.997	27.0233	27.2411	27.0962	27.2644	27.5543	27.436	26.8141	27.4228	27.3297	26.2917	26.626	25.9997	26.448	27.8652	26.8164	28.2329	27.2096	28.6823	27.8799	27.3202	26.5507	28.3432	26.5035	26.7494	26.8266	27.0472	26.0359	26.5673	26.814	26.6741	26.397	26.6535	27.3492	26.6186	26.5717	27.0941	27.3054	26.6893
30.1828	30.7056	28.418	30.4096	29.7512	30.5754	29.9647	31.1408	29.0843	30.5854	31.0379	30.6465	30.7638	30.2784	30.3077	30.4642	29.7517	30.9283	30.2279	31.0188	29.9478	31.0772	29.8228	30.7676	30.7039	29.184	30.7325	28.4612	29.353	28.8262	29.2678	29.4946	28.5992	29.1419	28.2653	29.8099	29.9845	30.4611	29.0836	30.6837	30.4892	30.7496	29.4895	29.4047	28.7909	30.574	30.5552	31.1135	30.4647	30.2433
26.6701	26.2975	24.2534	26.5659	25.2461	26.5159	25.0141	26.2492	25.1607	25.9231	26.0687	25.4558	27.0815	26.2686	26.3804	26.3176	25.4517	26.2812	25.4684	26.2794	25.3704	26.8126	25.4012	26.5712	26.0433	24.2953	26.1472	23.7629	NaN	24.2851	25.4113	25.279	24.4596	24.8655	NaN	25.8025	26.0863	26.5168	26.303	26.8631	26.4184	26.9373	25.2727	25.1504	25.1102	26.7031	26.8265	26.9772	25.8271	26.2001
NaN	NaN	23.8615	25.9356	NaN	NaN	NaN	NaN	23.8275	NaN	NaN	NaN	NaN	NaN	NaN	NaN	NaN	NaN	NaN	NaN	NaN	NaN	23.7145	NaN	NaN	NaN	NaN	NaN	NaN	NaN	NaN	NaN	NaN	NaN	NaN	NaN	NaN	NaN	NaN	NaN	NaN	NaN	NaN	NaN	NaN	NaN	NaN	23.9855	NaN	NaN
NaN	NaN	26.4176	NaN	NaN	NaN	NaN	NaN	NaN	NaN	NaN	NaN	NaN	NaN	NaN	NaN	NaN	NaN	NaN	NaN	NaN	NaN	NaN	NaN	NaN	NaN	NaN	25.6098	NaN	NaN	NaN	NaN	NaN	NaN	NaN	NaN	24.9452	NaN	NaN	NaN	NaN	NaN	NaN	NaN	NaN	NaN	NaN	NaN	25.5702	NaN
25.2733	24.2122	24.2526	23.6796	NaN	24.3264	NaN	24.6092	28.097	23.9163	NaN	NaN	NaN	NaN	NaN	25.1504	23.6468	24.0864	23.9465	NaN	NaN	23.9604	24.4337	23.72	24.967	NaN	NaN	NaN	NaN	NaN	NaN	25.4148	NaN	NaN	26.5362	25.6284	24.4324	26.2018	NaN	NaN	NaN	NaN	NaN	NaN	NaN	NaN	NaN	25.9946	23.6526	24.506
28.6404	29.2523	26.0702	29.1422	29.167	30.0108	28.9451	30.3348	28.8717	29.6155	29.1833	28.9397	28.7123	28.6582	28.887	29.7961	29.1106	29.9644	29.7717	30.9199	29.7161	30.3868	29.1439	29.9365	29.6457	27.2023	29.6128	26.8622	28.3205	27.1839	28.7642	27.8448	27.9837	27.4763	25.9811	28.3853	28.6537	29.3544	28.5942	29.5334	29.4165	29.8321	28.3511	28.8602	27.0805	29.3615	29.5124	30.1162	29.4705	28.658
NaN	NaN	NaN	NaN	24.3198	26.2393	24.3574	24.3062	NaN	NaN	NaN	NaN	NaN	24.8721	NaN	NaN	NaN	24.9006	26.3473	23.2774	24.5854	25.9863	24.7172	24.5626	25.2036	NaN	25.5612	NaN	NaN	NaN	24.4713	24.6213	NaN	NaN	NaN	NaN	23.8177	NaN	NaN	NaN	25.4093	25.0844	26.39	25.0655	NaN	24.8272	24.5893	NaN	24.2294	NaN
22.538	23.5811	22.271	22.9975	24.9559	29.2906	27.9777	27.9287	NaN	24.6178	NaN	NaN	24.5407	24.3124	NaN	23.1209	23.8107	25.4057	29.235	26.3852	28.1417	28.1069	25.8327	27.6762	27.1145	23.7408	26.4767	23.2364	23.64	NaN	25.0141	25.3554	23.9193	22.3817	NaN	23.8618	23.6271	23.1974	NaN	25.4948	27.6777	26.3423	29.5994	26.8669	24.6436	27.6241	28.0907	23.9155	24.1917	NaN
NaN	NaN	NaN	23.252	NaN	NaN	NaN	NaN	26.3872	23.7152	NaN	NaN	NaN	NaN	NaN	NaN	NaN	NaN	NaN	NaN	23.7106	25.4291	23.6819	24.3793	25.2209	NaN	NaN	NaN	NaN	NaN	NaN	NaN	NaN	NaN	NaN	24.4091	24.3633	NaN	NaN	NaN	NaN	NaN	NaN	NaN	NaN	NaN	NaN	NaN	NaN	NaN
31.0089	31.0184	32.7604	30.9346	31.106	30.3256	30.7106	29.6841	28.3726	28.9845	27.3265	28.0453	29.4065	28.4372	29.084	30.8131	32.3925	31.7158	30.7592	30.0521	31.0167	28.2985	30.5098	27.6566	30.1037	32.7696	30.6167	32.4758	31.4621	32.095	31.8928	30.9058	30.9489	31.3465	29.5666	28.4554	29.7615	28.2427	27.905	28.664	28.5521	28.6232	30.76	30.2775	29.7605	29.8883	29.6256	29.7235	30.8094	30.4844
26.9967	27.1616	27.3345	27.58	27.0109	27.2217	26.9886	27.4227	27.1558	27.0582	26.8916	NaN	NaN	24.0072	NaN	27.3826	27.5149	28.0064	27.6176	27.8213	27.3621	27.5584	28.6355	27.7725	28.9458	27.0101	27.299	27.0818	27.5595	26.9014	26.3881	27.2978	26.4718	26.7085	27.3492	27.2898	26.9808	27.2027	NaN	25.1576	25.4865	26.4589	26.0459	NaN	25.4424	24.8265	25.0767	27.446	26.7432	27.2974
30.6108	31.3109	31.3166	30.157	30.601	29.3654	30.8085	28.2224	29.5118	30.0612	27.832	27.9536	28.8265	29.9855	28.9501	30.9462	31.9923	30.8553	30.5821	30.5951	30.403	28.4911	30.4479	28.8165	29.4639	31.9719	30.9635	32.2784	32.2539	32.2822	32.0668	29.9303	32.1794	32.3948	28.9755	29.3257	29.3713	31.1559	29.9925	31.4642	31.2869	31.1619	30.6657	31.7582	30.7699	29.7333	29.3282	28.3495	30.0955	30.2963
24.1073	NaN	25.54	25.9528	NaN	25.3116	23.9515	24.5151	26.6023	NaN	NaN	24.1642	NaN	NaN	NaN	NaN	22.8459	NaN	NaN	NaN	NaN	23.5858	24.0637	25.96	24.5048	22.0338	22.3876	NaN	NaN	NaN	NaN	23.3052	22.7785	NaN	26.8238	24.7391	NaN	23.7301	NaN	NaN	NaN	NaN	NaN	NaN	NaN	NaN	NaN	NaN	NaN	NaN
29.6936	29.4666	30.0587	30.26	29.0558	30.5436	29.2311	29.731	31.7514	29.3107	28.1282	29.7936	28.5456	29.3324	27.2205	29.1655	27.908	28.9703	28.7643	27.5416	28.1665	29.2643	29.7223	30.2605	30.0661	27.8566	29.7423	24.9087	28.1646	NaN	28.5739	29.3346	28.6702	25.9849	31.3669	30.2953	28.4073	29.5608	29.3195	27.7054	27.0933	28.0944	29.1995	28.6529	29.2826	29.4631	29.486	28.8999	28.034	29.144
28.2815	29.7925	24.7664	26.7756	28.2146	28.2591	28.0637	30.3158	28.7554	29.6238	27.8957	28.017	29.9756	29.5127	28.9727	30.1825	26.612	27.5322	28.8198	29.7032	29.3511	29.5525	27.837	29.159	26.3812	26.5036	28.9995	25.4123	27.4289	25.6567	26.431	27.0152	27.1422	27.319	26.7301	27.9665	28.0253	26.8316	28.086	28.8869	29.9679	30.3212	29.1965	29.5342	27.2116	29.7836	28.104	29.6452	29.4171	27.6659
25.9836	25.1709	24.0616	23.1746	26.6874	26.0033	26.6576	26.598	NaN	26.7604	NaN	NaN	NaN	NaN	NaN	25.9742	26.7912	25.8851	26.0113	25.6432	25.0478	25.7032	26.2609	25.4625	26.2252	24.3656	23.2215	25.0572	24.7186	24.9258	24.8724	26.6652	NaN	NaN	25.1931	NaN	23.6659	26.452	NaN	26.1492	26.515	26.1165	26.4261	26.068	25.7248	26.993	27.1126	26.1218	26.3429	25.5823
28.8752	29.0981	28.9253	29.1192	27.1259	25.9648	26.374	26.4046	28.4378	27.1688	27.4056	31.0543	25.839	25.5062	26.1135	27.191	26.3793	26.4439	25.9882	25.6586	26.4423	27.5669	27.705	26.6523	27.1736	27.876	27.4001	28.037	28.8975	28.0945	28.2294	28.6679	28.5643	28.0468	29.318	28.406	27.8965	27.9444	29.9702	25.0066	25.9298	25.0834	24.7999	25.5353	25.3264	25.1061	24.7612	27.7956	27.1147	28.0132
NaN	NaN	22.8971	23.3207	NaN	27.0628	NaN	26.2387	NaN	NaN	NaN	NaN	NaN	NaN	NaN	NaN	NaN	NaN	NaN	NaN	NaN	NaN	23.3893	24.014	NaN	NaN	NaN	20.735	NaN	NaN	26.519	NaN	23.873	NaN	NaN	NaN	NaN	22.6688	NaN	NaN	NaN	NaN	NaN	NaN	NaN	24.2024	24.3987	NaN	NaN	NaN
NaN	NaN	NaN	NaN	NaN	NaN	NaN	NaN	NaN	NaN	NaN	NaN	NaN	NaN	NaN	NaN	NaN	NaN	NaN	NaN	NaN	NaN	NaN	NaN	NaN	NaN	NaN	NaN	NaN	NaN	NaN	NaN	NaN	NaN	NaN	NaN	NaN	NaN	NaN	NaN	NaN	NaN	NaN	NaN	NaN	NaN	NaN	NaN	NaN	NaN
30.7528	30.5925	30.7564	31.1394	30.0113	30.3393	30.7958	30.4348	30.7172	29.8861	29.4485	30.4673	30.8739	30.5256	30.8175	29.763	29.6399	29.7006	29.8105	29.6284	29.8929	30.7083	31.0068	30.4608	30.9688	30.4659	30.9253	30.8421	30.8979	31.0572	30.8422	30.554	31.2431	31.0845	30.5545	30.6945	30.5144	30.363	29.7428	27.8656	29.0859	28.1584	28.4919	28.951	28.8226	29.1584	29.3141	31.1286	30.4249	30.2795
24.7001	24.5932	NaN	26.3503	25.0068	25.4462	NaN	NaN	23.8822	26.4136	NaN	NaN	NaN	NaN	NaN	NaN	26.0121	26.4338	25.6135	25.5368	24.7497	26.7218	25.0429	26.986	26.7758	24.1451	26.5209	NaN	NaN	NaN	NaN	25.2679	NaN	NaN	NaN	25.0146	NaN	25.666	NaN	25.9286	26.2133	25.1091	NaN	NaN	NaN	25.8872	NaN	26.0834	25.6575	26.0511
27.9234	28.0753	27.5723	28.2902	27.6934	24.742	27.9682	25.3609	25.642	26.1737	NaN	25.0042	NaN	NaN	NaN	26.8747	27.9029	26.8088	23.2747	22.8856	25.5731	NaN	25.2798	25.0081	24.5661	29.2018	28.5018	28.289	29.1246	28.1493	28.8829	26.3023	29.701	28.5188	26.0331	26.0663	26.0565	25.6999	NaN	NaN	NaN	NaN	NaN	23.0055	NaN	NaN	NaN	24.4063	24.8633	26.7279
25.4719	24.2289	26.4097	24.8122	24.7162	24.0876	26.4737	NaN	NaN	NaN	NaN	NaN	NaN	NaN	NaN	25.1453	26.62	NaN	22.7124	23.9909	NaN	NaN	NaN	NaN	23.0668	24.9948	NaN	25.7479	NaN	25.0714	24.5711	23.6696	24.7142	25.3563	24.3998	23.848	23.5175	NaN	NaN	NaN	NaN	NaN	NaN	NaN	22.8705	NaN	NaN	NaN	22.6764	NaN
27.4531	27.9112	25.5628	27.4714	26.6705	27.4086	27.433	28.3633	27.1038	28.205	27.5394	26.5047	25.9604	25.7379	NaN	27.8819	27.7221	28.6116	28.5487	29.4714	28.1357	28.0848	27.591	27.9707	27.8679	26.2089	28.2176	24.6791	25.8839	24.4154	26.3416	27.3572	26.3521	25.6112	26.4361	27.4233	27.8993	28.3082	25.7892	27.7972	27.3464	27.8846	27.4252	27.335	26.4564	27.8641	27.8713	27.4955	27.7367	27.9332
25.3574	25.9785	27.4699	28.7656	NaN	25.245	NaN	24.9504	27.0946	26.1045	25.2192	25.1811	25.6722	25.36	NaN	24.7533	23.9215	25.8164	24.5179	24.6837	NaN	27.3057	27.734	27.1914	28.2517	24.9076	26.2908	24.8831	26.0066	23.6398	25.7983	27.2274	25.6985	25.5437	NaN	27.8944	28.0886	27.7963	NaN	NaN	23.8171	NaN	NaN	NaN	NaN	23.768	NaN	27.1969	26.8531	27.1464
22.925	NaN	23.6844	24.3617	NaN	NaN	NaN	NaN	NaN	23.0036	NaN	NaN	NaN	NaN	NaN	22.957	NaN	NaN	NaN	NaN	NaN	23.0584	24.2389	23.3095	23.183	NaN	NaN	NaN	NaN	NaN	NaN	24.2772	NaN	NaN	NaN	24.4432	24.5857	NaN	NaN	NaN	NaN	NaN	NaN	NaN	NaN	NaN	NaN	22.1218	NaN	24.0454
23.4844	23.4886	NaN	NaN	NaN	NaN	NaN	NaN	NaN	NaN	NaN	NaN	NaN	NaN	NaN	NaN	NaN	NaN	NaN	NaN	NaN	26.0312	NaN	24.9123	NaN	NaN	NaN	23.3254	NaN	NaN	NaN	24.1479	NaN	NaN	NaN	NaN	NaN	23.679	NaN	NaN	NaN	NaN	NaN	NaN	NaN	NaN	NaN	NaN	NaN	NaN
31.8376	32.4402	29.2563	31.5093	32.1294	33.0994	31.957	33.4381	30.0477	32.3978	31.414	31.9244	33.0938	32.9507	32.9798	32.47	31.4233	31.2877	32.0822	32.7169	32.1019	31.7829	31.6438	31.7173	30.6258	30.1633	31.8925	29.3508	31.6822	29.6264	30.7109	30.7853	31.0345	30.7455	30.6557	31.1029	31.6549	31.622	32.91	33.5649	33.6321	33.9267	32.8792	33.0523	31.7057	33.3008	33.0881	31.8069	30.3778	31.4948
25.8548	26.4648	23.6736	25.4491	24.935	24.2519	23.2982	NaN	28.4305	24.1077	NaN	NaN	27.2119	28.731	27.7452	23.8478	23.7023	23.4857	26.8726	25.5414	27.1184	24.2975	26.0181	25.2721	26.5909	24.6267	27.8602	24.0535	26.7437	24.3832	27.694	25.572	25.8169	23.9862	26.0593	28.037	27.1718	NaN	26.2984	23.4133	NaN	NaN	28.6773	27.1761	25.8235	26.5293	26.3561	26.9936	28.5285	28.2627
NaN	NaN	NaN	NaN	NaN	NaN	NaN	NaN	NaN	NaN	NaN	NaN	NaN	NaN	NaN	NaN	NaN	NaN	NaN	NaN	NaN	NaN	NaN	NaN	NaN	NaN	NaN	NaN	NaN	NaN	NaN	NaN	NaN	NaN	NaN	NaN	NaN	NaN	NaN	NaN	NaN	NaN	NaN	NaN	NaN	NaN	NaN	NaN	NaN	NaN
26.5774	26.9646	27.3696	26.479	26.6308	25.1482	27.7694	23.6711	26.6521	26.4013	NaN	NaN	25.0755	24.8181	NaN	25.9395	27.3615	25.309	24.948	24.9662	25.8955	25.1087	25.5331	25.4308	26.0683	27.8191	25.8834	27.1441	25.7376	27.6283	25.6797	26.2367	25.5974	27.9098	25.5426	26.1024	25.1774	25.1463	NaN	24.3109	NaN	24.6161	NaN	25.4449	26.7089	24.9778	25.0385	25.4024	26.0426	25.3676
NaN	23.7221	23.7235	23.8527	NaN	NaN	NaN	NaN	24.1849	NaN	NaN	NaN	NaN	NaN	NaN	NaN	24.8845	24.4241	NaN	NaN	NaN	NaN	NaN	23.7004	NaN	24.3039	NaN	NaN	NaN	23.9442	NaN	24.2654	NaN	NaN	NaN	NaN	NaN	NaN	NaN	NaN	NaN	NaN	NaN	NaN	NaN	NaN	NaN	24.0086	24.0565	NaN
27.1358	26.8415	28.3301	28.9938	23.8521	25.0469	24.693	25.6551	28.5367	26.6529	26.4141	NaN	23.6755	NaN	NaN	26.8246	25.7174	25.4659	26.1041	25.3405	25.5909	27.8085	28.11	28.2208	28.1277	25.6809	26.0428	26.3053	24.946	26.0335	25.0026	28.0954	26.5586	25.5367	28.0546	28.3143	27.6874	27.124	NaN	NaN	NaN	NaN	NaN	NaN	NaN	23.8933	NaN	25.926	24.9432	28.3752
29.4746	28.945	28.776	27.8852	28.3867	27.8253	29.0213	27.7363	27.2273	28.405	26.7605	26.3291	29.3419	29.3492	28.8589	28.7089	29.2733	28.0161	28.454	28.3839	28.4385	27.7385	28.7106	27.1199	28.3617	29.847	28.1915	29.8739	28.4321	29.4786	29.6023	28.1542	29.4133	30.1643	27.8737	28.0391	29.0061	28.1972	27.8303	28.6127	28.5962	28.258	27.3158	28.8689	29.9709	29.0938	28.7976	28.0979	28.7196	27.385
23.9255	24.7013	24.4068	26.6155	NaN	24.4595	NaN	24.8148	24.5323	25.7888	25.1386	NaN	24.074	NaN	NaN	NaN	NaN	24.3621	24.3313	24.2517	24.4227	26.4111	25.4815	25.4377	25.681	NaN	25.5897	NaN	NaN	NaN	NaN	25.0299	24.0833	NaN	NaN	NaN	26.0755	26.1001	NaN	23.888	NaN	24.4775	NaN	NaN	NaN	NaN	24.4138	26.6399	25.0802	24.9937
24.3947	25.3903	25.7875	25.6862	NaN	NaN	NaN	NaN	27.7605	23.6604	NaN	NaN	NaN	NaN	NaN	NaN	NaN	NaN	NaN	23.7914	NaN	NaN	24.6844	22.8518	24.6811	NaN	NaN	NaN	NaN	NaN	NaN	24.4789	NaN	NaN	24.9709	25.787	24.8682	NaN	NaN	NaN	NaN	NaN	NaN	NaN	NaN	NaN	NaN	25.5004	NaN	NaN
29.0871	27.2613	29.516	28.7082	28.7285	28.0748	28.5362	NaN	NaN	NaN	NaN	NaN	NaN	NaN	NaN	27.8547	30.1252	27.0095	NaN	27.2707	27.0354	NaN	NaN	NaN	NaN	29.9184	28.489	30.1616	29.6355	28.9512	29.7811	27.5067	28.7366	29.0132	NaN	NaN	NaN	27.7729	NaN	NaN	NaN	NaN	NaN	NaN	NaN	NaN	NaN	26.9681	27.6982	NaN
26.2484	NaN	NaN	NaN	27.9565	26.4719	NaN	NaN	NaN	NaN	NaN	NaN	NaN	NaN	NaN	25.7801	NaN	NaN	NaN	NaN	NaN	NaN	NaN	NaN	NaN	28.3908	26.8385	30.0132	28.5269	29.7283	28.176	25.911	27.4359	28.6522	NaN	NaN	NaN	NaN	NaN	NaN	NaN	NaN	NaN	28.3103	27.6515	NaN	NaN	NaN	26.1231	NaN
30.8636	30.123	31.7541	30.4075	31.5346	30.4183	31.0231	27.6773	25.4255	30.1564	28.6918	27.3923	29.5102	30.3661	29.4436	30.0839	31.4481	29.0377	29.6516	29.8666	30.0581	26.1957	29.6064	24.7825	28.2981	31.7785	30.4312	32.6899	31.0139	32.5599	31.7545	29.8595	31.0737	31.5176	28.1086	27.1466	28.7093	29.2232	28.9811	29.5415	29.4543	29.4248	30.3197	31.3364	31.5858	29.5384	30.326	28.8689	30.4318	28.2484
28.4497	27.3396	29.0214	NaN	29.0405	NaN	28.9312	NaN	NaN	NaN	NaN	NaN	NaN	NaN	NaN	NaN	28.7434	27.0174	NaN	NaN	NaN	NaN	NaN	NaN	NaN	29.4617	28.123	29.8088	28.6598	29.7995	29.0219	27.7627	28.6125	28.6963	NaN	NaN	26.2542	NaN	NaN	NaN	27.0123	26.7227	NaN	NaN	NaN	27.1284	NaN	NaN	28.1793	NaN
24.6176	NaN	25.0525	24.5912	NaN	24.631	NaN	23.783	25.0175	NaN	NaN	NaN	NaN	NaN	NaN	NaN	NaN	NaN	NaN	NaN	NaN	NaN	23.949	23.759	24.299	NaN	23.6426	NaN	NaN	NaN	NaN	24.9358	NaN	NaN	26.8827	NaN	NaN	NaN	NaN	NaN	NaN	NaN	NaN	NaN	NaN	NaN	NaN	23.73	23.8504	23.5213
24.5755	25.9013	23.7248	25.7608	26.3763	25.7698	25.887	25.9308	25.7135	25.8881	NaN	NaN	24.7944	25.3948	NaN	26.4376	26.671	27.1383	27.9545	29.3363	28.3216	26.967	27.509	26.9874	27.508	25.5723	27.1043	25.4398	27.6843	24.8997	27.6108	26.632	27.6613	25.8355	25.6796	26.4911	25.9702	26.4428	NaN	26.1789	26.303	26.1369	26.2484	26.8813	24.5949	24.7892	24.8321	26.6954	27.3497	24.8396
26.8599	25.7626	27.9012	26.1145	24.9944	NaN	25.7022	NaN	NaN	NaN	NaN	NaN	NaN	NaN	NaN	25.5834	26.6494	NaN	NaN	NaN	NaN	NaN	27.0603	NaN	24.7743	28.6009	25.6736	27.1565	26.1711	27.4705	26.9627	26.4152	26.2828	27.3692	24.3844	24.5072	25.2002	NaN	NaN	NaN	NaN	NaN	NaN	25.126	26.1876	NaN	24.6069	NaN	25.5695	NaN
28.0904	26.7179	28.7017	28.2316	27.6086	26.3806	26.0985	25.9972	26.4303	26.5773	NaN	26.8527	27.1304	26.1511	26.6959	28.0847	27.0281	27.193	28.48	26.9321	27.0813	27.4957	28.0192	28.1167	28.1694	27.9277	28.3482	28.7996	29.5132	28.7196	30.0335	28.979	28.7273	27.7528	28.004	28.1653	27.7771	28.91	25.5031	NaN	27.208	NaN	25.5007	26.0475	24.7949	25.4143	25.7799	27.1914	27.0282	28.5307
31.3259	30.8305	31.8684	31.6627	31.9247	31.9192	31.7383	31.5456	32.203	31.571	31.3	30.7007	31.5618	31.4329	31.4496	31.3959	31.6811	31.3157	31.6621	31.7778	31.7597	31.1597	30.9169	30.7304	31.3781	31.9606	31.6572	31.6784	31.4212	32.1592	31.715	31.2003	30.8515	32.0204	30.7374	31.0196	31.5758	31.1601	31.1825	31.4742	31.8159	31.761	31.5008	31.5172	31.4762	31.0591	31.1711	31.9689	31.8811	31.6171
30.0018	29.9675	30.0506	30.3182	29.4959	30.2617	29.7241	29.845	34.135	30.3484	29.6275	29.5022	29.3597	30.2174	29.7129	30.5003	29.8672	30.8477	30.1171	30.4373	30.637	29.7736	29.8557	32.3227	30.0103	28.9111	30.0084	29.3866	30.1244	29.2718	30.6013	30.4894	28.9642	28.4108	33.575	32.9978	30.2347	30.3938	31.8615	30.0806	29.1923	29.6014	29.9454	29.3928	29.8441	29.9422	29.8057	32.3085	30.5738	32.9872
31.8354	31.585	30.5678	31.5548	30.3137	30.942	30.8141	31.2938	32.9847	31.5288	31.0985	32.1926	32.391	32.0745	32.2901	30.9375	29.8954	31.279	30.9562	30.9525	30.6798	32.5868	31.5926	32.5722	32.3926	30.4189	31.0056	30.1595	30.3788	29.9531	30.3211	31.7698	29.5892	30.2426	32.6599	32.88	32.5124	32.0267	32.4219	30.4835	30.6309	30.3358	29.2443	28.9022	29.934	30.712	31.0252	33.2796	32.2944	32.0933
27.2248	26.4057	NaN	26.5202	23.2045	25.9455	NaN	25.0033	24.3837	24.6233	NaN	25.9971	NaN	NaN	NaN	24.2998	22.7081	23.1503	NaN	24.9058	NaN	24.5457	26.5978	25.5354	26.1048	NaN	NaN	NaN	NaN	NaN	NaN	26.6295	NaN	NaN	30.8761	25.8794	25.9636	25.5444	22.3057	NaN	NaN	23.1716	NaN	NaN	NaN	NaN	NaN	26.4883	23.9704	30.4977
24.0197	NaN	24.081	25.7533	23.3956	23.7482	24.3324	24.7447	24.7824	25.6165	NaN	NaN	25.3345	NaN	NaN	24.2502	23.8111	25.2453	NaN	24.0964	NaN	24.906	25.3194	24.8073	26.2098	23.4241	NaN	23.3112	NaN	NaN	23.6917	24.9536	NaN	23.4061	NaN	25.7006	26.5192	25.5016	NaN	NaN	22.6006	NaN	NaN	NaN	NaN	NaN	24.0185	24.9747	25.4046	24.9281
31.9382	31.5389	32.6692	31.0182	31.7515	30.7771	32.1313	29.752	22.4915	31.629	30.0116	29.1631	29.6585	29.5087	30.1719	30.2977	32.0931	28.8384	28.701	30.3401	29.2785	27.1028	27.3209	25.6346	27.856	32.8891	30.114	33.0745	29.6586	33.4107	31.1309	30.6608	29.0227	31.9641	27.0322	27.0912	28.1702	28.877	30.2761	30.7774	30.5593	30.917	29.6553	29.7522	32.4888	31.3051	31.8152	29.8892	31.1084	29.3299
25.9436	NaN	NaN	NaN	NaN	NaN	NaN	25.9591	NaN	25.2866	NaN	25.3739	NaN	NaN	NaN	NaN	NaN	NaN	NaN	NaN	NaN	NaN	NaN	NaN	NaN	NaN	25.8229	NaN	NaN	NaN	NaN	NaN	NaN	NaN	NaN	NaN	NaN	NaN	NaN	26.645	26.3611	26.6606	NaN	NaN	NaN	25.8735	26.4948	NaN	NaN	NaN
33.5223	33.1669	33.3358	33.0085	32.1618	31.9591	32.599	32.1192	31.9789	32.3107	31.8585	32.4681	32.4065	32.2285	32.2085	32.5867	32.3249	32.4938	32.6978	32.2895	32.3009	33.0215	33.2549	32.4465	33.1243	33.3765	33.0513	33.6263	33.4008	33.576	33.1386	32.7157	33.5881	33.552	32.1034	32.7583	32.9412	32.7226	32.0176	30.6642	31.7346	30.8559	30.4057	30.8082	31.1915	31.0923	31.3017	32.8614	32.964	32.8709
26.0528	24.2842	23.8539	23.4112	24.5637	26.0126	24.4695	26.7874	28.5921	22.5938	NaN	NaN	NaN	NaN	NaN	27.7804	26.3304	25.3362	25.9511	25.5121	23.3799	22.2574	23.9799	27.0413	23.787	24.9104	NaN	24.4806	24.1462	23.895	NaN	25.4965	24.6874	24.4288	27.433	28.1186	26.3364	25.7614	26.6554	25.9269	25.0134	25.5021	24.7737	NaN	24.7336	NaN	NaN	27.8983	27.0767	28.6574
24.6946	23.8349	26.9142	24.0611	24.6182	NaN	24.825	NaN	24.8886	NaN	NaN	NaN	NaN	NaN	NaN	23.9498	26.5234	22.0599	NaN	NaN	22.7238	NaN	NaN	NaN	22.8835	26.5156	21.8842	25.5371	NaN	24.3891	NaN	24.298	NaN	24.3432	27.7654	24.7859	23.9143	NaN	NaN	NaN	NaN	NaN	NaN	NaN	NaN	NaN	NaN	23.9593	23.6176	25.3548
25.4829	24.5228	25.0748	23.5318	23.4611	26.1458	25.9461	25.3617	NaN	24.4762	NaN	24.9127	24.631	27.7814	NaN	26.3443	23.965	25.2635	27.3789	27.7268	26.3216	23.9135	24.1325	24.1271	23.6307	NaN	24.1667	23.9944	NaN	NaN	NaN	24.9408	25.164	24.4939	27.5315	26.6281	23.3589	26.9321	27.1445	NaN	25.0062	25.3053	25.8506	NaN	NaN	25.1018	24.14	25.8987	24.2212	27.2399
25.239	25.616	23.7162	25.4132	24.8735	25.2423	25.0523	25.9246	25.0645	25.3801	NaN	NaN	24.9974	25.4042	NaN	25.0473	25.2027	26.5497	25.6382	26.0461	25.1716	26.4237	25.1028	26.1964	26.4028	24.1898	26.0399	23.2221	24.3244	23.7499	24.3267	25.3238	24.3506	23.9685	24.6961	25.5266	25.9442	25.4876	NaN	24.2381	25.6055	25.6266	NaN	NaN	NaN	24.8804	25.1266	25.9489	26.346	25.7391
28.0488	28.4259	29.6214	28.2372	29.0309	29.1606	29.9366	27.5598	25.7284	28.0304	27.6071	25.9829	26.7439	26.9307	25.6077	28.3464	29.5925	27.5904	28.3122	28.1805	28.5658	27.6989	27.9737	27.2811	28.2721	30.1	28.3353	29.6429	28.594	30.5194	28.9966	28.358	28.0706	30.2243	26.6274	27.4447	27.9646	27.2313	25.4268	26.1593	26.243	26.1583	27.0459	27.1225	29.5287	26.9352	26.8904	27.4503	28.3984	26.9651
25.8605	25.4392	25.8554	25.2012	26.1379	25.0467	25.9273	24.3291	25.6719	25.0355	NaN	NaN	NaN	NaN	NaN	25.3773	25.948	25.8877	25.7658	26.9115	26.0966	25.5457	24.9908	24.85	25.2132	26.1332	26.0052	26.2352	25.1494	25.492	25.8818	25.1223	24.3466	25.6091	24.6072	25.1019	25.2624	24.7024	NaN	NaN	NaN	NaN	NaN	24.831	NaN	NaN	25.6075	26.3961	26.3239	24.5838
NaN	NaN	NaN	NaN	NaN	NaN	NaN	NaN	27.544	20.5775	NaN	NaN	NaN	NaN	NaN	NaN	NaN	NaN	NaN	NaN	NaN	NaN	NaN	22.4179	21.8061	NaN	NaN	NaN	NaN	NaN	NaN	19.7257	NaN	NaN	26.1909	24.7194	NaN	NaN	23.2798	NaN	NaN	NaN	NaN	NaN	22.2105	NaN	NaN	25.7105	NaN	24.3987
29.6438	30.1045	30.6937	30.2009	29.6983	28.5617	29.8013	28.3133	29.5149	29.7327	28.9552	28.0862	30.1407	29.9951	30.1156	29.5767	30.217	29.4329	29.5289	29.9205	29.6687	29.5161	29.6429	29.3726	29.7936	30.2185	29.8592	30.9031	30.4279	30.5969	30.2987	30.463	30.588	30.5663	29.0498	29.4125	29.3502	30.2338	27.9136	28.501	29.381	28.6658	28.8061	29.6231	29.1317	28.7783	28.9755	29.8823	30.2338	30.0076
25.8598	25.7779	29.7789	25.4941	23.8281	22.2987	25.3582	22.6626	26.5585	22.2898	NaN	NaN	NaN	24.5167	26.0806	24.5072	26.4462	21.5748	26.2089	26.097	26.7434	24.2927	26.6816	27.0325	23.2964	26.7246	24.8926	28.0189	26.7095	27.3758	26.0619	26.349	27.0715	29.9502	24.7514	26.0203	25.7826	23.947	23.0263	24.8724	23.7116	23.3696	24.0614	23.9726	24.7631	NaN	24.8583	NaN	23.4732	20.4937
25.4827	25.4394	26.5777	25.9404	24.4856	NaN	24.3425	22.7629	26.1406	23.0547	NaN	25.2318	NaN	NaN	NaN	25.1179	24.8746	23.1456	22.9796	24.1666	23.3615	24.5045	25.26	24.4743	23.8865	26.0408	25.4726	24.2658	26.2714	23.2061	25.9507	24.7528	27.5513	25.406	27.7922	25.7035	25.336	24.1873	NaN	NaN	NaN	NaN	NaN	NaN	NaN	NaN	NaN	25.6155	25.3038	25.7181
23.8148	23.7682	23.5055	24.3933	NaN	23.7373	24.134	24.5577	24.5506	23.913	NaN	24.3607	NaN	NaN	NaN	23.6971	23.2058	22.973	NaN	NaN	NaN	23.4826	23.343	23.5899	22.793	23.849	23.6957	23.6	23.7463	NaN	24.5743	23.0894	24.092	NaN	NaN	24.1564	23.9897	23.2296	NaN	NaN	NaN	NaN	NaN	NaN	NaN	NaN	NaN	23.6144	NaN	24.1013
NaN	NaN	24.9403	NaN	NaN	23.7046	NaN	NaN	NaN	NaN	NaN	NaN	NaN	NaN	NaN	23.7463	23.8385	NaN	NaN	NaN	NaN	NaN	NaN	NaN	NaN	24.2274	NaN	NaN	NaN	25.0784	NaN	NaN	NaN	NaN	NaN	NaN	NaN	24.9457	NaN	24.1923	NaN	NaN	NaN	NaN	NaN	NaN	NaN	NaN	NaN	NaN
27.7005	24.6204	26.374	22.0901	22.6273	27.0194	23.88	26.3333	26.7184	22.328	NaN	NaN	23.8848	26.9784	NaN	28.809	24.5089	25.2382	29.164	21.3864	21.5994	21.503	23.8358	NaN	NaN	24.2989	NaN	22.8423	24.9194	23.8842	NaN	27.548	25.6627	24.9711	30.4983	29.3976	21.7938	28.0959	26.9367	NaN	NaN	22.7032	23.5804	NaN	24.7232	22.6877	NaN	26.8018	23.2698	30.3688
NaN	NaN	23.8519	25.1296	NaN	NaN	NaN	NaN	26.3005	NaN	NaN	NaN	NaN	NaN	NaN	NaN	NaN	NaN	NaN	NaN	NaN	NaN	NaN	23.9852	23.9019	NaN	NaN	NaN	NaN	NaN	NaN	24.0988	NaN	NaN	27.7173	24.883	NaN	23.8777	NaN	NaN	NaN	NaN	NaN	NaN	NaN	NaN	NaN	NaN	NaN	24.0576
26.8417	26.8374	26.5034	27.2204	25.8243	25.9808	25.959	26.1259	24.9144	27.2183	26.9399	26.3726	26.7923	26.9662	26.3555	27.6529	27.1351	27.6704	28.5251	29.2947	28.9002	27.8597	27.3652	27.2088	27.603	27.1649	27.4005	26.22	26.4966	26.3056	26.648	27.2482	26.599	27.4399	NaN	26.3602	27.3629	27.5233	25.9566	27.5434	27.3096	27.6047	27.7818	27.4835	26.6476	26.8779	27.5307	27.8913	27.4599	26.3671
26.3589	26.4995	NaN	26.2189	25.8165	26.8484	25.4574	27.2603	25.5271	26.1845	26.1482	26.5575	26.8186	26.292	26.6684	27.0502	26.1292	27.2686	25.9908	27.5364	25.941	27.0645	25.3406	26.8282	26.6051	24.0374	26.4399	24.5614	NaN	24.0046	24.4626	25.3587	NaN	24.7539	25.5153	25.3192	26.0581	27.1485	27.2833	27.4817	27.2255	27.5246	25.1246	NaN	24.8342	26.6488	27.1041	27.2804	26.6678	26.8956
26.2825	22.9841	NaN	23.1279	NaN	23.3277	NaN	24.266	NaN	NaN	NaN	NaN	NaN	NaN	NaN	NaN	NaN	NaN	NaN	25.3658	NaN	27.5475	NaN	25.1128	24.6278	NaN	NaN	NaN	NaN	NaN	NaN	NaN	NaN	NaN	NaN	NaN	NaN	25.1195	NaN	23.6553	23.734	24.8113	NaN	NaN	NaN	24.2008	23.8175	NaN	NaN	NaN
26.1407	25.807	26.6828	26.9964	26.7421	26.4256	25.8038	26.1546	27.0279	26.6619	24.9619	26.5803	26.3627	26.8673	26.2229	25.6761	26.0529	26.2675	26.4113	25.6734	25.7899	27.1167	27.4956	26.8949	27.3624	25.8677	26.6688	26.0425	26.0552	26.3395	26.7897	26.7255	26.3646	26.083	26.7557	27.1139	26.5203	26.339	25.1036	25.9453	26.3356	26.2785	25.1915	25.0626	24.9924	26.0462	25.8274	26.7242	26.6206	27.1005
24.4963	24.5833	24.4769	24.6844	NaN	NaN	NaN	23.6913	24.5347	23.8009	NaN	NaN	NaN	NaN	NaN	NaN	NaN	NaN	NaN	NaN	NaN	24.4072	24.2227	24.185	23.965	24.6731	24.4276	24.085	25.0044	NaN	24.8297	24.0713	24.8699	24.0602	NaN	24.1784	23.9299	24.6463	NaN	NaN	NaN	NaN	NaN	NaN	NaN	NaN	NaN	24.6215	24.4802	NaN
27.3004	27.8182	28.3047	28.5556	28.0599	27.0626	28.1077	26.7189	27.809	27.5407	NaN	NaN	26.7048	27.8371	26.5406	27.2148	28.467	26.248	28.6864	28.3256	28.9948	27.7243	28.3535	27.0874	28.4704	28.6381	28.3016	27.753	28.3076	28.0192	28.403	27.7696	28.4829	28.9591	22.8969	26.7434	27.4034	27.6316	NaN	26.9509	27.3855	27.641	28.151	28.5904	27.6668	27.1685	26.8559	27.1096	27.7552	26.9844
25.2302	24.8087	24.8505	NaN	NaN	25.7241	25.7506	25.6825	NaN	NaN	NaN	NaN	NaN	NaN	NaN	25.4996	25.7243	25.1967	NaN	25.8548	NaN	25.2733	24.6479	25.0201	25.4265	25.4028	25.0689	25.4065	NaN	NaN	NaN	25.4075	NaN	NaN	NaN	NaN	24.8325	25.6733	NaN	NaN	25.9627	NaN	NaN	NaN	NaN	NaN	NaN	NaN	NaN	24.9584
28.8102	28.9813	27.8557	28.9492	28.7578	29.0199	29.0457	29.6129	28.7057	29.058	28.6855	28.1305	28.5554	28.9628	28.7604	29.0103	28.817	29.1672	29.5073	30.0672	29.3249	30.5271	28.6214	30.0999	29.7546	28.05	28.9816	28.1174	28.3846	28.6659	28.4298	28.5768	27.7698	27.7146	28.0138	28.403	28.7077	29.2991	28.1348	29.8894	29.4631	29.9952	29.0911	29.0719	28.3227	29.4258	29.7408	29.7337	29.5999	29.2374
NaN	NaN	NaN	NaN	NaN	NaN	NaN	23.4418	23.6736	NaN	NaN	NaN	NaN	NaN	NaN	NaN	NaN	23.8886	NaN	NaN	NaN	24.1012	NaN	23.3527	24.5032	NaN	NaN	NaN	NaN	NaN	NaN	NaN	NaN	NaN	NaN	24.2333	NaN	NaN	NaN	NaN	NaN	NaN	NaN	NaN	NaN	NaN	NaN	24.8921	24.177	NaN
28.4701	28.3708	27.8789	28.3736	28.2576	28.1722	28.6552	28.0538	28.5985	28.9595	28.2249	26.8088	27.8261	27.7448	28.1984	29.3522	28.58	29.0667	29.0277	29.342	28.8031	28.1599	28.2758	28.0105	28.4503	28.1412	28.294	28.0614	28.5284	28.1146	28.0808	28.6255	28.3448	27.9867	27.2629	27.6999	28.2698	28.9172	28.5794	28.0196	28.4102	28.2415	28.2078	28.1589	27.333	27.9357	27.3337	29.747	28.8879	28.8578
24.4117	24.7022	24.2946	24.6227	NaN	23.8396	23.6693	23.4092	24.413	24.0242	NaN	NaN	NaN	NaN	NaN	NaN	NaN	25.2975	27.486	28.6662	27.4058	24.8407	24.6266	24.4625	23.2701	NaN	24.0672	NaN	NaN	NaN	23.9845	NaN	NaN	23.2591	23.2849	23.5405	NaN	23.2836	NaN	NaN	NaN	NaN	NaN	NaN	NaN	23.5748	NaN	24.9822	23.8753	29.0474
27.1232	27.355	27.5393	28.2372	27.2139	27.5591	27.303	27.2874	27.4513	27.3993	27.1476	NaN	26.7588	27.0799	NaN	26.9692	27.3006	27.2987	27.7206	27.9768	28.1722	28.8963	27.3884	28.3355	28.0579	26.9949	27.5101	27.6813	27.1026	27.5253	27.3641	27.2415	27.6421	27.3669	26.387	27.0164	27.1021	28.0113	NaN	26.3344	26.672	26.2057	26.5324	26.7653	26.259	26.5731	26.3016	27.9285	27.8072	27.2706
28.9211	29.3462	27.8209	29.0064	28.922	29.1254	29.0054	29.6887	28.5475	29.3285	29.1108	28.7363	30.0593	29.3989	29.5596	29.0788	28.7551	29.3395	29.0843	29.5926	29.3268	29.7234	29.1136	29.1334	29.3714	28.2095	29.192	28.1395	28.2056	28.534	28.5004	28.54	28.3214	28.5279	27.7104	28.8107	28.9769	29.2269	29.0502	29.7769	29.4025	29.8336	29.1128	28.6463	28.3018	29.774	29.7745	29.9254	29.7346	28.848
26.2226	25.9726	23.9867	28.7909	NaN	25.9435	25.8635	27.2262	27.2227	25.4793	NaN	NaN	25.2393	24.9994	NaN	26.8574	NaN	27.664	25.0283	27.4122	NaN	28.0013	NaN	27.6194	27.0072	NaN	25.1681	NaN	NaN	NaN	NaN	24.7904	NaN	NaN	23.7341	NaN	25.2882	25.8483	NaN	NaN	25.8902	NaN	NaN	24.6823	NaN	25.446	NaN	28.4805	28.005	26.1713
26.4341	28.4942	28.1236	27.3455	29.6917	23.7502	26.9463	NaN	NaN	23.0998	NaN	NaN	25.6315	29.737	24.2743	28.1246	28.7484	24.6579	31.2149	29.5166	31.6352	24.1374	30.2954	21.0159	29.6992	29.3545	30.1926	28.7395	30.4314	27.4916	29.2636	27.9071	33.0189	31.7939	24.2826	28.3186	28.7058	NaN	26.0737	NaN	NaN	NaN	30.054	30.7375	28.6095	25.6021	25.3078	23.0984	26.9331	25.0023
25.8178	27.9367	29.0412	28.6496	25.6273	26.925	29.4453	27.1404	25.5626	27.9538	NaN	NaN	NaN	27.3291	NaN	28.0407	27.3064	26.06	25.7986	27.0309	27.8021	27.6877	28.3695	NaN	24.1822	29.7363	26.7329	30.2984	26.6834	30.3168	26.3708	28.9406	28.6187	30.8498	24.9706	26.5478	28.1662	25.305	27.038	26.8506	27.3449	27.7864	27.4023	27.8461	28.0466	28.2863	28.3704	27.7266	29.1035	26.6553
27.3767	27.2151	26.5734	27.458	26.2673	25.5949	26.0649	25.6087	26.9301	26.6414	NaN	NaN	26.8198	26.5688	NaN	26.2193	25.9666	26.2157	26.2487	26.4847	26.2249	26.793	26.4434	26.7411	26.6649	26.2822	27.0595	26.5264	26.6951	26.6991	26.8924	26.6182	26.7759	26.4427	25.8137	26.6192	26.8091	26.8291	26.5747	27.3071	26.1541	26.4189	26.9981	27.0017	26.7082	26.6637	26.5172	27.5591	26.995	27.2031
25.7024	26.1788	24.2453	27.2641	NaN	28.2615	22.1154	27.3173	28.8112	28.4518	27.1533	30.3451	24.6596	24.2998	NaN	24.7603	23.621	24.1035	21.8894	23.8582	26.5853	28.533	30.1019	29.4066	30.1567	23.6943	25.9863	NaN	NaN	NaN	NaN	28.2178	24.0082	19.7556	33.8289	29.8109	29.474	28.1984	28.6466	26.2969	24.7593	24.6039	NaN	NaN	21.9839	24.5235	25.2899	29.3054	24.4625	33.6319
22.0001	19.8833	NaN	24.9767	22.1059	26.5599	NaN	23.5669	25.3797	26.8463	24.5197	27.8049	NaN	NaN	NaN	NaN	21.9887	NaN	21.1252	NaN	25.4294	26.8748	28.072	27.8591	28.569	NaN	NaN	NaN	NaN	NaN	NaN	26.0005	NaN	20.5881	33.2149	27.4551	26.8761	25.2653	27.0372	22.9784	21.8721	20.8163	NaN	NaN	NaN	NaN	NaN	27.2464	NaN	32.707
26.8149	26.4547	25.0414	29.6895	20.8947	30.5315	24.3264	29.3065	31.2698	30.4927	29.0635	32.1167	25.2029	19.585	NaN	26.1555	23.923	24.4507	25.5922	22.2799	29.492	31.6525	33.5136	32.4562	33.3267	25.3797	22.1197	NaN	25.2102	18.4549	20.6101	31.5984	25.2426	21.6684	36.0122	33.4135	33.4322	31.191	31.0903	25.6042	28.0916	28.1529	23.5492	21.6353	19.1995	23.8029	27.8697	31.7615	26.9415	35.8484
29.341	29.0402	29.8467	27.9681	28.1954	28.001	29.1138	26.7171	27.3811	27.5802	26.7385	25.9376	26.3133	26.6333	NaN	28.4624	29.4462	27.1994	28.05	27.9035	28.2615	25.8483	28.2795	26.1396	27.3763	29.7341	27.6442	29.9157	NaN	28.8578	27.5077	28.3055	27.9499	29.9285	27.1271	26.8879	26.9973	27.1515	26.1768	27.0914	26.5556	26.5101	26.9132	26.9024	26.9864	27.1111	27.347	27.4397	27.8268	27.4569
29.8305	30.0486	30.5084	29.5643	29.2808	29.3429	29.6537	29.3909	29.9054	29.3843	27.8252	28.6244	26.854	27.1729	28.6937	29.5291	30.0366	28.8684	28.3416	28.4967	28.7584	29.3863	29.0078	29.0847	29.4295	30.6615	28.8665	30.8018	27.9039	29.5517	27.9252	29.2284	27.9659	30.4254	27.7314	29.1804	29.4549	28.6747	27.1074	27.3214	27.2443	27.0859	27.2527	26.8542	29.2426	27.6495	27.7731	28.7539	28.9316	28.5749
NaN	NaN	NaN	NaN	NaN	NaN	NaN	NaN	24.5505	NaN	NaN	NaN	NaN	NaN	NaN	24.3826	NaN	NaN	NaN	NaN	NaN	NaN	NaN	23.5225	NaN	NaN	NaN	NaN	NaN	NaN	NaN	NaN	NaN	NaN	26.3758	24.2811	NaN	NaN	NaN	NaN	NaN	NaN	NaN	NaN	NaN	NaN	NaN	NaN	NaN	23.9387
26.1574	26.1216	24.7503	26.764	25.6734	26.1416	25.4289	26.2635	27.3055	26.9144	NaN	27.1056	26.5644	26.4404	NaN	26.0307	25.7797	27.5393	26.4813	27.1241	26.1152	26.538	26.2746	26.8383	26.7443	25.0059	26.4717	24.0444	25.8591	25.2355	25.9816	26.3556	25.1718	24.4554	26.6356	26.0049	26.2128	26.3358	26.4529	26.6088	26.5609	26.7807	25.8339	NaN	24.8532	25.511	25.2431	27.08	27.0578	27.5089
26.9796	26.6462	24.2038	27.2419	26.4912	27.6324	26.504	27.9943	26.6736	27.3724	25.4491	26.5203	27.6711	27.6171	27.375	27.5485	27.0482	28.2358	27.308	28.9868	26.8963	28.5457	27.0082	28.1977	27.8974	25.4664	27.1671	24.9665	25.5814	24.838	25.5995	26.4697	24.4702	25.8334	26.0267	26.3179	26.8254	27.1063	27.1657	27.9771	28.027	28.0742	26.732	26.4516	26.004	27.389	27.9783	27.8098	27.4675	27.1168
NaN	NaN	NaN	NaN	NaN	NaN	NaN	NaN	NaN	NaN	NaN	NaN	NaN	NaN	NaN	NaN	NaN	NaN	NaN	NaN	NaN	NaN	NaN	NaN	NaN	24.0668	NaN	NaN	NaN	NaN	NaN	NaN	NaN	NaN	NaN	NaN	NaN	NaN	NaN	NaN	NaN	NaN	NaN	NaN	NaN	NaN	NaN	NaN	23.3664	NaN
33.1945	32.7438	33.5449	33.0308	33.1598	32.3483	32.77	32.5997	30.2618	32.034	31.945	32.3015	31.1717	31.2734	32.1756	33.3196	33.9293	32.9459	32.8446	32.7246	31.9165	30.3441	31.9278	29.6394	30.9491	33.9586	32.6673	33.9148	33.7079	33.9295	33.5966	32.6386	33.8839	34.1552	31.5245	30.7705	31.2349	32.814	32.5092	33.0858	33.1392	32.8206	31.6758	32.0228	31.5545	31.0012	30.6068	32.3616	33.2541	32.0024
NaN	NaN	NaN	NaN	NaN	NaN	NaN	NaN	NaN	24.1358	NaN	NaN	NaN	NaN	NaN	NaN	NaN	NaN	23.812	NaN	NaN	NaN	24.2061	23.9876	24.6003	NaN	NaN	NaN	NaN	NaN	NaN	NaN	NaN	NaN	NaN	NaN	24.3153	NaN	NaN	NaN	NaN	NaN	NaN	NaN	NaN	NaN	23.9498	NaN	NaN	NaN
20.0443	NaN	22.3261	NaN	NaN	20.7559	21.5561	20.1632	26.0471	NaN	NaN	21.0158	NaN	NaN	NaN	21.647	19.7655	NaN	NaN	NaN	NaN	20.0898	19.7458	NaN	NaN	21.9335	NaN	21.9305	19.7502	19.7206	NaN	NaN	20.6928	23.2952	25.4632	22.4509	NaN	NaN	NaN	NaN	NaN	NaN	NaN	NaN	NaN	NaN	NaN	26.6808	NaN	21.2406
29.9816	29.6401	31.5981	29.8173	29.6452	28.9729	30.0696	NaN	21.2633	26.7127	NaN	NaN	NaN	26.8037	NaN	29.1613	31.0192	26.1192	27.679	26.4729	28.4782	NaN	29.358	NaN	28.4596	31.7095	28.1964	31.6633	28.0199	30.6166	30.431	29.6464	29.2734	31.7405	28.6648	27.3502	27.9802	25.6307	24.3826	NaN	NaN	NaN	27.4261	27.8341	29.6928	26.7323	27.6777	23.9939	29.5711	26.2357
25.3821	25.2109	25.4164	26.3094	26.7331	25.5997	25.499	25.5508	24.608	25.334	NaN	NaN	NaN	25.5303	NaN	25.9746	26.356	26.4079	26.0682	27.2799	26.71	26.4372	25.9821	25.8735	26.0204	25.7248	26.3693	26.0806	25.7768	26.3991	26.3861	25.9806	25.6531	26.5662	24.4357	25.5795	25.8259	26.0187	NaN	25.019	25.8516	26.216	NaN	NaN	NaN	25.3468	NaN	24.4586	23.9963	25.3484
30.9818	30.6227	30.7311	31.4394	29.6445	30.0338	29.2369	29.7375	32.2495	31.6366	29.9205	30.4994	29.9732	29.5171	29.1997	30.1194	29.5537	30.5698	29.2815	28.1316	28.3787	32.0868	31.7625	32.3349	32.3788	30.467	30.1066	29.582	28.3776	29.8476	29.3861	31.7588	28.4984	29.5857	32.5418	31.2654	31.0786	31.2416	29.454	28.5954	29.415	28.5732	28.608	25.3417	29.3295	30.5157	29.8251	31.5167	30.5096	31.7361
23.6313	NaN	23.7823	23.4948	NaN	NaN	24.2529	23.7239	NaN	23.9115	NaN	NaN	NaN	NaN	NaN	NaN	24.3892	23.3525	23.4016	NaN	NaN	NaN	NaN	NaN	NaN	24.1739	23.8403	24.0065	NaN	24.8745	NaN	24.0889	NaN	24.63	NaN	NaN	23.6684	24.4248	NaN	NaN	24.6973	NaN	NaN	NaN	NaN	24.145	NaN	NaN	NaN	NaN
25.383	25.1729	25.5978	25.4999	24.6449	25.5666	24.552	24.147	26.4441	24.9217	NaN	24.9167	NaN	NaN	NaN	24.1413	NaN	25.8403	24.1112	NaN	NaN	24.1517	24.4153	25.1081	24.4238	23.4843	23.3131	23.9387	25.0695	23.8474	24.6318	26.6108	NaN	24.0705	25.1349	24.9995	25.3511	26.6807	NaN	NaN	NaN	NaN	NaN	NaN	NaN	NaN	NaN	25.0613	24.5795	27.0858
29.6337	29.8343	27.8064	29.3925	29.3298	29.9556	29.1098	30.071	29.4377	29.7708	29.4769	29.7682	29.5451	29.3279	29.5827	29.8344	29.3711	30.1137	29.8127	30.4951	29.7998	30.1039	29.492	29.9445	30.0012	28.2616	29.7533	27.926	28.7234	28.0327	28.6477	29.1755	28.2814	28.6225	28.9171	29.4776	29.6969	30.3518	29.2846	30.36	30.0765	30.4662	29.3891	29.0855	28.4939	30.1374	30.212	29.6338	29.237	29.8167
29.1159	29.2544	27.2733	28.9386	28.7622	29.6603	28.6332	29.7597	28.2123	29.3177	29.1895	28.6593	28.9035	28.1915	29.1357	29.5695	29.2112	29.777	29.604	30.1759	29.6212	29.7991	29.1026	29.5634	29.5184	27.967	29.4917	27.389	28.1689	27.853	28.2585	28.8322	27.5681	28.1385	27.7982	29.1666	29.4419	29.7167	29.5101	30.0469	29.6609	30.2457	29.2375	28.7619	27.5254	29.6516	29.8348	29.1515	29.0188	29.2074
29.3132	29.0866	29.8669	28.226	28.4266	28.5721	29.0063	28.1266	28.4886	28.2728	27.1476	27.4525	27.8089	27.6195	26.9096	28.7279	28.987	28.3333	28.3266	28.1918	28.8449	27.8605	28.7381	27.5402	28.262	30.433	27.7473	29.8775	28.0877	29.5652	28.5217	28.1233	28.2068	30.1998	28.3272	28.4444	28.9203	27.4274	27.0601	27.4134	27.6092	27.2302	27.7818	28.6104	29.6237	28.2009	28.1504	28.2724	28.5551	27.9319
NaN	NaN	NaN	25.0357	NaN	NaN	NaN	NaN	24.6411	NaN	NaN	NaN	NaN	NaN	NaN	NaN	NaN	NaN	NaN	NaN	NaN	NaN	NaN	23.2206	NaN	NaN	NaN	NaN	NaN	NaN	NaN	NaN	NaN	NaN	23.904	NaN	NaN	NaN	NaN	NaN	NaN	NaN	NaN	NaN	NaN	NaN	NaN	NaN	NaN	23.8207
26.576	26.5031	26.7391	27.2074	27.9293	26.9472	27.1659	27.2452	26.5541	27.0091	26.7686	26.541	NaN	25.9952	NaN	27.6616	27.6384	27.8731	27.7677	26.7452	27.5156	27.4335	28.3674	27.6512	28.168	26.5342	27.8552	26.6428	28.5081	26.9071	28.0542	27.7614	27.9228	26.9739	27.1814	26.9702	27.4865	27.8353	26.2305	27.7236	27.1677	27.4245	27.4597	27.6862	25.3504	26.7414	26.9539	27.3012	27.6237	27.1783
NaN	NaN	NaN	NaN	NaN	NaN	NaN	NaN	26.1548	NaN	NaN	NaN	NaN	NaN	NaN	NaN	NaN	NaN	NaN	NaN	NaN	NaN	NaN	NaN	NaN	NaN	NaN	NaN	NaN	NaN	NaN	NaN	NaN	NaN	NaN	25.8591	NaN	NaN	NaN	NaN	NaN	NaN	NaN	NaN	NaN	NaN	NaN	25.1647	NaN	NaN
27.1797	25.4612	28.6502	26.5543	26.9844	26.0889	26.4188	NaN	NaN	27.4532	NaN	24.9753	NaN	NaN	NaN	26.4668	28.4225	22.7828	NaN	22.0065	25.5038	23.7119	25.2003	22.935	24.643	28.751	25.1361	28.1754	25.3143	28.0207	27.2896	26.3994	25.5337	27.4934	25.3505	23.977	25.7807	NaN	24.9832	25.323	NaN	23.1457	25.3232	25.2269	26.6811	24.108	25.5926	24.9671	27.1571	25.5919
29.9644	29.5127	30.1523	29.272	28.2672	27.9936	29.3719	26.3496	29.7524	28.4322	27.1007	28.6335	25.2177	27.2848	NaN	28.2593	29.2685	26.2248	28.3874	27.6698	28.7043	26.6933	27.9744	26.4036	27.4397	30.2694	28.3102	30.4954	28.9381	29.9969	29.1268	29.5821	29.0218	29.6373	29.3525	27.4186	27.8775	28.8401	26.7905	26.0456	26.2872	25.5295	27.4813	27.6445	29.0577	28.3657	27.748	26.9041	28.1637	28.0233
31.0753	30.7837	26.3756	26.5134	29.537	29.5837	28.4547	29.4299	27.7905	23.2198	NaN	23.201	NaN	NaN	NaN	27.7548	28.163	26.2047	27.0072	28.3544	25.5884	25.4054	25.8641	25.6878	27.0528	27.1805	28.1472	27.21	27.8108	26.1278	27.7387	26.9649	28.6709	26.6363	28.9306	27.7173	26.4737	26.0806	24.652	24.8609	25.1709	24.5876	26.3523	26.7971	24.944	26.5039	26.5796	24.8898	24.7114	28.8238
32.3289	32.2742	32.6291	31.0623	32.163	31.0467	32.8715	29.9871	30.7705	30.9684	29.8875	29.3965	29.331	30.8975	29.5297	31.7329	32.5446	30.0178	31.5424	30.7747	32.1239	29.3488	30.7287	29.1368	30.0003	32.8232	31.0038	33.0584	31.9695	33.0961	32.0687	31.6101	32.31	33.332	30.9235	29.9636	30.8706	30.9015	30.8541	31.1946	30.973	30.9828	31.4961	32.2867	32.9859	30.4651	30.8392	28.8297	30.6043	29.4494
30.5659	30.3524	28.9654	30.2424	28.6168	29.5121	28.6925	30.1921	30.1077	29.6697	29.3195	29.1578	29.8354	29.5005	29.8994	29.7658	29.2217	30.3424	28.9045	29.5797	29.0087	30.3638	29.5048	30.3855	30.368	29.0111	29.8107	28.666	28.893	28.3729	29.0352	29.7475	28.4541	28.4583	29.9894	30.1803	29.8957	29.969	29.611	29.6278	29.7774	29.9531	28.6037	28.1071	28.5318	29.6055	29.3527	30.2617	30.151	30.7222
29.254	29.0679	26.6775	29.7821	29.097	30.0373	29.3428	30.8424	30.8648	30.1184	29.4378	29.9822	29.4679	29.0638	29.5109	29.7281	28.7139	30.5562	29.4876	30.2786	29.5644	30.7191	29.2856	30.5705	30.0285	26.8867	29.1097	26.4453	26.388	26.9492	28.0966	29.0867	27.2502	26.9404	29.8283	30.3606	29.7862	29.7541	30.643	30.3286	29.921	30.2507	28.341	27.3132	28.2052	29.5487	29.8157	31.3223	30.2599	30.2112
25.3602	24.8571	24.3841	24.508	NaN	25.6348	23.6804	25.3694	26.1988	23.8701	NaN	NaN	NaN	NaN	NaN	24.4078	NaN	23.1166	23.8857	23.4532	24.3554	23.8498	24.7736	25.1565	24.5109	NaN	24.9831	NaN	24.5665	NaN	25.7784	23.6841	NaN	NaN	27.0124	25.6354	23.4893	24.3856	NaN	NaN	NaN	NaN	NaN	NaN	24.6064	NaN	24.4154	24.549	23.327	25.5903
24.5218	25.1766	21.9265	24.7045	NaN	24.9115	24.5816	25.7662	28.2286	26.0916	NaN	NaN	24.4057	24.6014	NaN	24.304	24.6701	25.4309	25.2539	25.7173	24.8058	26.8969	25.2343	28.3126	26.6665	23.2226	24.9984	NaN	NaN	NaN	NaN	26.2118	NaN	NaN	27.2825	29.2048	27.4951	26.0946	26.8925	28.4494	24.759	26.429	NaN	NaN	NaN	26.259	27.093	28.9106	27.5701	27.6275
27.656	27.2153	28.0801	27.6881	26.7407	26.6625	26.5621	27.9002	26.1578	27.9726	26.3189	NaN	26.7918	NaN	26.3831	26.8181	27.7521	28.2594	26.6636	26.9349	26.5892	28.456	28.0223	28.4429	28.7272	27.8461	27.4428	27.6099	NaN	26.4652	25.2277	26.8145	26.7706	26.6223	26.5639	28.2633	28.4264	27.4956	NaN	26.171	27.2089	NaN	26.3335	25.724	26.7856	26.2896	27.436	27.8677	27.7116	27.7133
26.7094	25.5497	27.8388	26.8241	25.1347	24.7422	25.5406	25.3881	26.8516	24.8909	NaN	NaN	25.4907	25.3784	NaN	25.6689	26.3697	24.6794	26.6854	26.4081	25.5032	26.5881	28.2155	26.3281	27.2418	26.4463	27.0721	26.7912	28.5053	24.8488	26.7236	25.8995	28.2205	27.0233	28.2526	25.9994	25.273	26.1948	NaN	NaN	25.0511	NaN	25.2531	24.5688	NaN	25.4102	24.5556	25.631	25.091	25.9207
23.7379	NaN	NaN	22.8525	NaN	NaN	NaN	NaN	24.3309	NaN	NaN	NaN	NaN	NaN	NaN	NaN	NaN	22.9748	NaN	NaN	NaN	NaN	NaN	NaN	NaN	NaN	NaN	NaN	NaN	NaN	NaN	23.2707	NaN	NaN	NaN	NaN	NaN	NaN	NaN	NaN	NaN	NaN	NaN	NaN	NaN	NaN	NaN	NaN	NaN	NaN
25.0796	25.0131	NaN	25.1744	NaN	25.6559	25.0939	25.7319	27.7396	24.861	NaN	27.9606	25.4204	25.4914	25.4424	NaN	NaN	NaN	24.0354	24.0645	NaN	26.4235	25.828	25.5749	26.9792	NaN	NaN	NaN	NaN	NaN	NaN	28.1055	NaN	NaN	28.7428	25.8764	25.6445	25.7006	NaN	NaN	NaN	NaN	NaN	NaN	NaN	NaN	25.0638	24.3969	NaN	25.1792
NaN	NaN	NaN	NaN	NaN	NaN	NaN	NaN	NaN	NaN	NaN	NaN	NaN	NaN	NaN	NaN	NaN	NaN	NaN	NaN	NaN	24.8487	24.6482	24.3605	25.8642	NaN	NaN	NaN	NaN	NaN	NaN	25.057	NaN	NaN	26.5318	24.2669	24.3853	NaN	NaN	NaN	NaN	NaN	NaN	NaN	NaN	25.6274	24.4028	NaN	NaN	NaN
27.005	26.5223	26.9224	28.5054	26.7496	28.7444	25.9964	27.7024	29.6766	28.1227	25.8018	27.3355	26.2892	24.6281	25.5481	27.0363	26.6878	27.4961	27.8708	27.4292	28.1941	29.4863	29.7583	29.6612	30.5203	25.437	27.6194	25.6123	27.0849	24.2716	27.1319	27.6229	26.4178	25.157	29.1324	29.8761	29.3909	27.2564	26.6267	25.7823	27.5888	26.8352	NaN	NaN	NaN	27.6354	27.4088	28.9148	27.3614	27.2326
26.0974	26.1385	25.4024	26.0779	27.281	27.27	24.5349	26.8696	27.2857	26.9914	26.098	25.5851	26.1959	25.0406	NaN	27.8257	27.3442	28.4392	27.6685	28.258	27.5441	28.3306	27.8904	29.1789	28.6786	26.1507	27.5263	25.9259	27.4691	24.6249	27.0321	27.1861	27.1836	26.1577	27.4081	27.8644	28.3562	27.584	24.9313	25.8949	25.9022	26.8043	26.6217	26.1329	24.4764	26.4165	26.7763	27.2506	26.7588	27.2303
26.1391	26.0913	25.9121	26.2459	25.8141	25.6212	26.1377	25.4382	25.6303	26.3472	27.1276	26.1492	25.4444	26.9297	27.6012	25.9317	25.0539	25.7714	26.0511	25.6934	24.8591	26.5962	25.9814	26.4899	26.6927	25.7426	25.6274	25.8711	26.1327	25.8247	25.2546	26.2265	26.4424	25.9868	26.7314	26.245	25.8949	26.6946	26.9837	26.2002	26.7496	25.1459	NaN	NaN	25.219	NaN	NaN	26.4699	25.8918	26.9223
27.2968	26.9741	27.6944	27.7326	27.892	27.5032	28.0513	27.1026	27.2555	27.7516	26.1597	27.1069	26.1217	26.4448	26.1112	27.6339	27.926	28.0809	27.848	27.6464	28.2937	28.2476	27.9471	28.1169	28.5177	28.3441	28.1156	27.0189	26.9926	27.7894	27.3201	27.7821	27.0647	28.4469	26.632	27.357	27.9434	27.8622	26.5417	27.2454	27.1492	27.5547	28.2115	27.8528	27.2391	27.2089	27.3579	27.865	27.8258	27.2035
24.0979	25.5275	23.9289	24.5897	NaN	24.1772	NaN	23.9092	26.9085	25.8412	NaN	NaN	NaN	24.654	NaN	24.5194	24.2271	24.8786	26.2476	26.0009	25.3268	25.1702	25.5549	27.1739	25.5962	24.1026	25.4015	24.1659	25.0301	23.8215	24.9479	27.2041	24.4716	24.453	NaN	27.1472	26.7739	26.641	NaN	25.6377	25.4276	25.3253	NaN	24.7386	24.8241	25.9115	25.7041	25.9043	25.7822	25.8868
27.1549	27.6276	27.2626	28.1816	27.4041	27.6223	27.9333	27.0977	26.9839	27.9368	27.1178	26.7819	27.3063	26.055	26.9023	27.8369	28.1556	27.8434	27.523	28.3195	27.2477	28.1303	27.261	28.0819	28.1873	27.7125	27.8132	27.8304	26.6141	28.4702	27.1439	27.555	27.0245	27.9882	26.0383	25.9519	26.9451	27.564	25.0796	26.9241	27.325	27.0444	26.7334	26.8582	27.1662	26.7636	26.6807	27.4587	27.7303	27.3691
NaN	NaN	NaN	NaN	NaN	NaN	NaN	NaN	NaN	NaN	NaN	NaN	NaN	NaN	NaN	NaN	NaN	NaN	NaN	NaN	NaN	NaN	NaN	NaN	NaN	NaN	NaN	NaN	NaN	NaN	NaN	NaN	NaN	NaN	NaN	NaN	NaN	NaN	NaN	NaN	NaN	NaN	NaN	NaN	NaN	NaN	NaN	NaN	NaN	NaN
25.2208	NaN	NaN	23.9125	NaN	NaN	NaN	NaN	NaN	NaN	NaN	NaN	NaN	NaN	NaN	24.5825	24.6267	24.9865	NaN	24.7791	NaN	24.7495	24.4986	24.3069	NaN	NaN	24.9601	24.9649	NaN	NaN	NaN	NaN	NaN	NaN	NaN	NaN	24.3716	25.778	NaN	NaN	NaN	NaN	NaN	NaN	NaN	NaN	NaN	25.0531	25.1612	NaN
35.4772	34.7591	35.9899	35.4796	36.2645	36.4869	36.1702	35.8738	34.5104	36.5412	35.8597	35.6098	35.2355	35.254	34.8649	35.6128	35.798	34.9775	36.8319	35.9531	36.98	35.6238	36.143	35.1834	35.7996	32.6044	36.4846	32.153	36.3151	32.3009	36.3957	36.2788	35.9011	31.2251	34.3545	36.3674	36.5718	36.4351	34.8146	34.2754	35.2337	34.5501	36.2046	35.9911	33.9709	35.9828	36.0189	34.1981	34.8405	35.5134
NaN	NaN	NaN	NaN	NaN	NaN	NaN	NaN	NaN	NaN	NaN	NaN	NaN	NaN	NaN	NaN	NaN	NaN	NaN	NaN	NaN	NaN	NaN	NaN	NaN	NaN	NaN	NaN	NaN	NaN	NaN	NaN	NaN	NaN	NaN	NaN	NaN	NaN	NaN	NaN	NaN	NaN	NaN	NaN	NaN	NaN	NaN	NaN	NaN	NaN
NaN	NaN	NaN	26.6251	23.2978	25.8211	25.9713	25.5566	NaN	27.9618	NaN	25.2842	27.539	26.2055	26.6118	26.2075	26.3995	26.7068	NaN	26.6815	26.4983	NaN	NaN	NaN	24.9559	NaN	27.0704	NaN	NaN	NaN	NaN	26.4244	NaN	NaN	NaN	NaN	NaN	26.3612	NaN	28.4272	28.6868	28.2975	26.0358	25.8672	25.69	28.8743	28.86	24.0935	25.2228	NaN
25.6841	NaN	29.1445	27.7131	NaN	NaN	NaN	NaN	29.6295	NaN	NaN	NaN	NaN	NaN	NaN	27.23	28.5199	28.4354	NaN	NaN	NaN	27.5499	29.9045	29.1687	29.5671	30.4496	29.3478	29.2662	NaN	NaN	30.2224	26.3114	27.1137	26.7645	NaN	NaN	28.69	27.1209	NaN	NaN	NaN	NaN	NaN	NaN	NaN	NaN	NaN	28.2256	29.2982	NaN
24.7455	24.8825	26.0198	28.5034	27.4259	27.3638	25.9791	27.4865	28.433	26.6707	NaN	25.6601	27.2551	25.9413	25.6393	25.4884	25.1694	26.5993	25.497	26.961	25.0365	26.5023	25.7123	26.9298	25.4648	23.9222	26.7268	NaN	NaN	NaN	NaN	27.1647	25.9002	NaN	25.653	26.9849	26.9438	27.7588	27.0659	27.0009	27.12	26.426	NaN	25.7048	NaN	27.0753	26.4085	26.2608	26.1539	25.6717
29.1048	28.8684	28.1658	28.6757	28.4417	28.6762	26.8098	29.5125	29.736	28.9485	28.2443	27.9648	28.8518	28.7296	28.5437	28.9109	28.5808	29.4041	29.1354	29.4735	29.0215	29.1278	28.4588	29.0066	29.0686	27.97	28.4328	27.0961	24.9408	25.7707	26.376	28.0618	26.8163	27.2929	28.7063	28.6461	28.6658	28.9368	28.1472	29.3	29.4402	29.3065	28.2696	27.1169	25.7629	28.2821	28.6907	29.9058	29.1275	29.1631
24.9675	24.8894	25.7018	27.7742	25.815	26.721	25.0399	26.9705	25.4726	27.499	26.3864	26.5137	27.6564	27.3557	28.5278	24.5877	24.3432	26.4966	27.8003	25.5478	27.2728	28.7445	28.3301	28.1186	29.446	23.238	27.119	23.4404	24.9712	23.4723	26.2962	27.4144	23.4069	22.548	24.7172	27.1848	28.4742	26.5029	27.0249	26.6407	27.9271	27.8583	26.8888	25.0884	26.211	27.245	27.6851	25.806	26.1669	23.9798
26.5401	26.3908	26.5633	25.5494	26.192	25.8808	25.7477	26.7032	25.9922	25.6254	NaN	NaN	26.1382	NaN	NaN	26.5062	26.8711	27.0167	26.8837	27.1472	26.6321	26.4723	25.8567	26.7343	26.3483	26.9156	26.9715	26.8876	26.5006	26.3909	26.641	25.7845	26.1283	25.5814	26.381	25.8538	26.0653	26.4705	NaN	27.3777	25.9798	26.3303	NaN	NaN	NaN	25.1459	24.9839	26.2243	26.6678	26.3826
NaN	27.3154	28.5788	27.8062	NaN	NaN	NaN	NaN	NaN	NaN	NaN	NaN	NaN	NaN	NaN	NaN	27.7956	NaN	25.9755	25.9542	NaN	NaN	26.9385	NaN	26.6476	28.0468	26.7872	28.633	NaN	28.3078	NaN	27.2597	27.1532	28.5409	25.2225	NaN	NaN	NaN	NaN	NaN	NaN	NaN	NaN	NaN	26.8925	25.5514	25.5864	NaN	NaN	NaN
27.2083	27.0008	26.7579	23.8205	25.114	24.4716	24.0156	25.3885	22.9163	24.2538	NaN	24.2985	24.9379	24.8691	NaN	25.9833	26.0871	26.7801	24.8576	26.401	24.7314	24.8964	24.7083	24.2733	25.1875	26.31	24.7329	26.6701	24.7394	NaN	24.9653	24.4777	23.517	27.0549	NaN	24.7621	25.3512	26.1716	25.7324	27.4866	27.3779	28.1395	25.1035	25.4067	25.8645	24.0323	23.879	23.017	23.5945	23.9668
25.935	25.5236	NaN	27.0281	NaN	26.7601	NaN	26.3393	25.5641	25.0835	NaN	27.0115	25.0425	NaN	NaN	25.2424	25.612	25.7182	NaN	25.3237	NaN	26.148	27.183	26.5989	27.6036	22.645	NaN	NaN	NaN	NaN	NaN	27.0376	24.8758	NaN	30.6218	25.9506	26.1962	27.5625	28.0472	NaN	26.1644	NaN	NaN	NaN	NaN	NaN	NaN	26.0202	24.7366	29.836
27.2219	27.6583	28.2004	28.2654	27.3664	27.0031	26.8381	27.4337	27.3525	27.7992	27.494	28.1722	27.7535	27.6678	27.9504	27.3798	27.572	27.9195	27.8881	27.1514	26.9788	28.3537	28.8419	28.1173	28.7856	28.2197	28.7948	28.5708	29.0571	28.2511	29.1235	28.7113	28.7937	27.9602	27.7343	28.4589	28.9267	27.9287	25.5149	26.5392	28.067	27.2607	25.8522	26.3751	26.2546	26.8897	25.7118	28.2035	28.3349	28.7974
32.6449	32.0228	33.5201	33.1611	32.6071	32.8036	32.8801	31.5846	33.7509	33.2109	31.7126	31.7695	32.0558	32.6539	32.4823	32.8857	32.8355	33.367	32.69	31.5263	32.1356	33.9092	33.5925	34.3655	34.2371	33.3726	33.0891	33.4253	33.4747	33.3485	33.5537	33.7391	33.4998	33.4283	32.9438	33.7523	33.9907	33.2265	32.4132	31.6425	32.5256	31.3491	30.9202	31.4463	32.3575	32.345	32.2559	34.8262	34.4441	33.6301
26.0707	25.8215	29.5107	25.6757	25.573	NaN	24.8792	NaN	24.6277	24.4079	NaN	NaN	NaN	NaN	NaN	NaN	26.2715	NaN	24.5395	NaN	24.7142	NaN	25.8904	23.6118	25.0887	28.3177	26.4778	29.6266	28.9652	29.4598	29.1067	25.998	27.046	28.6963	25.6119	25.4256	24.9414	24.1025	NaN	NaN	NaN	NaN	NaN	NaN	24.5685	NaN	NaN	25.5126	26.9139	NaN
25.6786	25.4256	27.9325	26.6604	25.8801	23.8037	24.184	24.5939	24.2867	25.1737	NaN	NaN	23.7855	NaN	NaN	27.1291	27.937	26.1899	27.4594	26.4458	26.0123	25.6738	28.1053	24.5999	26.9107	28.1859	28.1458	27.8291	28.588	26.6725	27.3227	26.5777	29.4469	28.4028	24.7646	25.976	26.2732	26.9761	NaN	NaN	25.0902	NaN	NaN	NaN	NaN	25.4408	23.4539	24.5869	27.5297	24.737
31.402	31.1262	30.2351	31.2565	30.8592	31.5903	30.9876	32.2743	32.8383	31.773	31.4642	31.3782	31.7812	31.1774	31.6543	31.6366	31.0455	32.2677	31.3098	31.8056	31.3425	32.1514	31.6845	32.1736	32.1448	30.426	31.0822	30.1101	30.5329	30.1486	30.7528	31.2564	29.6799	29.8201	31.9967	32.4486	31.9041	31.4952	31.8902	32.1734	31.5706	31.9365	30.8656	30.1752	30.0957	31.1231	31.2754	32.6156	31.7134	31.9641
23.6323	23.3017	23.9771	23.1317	NaN	23.5526	23.5425	22.7972	24.2401	23.0951	NaN	NaN	NaN	NaN	NaN	23.0139	23.797	23.1049	NaN	22.916	NaN	22.766	23.0152	22.7695	NaN	23.7952	22.9022	23.8862	NaN	23.8476	NaN	22.9459	NaN	23.8838	NaN	NaN	23.2616	23.2154	NaN	NaN	NaN	NaN	NaN	NaN	NaN	NaN	NaN	24.4906	23.7175	NaN
24.4363	24.772	24.6824	25.0922	NaN	23.8996	NaN	NaN	25.9678	NaN	NaN	NaN	NaN	NaN	NaN	23.5857	23.4373	24.271	NaN	24.2345	NaN	24.8048	24.8732	26.0385	24.7368	NaN	24.7471	NaN	NaN	NaN	NaN	24.2207	NaN	23.3112	25.1905	25.4958	23.958	24.3427	NaN	NaN	NaN	NaN	NaN	NaN	NaN	NaN	NaN	25.6923	24.0003	23.8553
NaN	22.6503	NaN	NaN	NaN	NaN	NaN	NaN	23.3947	22.7084	NaN	NaN	NaN	NaN	NaN	NaN	NaN	23.3372	NaN	NaN	NaN	23.1358	22.85	23.1095	23.1517	NaN	22.4014	NaN	NaN	NaN	NaN	NaN	NaN	NaN	NaN	NaN	22.7107	NaN	NaN	NaN	NaN	NaN	NaN	NaN	NaN	NaN	NaN	22.8854	NaN	23.085
22.6825	NaN	NaN	NaN	NaN	NaN	NaN	NaN	27.3868	20.9496	NaN	NaN	NaN	NaN	NaN	23.0465	NaN	19.6548	NaN	NaN	NaN	NaN	20.2753	21.1134	NaN	NaN	NaN	NaN	NaN	NaN	NaN	20.7614	NaN	NaN	27.3679	26.4885	NaN	23.5	NaN	NaN	NaN	NaN	NaN	NaN	NaN	NaN	NaN	26.9834	NaN	23.5287
NaN	NaN	NaN	NaN	NaN	NaN	NaN	NaN	NaN	NaN	NaN	NaN	NaN	NaN	NaN	NaN	NaN	NaN	NaN	NaN	NaN	NaN	NaN	NaN	NaN	NaN	NaN	NaN	NaN	NaN	NaN	NaN	NaN	NaN	NaN	NaN	NaN	NaN	NaN	NaN	NaN	NaN	NaN	NaN	NaN	NaN	NaN	NaN	NaN	NaN
29.3677	29.5143	28.349	29.4009	28.2737	29.1458	28.2113	29.7523	28.1508	29.1161	27.8049	28.405	28.9838	28.403	28.6197	29.4207	28.9876	29.7266	28.8383	29.9248	28.727	30.5445	29.4131	29.9205	30.038	28.8268	29.2862	28.0198	27.5819	28.3914	28.4318	28.5739	27.729	28.6387	27.3627	28.9223	29.2128	29.126	28.1146	27.5944	28.2553	27.2241	26.8805	26.806	27.3002	29.171	29.1182	29.8637	29.1741	29.3083
23.7934	NaN	23.9038	NaN	NaN	NaN	24.4831	NaN	NaN	NaN	NaN	NaN	NaN	NaN	NaN	NaN	NaN	NaN	NaN	NaN	NaN	NaN	NaN	NaN	NaN	24.4757	NaN	24.5226	NaN	24.9671	NaN	NaN	NaN	25.1601	NaN	NaN	NaN	NaN	NaN	NaN	NaN	NaN	NaN	NaN	25.8998	NaN	NaN	NaN	NaN	NaN
28.3396	28.688	27.7865	28.7137	28.6854	29.0114	28.8502	29.4515	28.6157	29.1374	28.785	27.1472	28.6114	27.338	28.0934	28.5012	28.5937	28.9236	29.4393	30.575	29.4423	29.1894	28.5904	29.1556	28.8971	28.0804	28.8871	27.9884	28.3062	28.1488	28.4442	28.6356	28.3032	28.3693	27.5832	28.663	28.6172	29.1794	27.4666	29.5083	29.169	29.2818	29.0211	28.4144	27.9958	28.8419	29.1107	29.4127	29.4062	29.1206
24.4645	24.6597	25.1904	24.9119	NaN	NaN	NaN	NaN	25.8798	NaN	NaN	NaN	NaN	NaN	NaN	NaN	NaN	NaN	24.3352	24.4931	NaN	NaN	NaN	NaN	NaN	NaN	NaN	NaN	NaN	NaN	NaN	NaN	NaN	NaN	NaN	NaN	24.5881	NaN	NaN	NaN	NaN	NaN	NaN	NaN	NaN	NaN	NaN	NaN	NaN	24.108
28.6932	28.6175	29.0113	28.4534	28.5186	28.2017	28.7892	27.9061	28.6037	28.1813	26.2066	26.7638	27.8663	28.3864	27.9062	28.411	29.0121	27.3346	28.0146	27.8737	27.9791	27.1137	28.089	27.0025	27.2006	29.427	27.5013	28.8857	27.326	28.7291	28.6622	27.7282	28.3338	29.9319	27.7244	27.742	28.0869	26.8044	27.7071	27.9041	28.0809	28.0728	27.8085	27.7656	29.7807	28.1014	28.3428	27.3644	28.178	27.1723
NaN	NaN	NaN	NaN	NaN	NaN	NaN	NaN	NaN	NaN	NaN	NaN	NaN	NaN	NaN	NaN	NaN	NaN	NaN	NaN	NaN	NaN	NaN	NaN	NaN	NaN	NaN	NaN	NaN	NaN	NaN	NaN	NaN	NaN	NaN	NaN	NaN	NaN	NaN	NaN	NaN	NaN	NaN	NaN	NaN	NaN	NaN	NaN	NaN	NaN
27.1123	26.9591	30.8825	28.1986	28.3388	27.484	28.2856	27.3932	28.0747	28.2563	28.0304	29.4617	26.3745	28.5001	27.0384	27.6382	29.1853	27.7094	27.2775	26.0515	27.5054	27.5051	29.6663	26.9275	29.3714	30.953	28.9641	30.629	29.8143	29.9806	30.0289	28.3979	29.7496	31.5806	27.9307	28.8601	29.0087	29.1121	29.9519	28.403	28.3968	27.6404	28.284	29.2879	29.7675	25.0159	26.6108	28.9606	28.8857	27.7098
26.2618	26.3187	28.0535	28.3931	27.5917	26.5645	26.4242	27.5416	26.2748	28.7468	NaN	NaN	27.6558	27.1843	NaN	27.8	27.7964	28.6504	27.1051	27.0752	25.8726	28.3387	29.2031	28.5715	29.1057	28.1469	28.4724	27.7286	27.1876	26.8802	27.2171	28.3138	27.9224	27.8477	26.5889	27.4782	28.2593	27.1926	NaN	NaN	26.3928	26.4287	25.8291	NaN	NaN	NaN	NaN	29.0222	28.2563	29.1742
23.6082	23.8226	NaN	23.5124	NaN	NaN	NaN	NaN	28.1807	24.1953	NaN	24.6994	24.5926	25.0034	NaN	NaN	NaN	NaN	NaN	NaN	NaN	NaN	24.4909	24.4807	24.6438	NaN	NaN	NaN	NaN	NaN	NaN	NaN	NaN	NaN	26.7897	26.1367	24.3939	NaN	NaN	NaN	NaN	NaN	NaN	NaN	NaN	NaN	24.1797	25.5659	NaN	25.9284
NaN	NaN	NaN	NaN	NaN	NaN	NaN	NaN	NaN	NaN	NaN	NaN	NaN	NaN	NaN	NaN	NaN	NaN	NaN	NaN	NaN	NaN	NaN	NaN	NaN	NaN	NaN	NaN	NaN	NaN	NaN	NaN	NaN	NaN	NaN	NaN	NaN	NaN	NaN	NaN	NaN	NaN	NaN	NaN	NaN	NaN	NaN	NaN	NaN	NaN
26.6023	26.0707	25.9925	26.2211	26.5029	26.4664	25.9585	26.821	25.3955	26.3622	NaN	27.0719	26.0377	25.7229	NaN	26.0773	25.6915	27.1254	26.3822	26.6308	26.0408	26.5636	26.0059	26.0487	25.7615	25.7966	26.8389	25.8923	26.1325	26.582	26.5457	26.3464	25.1973	25.7199	26.0326	26.2375	26.4416	26.9045	26.7808	27.186	27.4472	28.1587	26.578	26.5548	25.6418	26.008	26.7749	26.9783	26.5267	27.0168
NaN	NaN	NaN	27.3093	24.4153	24.1173	24.389	23.7394	25.5485	25.1328	NaN	25.3566	NaN	NaN	NaN	25.8398	24.7264	25.9683	26.5647	25.2328	NaN	NaN	NaN	NaN	NaN	NaN	24.7005	NaN	NaN	24.5843	25.6481	24.4096	NaN	NaN	NaN	NaN	NaN	24.4154	NaN	NaN	NaN	NaN	NaN	NaN	NaN	NaN	NaN	NaN	24.7882	25.3569
NaN	NaN	23.2199	24.7867	NaN	NaN	NaN	NaN	25.0788	NaN	NaN	NaN	NaN	NaN	NaN	NaN	NaN	NaN	NaN	NaN	NaN	NaN	23.75	NaN	23.15	NaN	22.8618	NaN	NaN	NaN	23.928	NaN	24.3813	NaN	NaN	24.2912	25.063	NaN	NaN	NaN	NaN	NaN	NaN	NaN	NaN	NaN	NaN	NaN	NaN	NaN
27.8728	27.9472	28.7955	29.6392	28.6639	29.2923	28.7987	29.3697	28.1164	28.4458	27.9675	28.659	28.302	28.6743	28.3719	29.057	28.9324	29.9237	29.2312	30.439	29.0429	29.6293	28.6757	28.9995	29.0274	27.8482	28.3791	27.5589	28.8247	27.5663	28.6977	28.9521	28.3394	27.4592	27.172	28.0376	28.8427	29.5694	29.8446	29.9261	30.1054	30.039	29.2144	29.5065	28.818	28.9869	28.9144	28.3734	28.993	27.7007
25.1605	25.0716	24.5326	24.0984	24.6676	24.3412	23.8614	25.0668	NaN	24.3126	NaN	25.5791	24.5697	24.7741	NaN	NaN	25.3811	25.8148	25.4172	25.0198	24.6585	25.9441	25.2603	25.9425	25.6348	NaN	24.6638	NaN	NaN	24.9634	NaN	24.8166	24.4404	NaN	NaN	NaN	24.7557	24.7728	NaN	25.2502	24.705	25.3015	25.2933	NaN	NaN	24.8312	24.8757	NaN	24.4118	NaN
NaN	NaN	NaN	NaN	NaN	NaN	NaN	NaN	NaN	NaN	NaN	NaN	NaN	NaN	NaN	NaN	NaN	NaN	NaN	NaN	NaN	NaN	25.0063	NaN	25.5433	NaN	NaN	NaN	NaN	NaN	NaN	NaN	NaN	NaN	NaN	NaN	NaN	NaN	NaN	NaN	NaN	NaN	NaN	NaN	NaN	NaN	NaN	NaN	NaN	NaN
NaN	NaN	NaN	NaN	NaN	24.9456	NaN	24.4209	24.0908	24.4487	NaN	NaN	NaN	NaN	NaN	NaN	NaN	NaN	NaN	NaN	NaN	NaN	NaN	NaN	NaN	NaN	NaN	NaN	NaN	NaN	NaN	NaN	NaN	NaN	NaN	NaN	NaN	25.0773	NaN	NaN	24.8207	NaN	NaN	NaN	NaN	NaN	NaN	23.9556	NaN	25.0506
25.8645	25.9903	26.1894	25.7975	NaN	NaN	NaN	NaN	NaN	NaN	NaN	NaN	NaN	NaN	NaN	25.6975	26.6925	26.6126	NaN	NaN	24.6736	25.9372	28.3033	NaN	27.8938	27.3478	NaN	NaN	NaN	NaN	NaN	25.701	NaN	NaN	24.9896	NaN	NaN	NaN	NaN	NaN	NaN	NaN	NaN	NaN	NaN	NaN	NaN	NaN	NaN	NaN
22.844	23.4261	NaN	25.2594	NaN	NaN	NaN	NaN	25.0884	23.4838	NaN	25.0575	NaN	NaN	NaN	NaN	NaN	NaN	NaN	NaN	NaN	23.6339	23.4187	23.762	23.6377	NaN	NaN	NaN	NaN	NaN	NaN	23.9809	NaN	NaN	NaN	24.4198	24.5101	25.4265	NaN	NaN	NaN	NaN	NaN	NaN	NaN	NaN	NaN	24.2174	23.9662	NaN
28.3524	28.3664	26.3537	28.1987	27.58	27.6995	27.8819	28.4847	27.9122	28.4456	NaN	27.1932	26.271	27.5799	28.3362	27.5298	27.3807	28.1259	27.4297	28.1544	27.392	28.8343	28.036	28.6874	28.5241	26.9365	27.4039	26.6752	26.6451	26.9659	27.0501	27.75	26.3217	26.9406	27.1413	28.6308	28.3167	28.1548	27.5606	27.7718	27.3023	27.615	27.4888	26.5427	26.5602	28.0455	27.9095	28.4422	27.9481	27.9026
NaN	NaN	NaN	NaN	NaN	NaN	NaN	NaN	NaN	NaN	NaN	NaN	NaN	NaN	NaN	NaN	NaN	NaN	NaN	NaN	NaN	NaN	NaN	NaN	NaN	NaN	NaN	NaN	NaN	NaN	NaN	NaN	NaN	23.9701	NaN	NaN	NaN	NaN	NaN	NaN	NaN	NaN	NaN	NaN	NaN	NaN	NaN	NaN	NaN	NaN
NaN	NaN	NaN	NaN	NaN	NaN	NaN	NaN	NaN	NaN	NaN	NaN	NaN	NaN	NaN	NaN	NaN	NaN	NaN	23.4009	NaN	NaN	NaN	NaN	NaN	NaN	NaN	NaN	NaN	NaN	NaN	NaN	NaN	NaN	NaN	NaN	NaN	NaN	NaN	NaN	NaN	NaN	NaN	NaN	NaN	NaN	NaN	NaN	NaN	NaN
25.6258	25.6758	25.3152	26.3182	NaN	NaN	NaN	NaN	NaN	24.7636	NaN	NaN	NaN	NaN	NaN	NaN	NaN	NaN	NaN	NaN	NaN	27.0822	NaN	NaN	25.8722	NaN	25.4558	NaN	25.2718	25.0398	NaN	25.4535	NaN	NaN	NaN	25.3598	NaN	25.2512	NaN	NaN	NaN	NaN	NaN	NaN	NaN	NaN	NaN	25.649	NaN	NaN
NaN	NaN	NaN	NaN	NaN	NaN	NaN	25.5529	NaN	26.7698	NaN	NaN	NaN	NaN	NaN	28.8214	29.4746	27.6962	26.4275	25.438	25.7009	NaN	NaN	NaN	NaN	27.2711	NaN	NaN	NaN	NaN	NaN	NaN	26.682	28.2775	NaN	NaN	NaN	NaN	NaN	NaN	NaN	NaN	NaN	NaN	NaN	24.524	NaN	NaN	26.2848	NaN
27.3338	27.0107	26.9131	28.8447	26.8395	26.8143	26.669	25.7576	30.1247	28.1958	27.0008	27.1027	26.8216	27.4619	NaN	27.581	25.8862	27.6932	27.8912	27.1326	28.3298	28.6903	27.6849	28.6375	28.3066	NaN	27.3529	NaN	26.3191	NaN	26.7	28.8223	25.9201	NaN	NaN	28.1338	28.5189	27.4008	27.0981	28.7464	28.2879	27.8562	25.8819	27.4435	26.649	26.6851	26.6929	27.3324	27.446	28.8827
22.8961	NaN	23.5189	24.0654	NaN	NaN	NaN	NaN	NaN	NaN	NaN	NaN	NaN	NaN	NaN	NaN	NaN	NaN	NaN	NaN	NaN	NaN	NaN	NaN	NaN	23.7935	23.1785	24.1491	NaN	NaN	25.2181	23.6936	25.5365	25.1087	NaN	NaN	NaN	23.7142	NaN	NaN	NaN	NaN	NaN	NaN	NaN	NaN	NaN	NaN	NaN	NaN
NaN	NaN	NaN	NaN	NaN	NaN	NaN	NaN	NaN	NaN	NaN	NaN	NaN	NaN	NaN	NaN	NaN	NaN	NaN	NaN	NaN	NaN	NaN	NaN	NaN	NaN	NaN	NaN	NaN	NaN	NaN	NaN	NaN	NaN	NaN	NaN	NaN	NaN	NaN	NaN	NaN	NaN	NaN	NaN	NaN	NaN	NaN	NaN	NaN	NaN
23.4345	NaN	23.2426	25.8456	NaN	24.5142	24.2603	24.4271	24.7658	25.1839	NaN	NaN	NaN	NaN	NaN	24.3894	23.2689	24.6704	23.5963	25.9452	24.501	25.7666	24.9216	24.4762	24.5909	NaN	23.3498	NaN	NaN	NaN	NaN	23.9438	NaN	NaN	NaN	NaN	23.3434	24.8878	NaN	NaN	24.7163	25.0119	NaN	NaN	NaN	24.2712	24.5772	26.5421	24.6466	23.5974
30.0076	29.7868	30.3953	30.6626	31.6174	30.4076	30.3199	30.8053	29.8087	30.673	30.9217	29.31	29.5928	29.5797	29.2119	31.0129	30.9993	31.2003	31.2397	29.5602	31.1399	30.4714	31.5019	30.4984	30.654	30.6659	31.6065	30.6026	32.9706	30.1107	32.4307	31.1815	32.3727	31.2507	30.0638	29.9783	30.4876	31.086	28.6013	29.8399	30.3678	29.5629	30.5714	31.434	29.036	29.5522	29.3615	30.1842	30.6217	31.2868
27.8604	25.1305	25.8259	23.91	21.0459	26.7409	23.0313	25.8676	27.5224	22.2135	NaN	NaN	23.7512	27.9555	NaN	28.1558	24.6076	25.2262	28.7156	22.0892	21.5659	22.7195	23.5425	21.52	22.9625	24.7783	NaN	21.5693	24.803	23.6003	NaN	27.1765	26.5092	27.0783	30.2281	29.5678	24.7549	28.4688	26.2611	NaN	NaN	NaN	23.6406	NaN	24.8436	NaN	NaN	27.4727	22.9425	30.7098
NaN	NaN	NaN	NaN	NaN	NaN	NaN	NaN	NaN	NaN	NaN	NaN	NaN	NaN	NaN	NaN	NaN	NaN	NaN	NaN	NaN	NaN	NaN	NaN	NaN	NaN	NaN	NaN	NaN	NaN	NaN	NaN	NaN	NaN	NaN	NaN	NaN	NaN	NaN	NaN	NaN	NaN	NaN	NaN	NaN	NaN	NaN	NaN	NaN	NaN
23.4026	23.114	23.6617	24.6415	NaN	23.4241	NaN	22.9308	NaN	23.4274	NaN	NaN	NaN	NaN	NaN	NaN	NaN	23.3461	23.4826	22.7605	23.5183	23.0259	23.6393	NaN	23.5807	23.4385	22.8833	NaN	NaN	NaN	NaN	23.6814	NaN	23.4415	NaN	NaN	NaN	NaN	NaN	NaN	NaN	NaN	NaN	NaN	NaN	NaN	NaN	23.6479	24.1364	23.5532
NaN	NaN	NaN	NaN	NaN	NaN	NaN	NaN	NaN	23.9397	NaN	NaN	NaN	NaN	NaN	NaN	23.8483	24.2304	NaN	NaN	NaN	NaN	NaN	NaN	23.7689	NaN	24.1326	NaN	NaN	NaN	NaN	NaN	NaN	23.3426	NaN	NaN	NaN	NaN	NaN	NaN	NaN	NaN	NaN	NaN	NaN	NaN	NaN	NaN	NaN	NaN
NaN	NaN	NaN	NaN	NaN	NaN	NaN	NaN	NaN	NaN	NaN	NaN	NaN	NaN	NaN	NaN	NaN	NaN	NaN	NaN	NaN	NaN	NaN	NaN	NaN	22.721	24.0485	NaN	NaN	NaN	NaN	NaN	NaN	NaN	NaN	NaN	NaN	NaN	NaN	NaN	NaN	NaN	NaN	NaN	NaN	NaN	NaN	NaN	NaN	NaN
25.1776	25.8187	25.2296	27.4466	NaN	NaN	NaN	NaN	24.6886	25.9936	NaN	NaN	25.2987	NaN	NaN	NaN	NaN	23.0507	NaN	NaN	NaN	25.7148	25.1635	25.4738	25.4782	23.064	24.4794	24.2924	NaN	23.7439	25.2285	26.1034	NaN	23.358	NaN	25.8723	26.4814	26.7372	NaN	NaN	NaN	NaN	NaN	NaN	NaN	NaN	NaN	26.3493	25.2323	25.4279
NaN	NaN	NaN	24.179	NaN	NaN	NaN	NaN	NaN	NaN	NaN	25.0744	NaN	NaN	NaN	NaN	NaN	NaN	NaN	NaN	NaN	NaN	25.2318	25.2495	NaN	NaN	NaN	NaN	NaN	NaN	NaN	NaN	NaN	NaN	26.5833	NaN	NaN	NaN	NaN	NaN	NaN	NaN	NaN	NaN	NaN	NaN	NaN	NaN	NaN	24.6537
25.2227	25.0018	26.7914	25.0951	24.9428	NaN	24.8345	NaN	NaN	22.5041	NaN	NaN	NaN	NaN	NaN	23.8935	26.3447	NaN	NaN	NaN	NaN	NaN	23.8158	NaN	23.3708	26.8861	23.8296	27.9021	25.4117	27.7888	26.3435	25.5635	24.4228	26.5404	NaN	NaN	22.9886	NaN	NaN	NaN	NaN	NaN	NaN	24.9311	24.5937	NaN	NaN	NaN	24.637	NaN
24.4301	24.5066	NaN	NaN	NaN	NaN	24.4791	NaN	NaN	NaN	NaN	NaN	NaN	NaN	NaN	NaN	NaN	NaN	NaN	NaN	NaN	NaN	NaN	NaN	NaN	24.1612	23.7184	25.1017	NaN	24.8435	24.5867	NaN	25.1869	26.2258	NaN	NaN	NaN	NaN	NaN	NaN	NaN	NaN	NaN	NaN	NaN	NaN	NaN	NaN	NaN	NaN
31.757	31.7675	25.8857	31.2102	30.9245	31.5648	30.1145	32.4477	29.8181	31.5408	30.1802	30.6262	32.3343	32.1274	31.4926	31.6705	30.4091	31.1019	30.6739	32.4342	30.9029	31.7399	30.6143	31.2691	30.0174	28.9883	31.0064	24.082	27.2582	24.8968	29.1291	29.1857	25.4896	NaN	29.4015	30.1203	30.5533	31.8025	32.8824	32.8369	32.8973	33.3399	31.2748	30.4699	30.1974	32.8778	32.7903	31.4538	30.1304	31.2462
26.7788	26.2591	NaN	NaN	27.4693	28.7022	27.3886	29.8454	NaN	28.9646	26.3098	27.0769	26.8255	27.096	27.7129	26.9638	26.2964	27.5623	NaN	29.3048	27.2653	25.4682	NaN	NaN	NaN	NaN	27.8111	NaN	25.1152	NaN	26.0238	NaN	NaN	NaN	NaN	NaN	NaN	27.1621	30.4818	30.0398	30.3056	30.5603	26.128	NaN	26.4428	26.7586	NaN	NaN	26.4096	NaN
29.0419	27.5592	26.458	28.6277	28.0129	31.2566	28.0626	29.6189	25.1005	29.6814	27.1568	24.669	28.7451	29.0164	NaN	29.1288	27.4902	28.7775	28.7935	30.9764	29.0422	29.0998	28.8156	26.7338	27.5924	26.8819	28.6735	26.3595	26.4465	26.4697	27.8569	27.5946	25.9042	27.1458	26.2775	28.4882	29.1969	26.9018	30.7108	30.9781	30.8093	31.7492	28.6499	27.848	28.9538	30.8101	30.9577	30.0851	27.8557	27.3119
25.5689	26.1864	25.3902	26.2535	25.3568	26.3998	25.6431	26.5659	25.0842	27.0896	NaN	25.7346	25.7246	25.0899	NaN	26.7868	25.6249	27.808	25.7551	26.023	26.0184	26.5524	26.282	26.1482	26.2712	24.7884	25.9396	25.6179	NaN	23.9268	25.3373	26.0252	NaN	24.034	26.0185	26.7853	26.2408	26.5323	NaN	26.4428	25.8714	26.0804	25.8931	NaN	NaN	25.5711	25.9025	27.2345	26.3774	25.9393
26.0784	23.518	NaN	NaN	NaN	23.9699	NaN	24.6717	23.905	NaN	NaN	NaN	NaN	25.3845	NaN	25.0596	NaN	22.9632	24.4416	NaN	NaN	NaN	NaN	NaN	NaN	NaN	NaN	NaN	NaN	NaN	NaN	24.6171	23.9491	NaN	27.4088	26.0558	NaN	25.7801	NaN	NaN	NaN	NaN	NaN	NaN	NaN	NaN	NaN	24.3699	NaN	26.7201
NaN	NaN	25.3799	NaN	NaN	NaN	NaN	NaN	NaN	NaN	NaN	NaN	NaN	NaN	NaN	NaN	23.9567	NaN	NaN	NaN	NaN	NaN	NaN	NaN	NaN	24.4164	NaN	NaN	NaN	NaN	NaN	NaN	NaN	NaN	NaN	NaN	NaN	NaN	NaN	NaN	NaN	NaN	NaN	NaN	NaN	NaN	NaN	NaN	NaN	NaN
28.2986	28.4103	28.5509	28.0708	28.5679	28.4621	28.7112	28.6385	28.5534	28.4847	28.2077	27.5148	28.3022	27.8229	27.4184	28.7009	28.8796	28.3603	28.3976	28.8029	28.6798	28.3113	28.2068	27.9879	28.3027	28.9401	27.9322	28.9605	27.3313	28.9664	27.4461	28.2984	27.0474	28.7699	28.2919	28.5883	28.759	28.4759	27.6176	28.6485	28.0806	28.5353	27.9273	27.3467	28.5678	28.0948	28.5064	28.2336	28.0257	28.2598
NaN	NaN	NaN	NaN	NaN	NaN	NaN	NaN	NaN	NaN	NaN	NaN	NaN	NaN	NaN	NaN	NaN	NaN	NaN	NaN	NaN	NaN	NaN	NaN	NaN	NaN	NaN	NaN	NaN	NaN	NaN	NaN	NaN	NaN	26.7424	NaN	NaN	NaN	NaN	NaN	NaN	NaN	NaN	NaN	NaN	NaN	NaN	NaN	NaN	NaN
27.1111	26.3229	28.9338	27.4172	25.6028	24.7187	26.3406	22.989	NaN	25.1629	NaN	24.4537	25.2814	24.5703	NaN	26.1123	27.275	25.6658	24.1046	24.8801	25.0713	26.1209	27.1219	25.6921	26.3263	28.0879	25.7238	28.6131	25.5161	28.3547	27.6596	26.8539	25.6317	27.5946	24.5485	25.3413	26.0662	NaN	NaN	NaN	24.0336	NaN	NaN	NaN	25.1384	NaN	NaN	25.077	26.4058	24.9997
22.3735	NaN	NaN	23.45	NaN	23.7414	NaN	23.5962	NaN	23.7009	NaN	NaN	NaN	NaN	NaN	NaN	NaN	23.372	23.6012	22.6035	23.6457	25.2117	25.6861	24.0492	25.9654	NaN	23.3627	NaN	NaN	NaN	NaN	22.9999	NaN	NaN	NaN	NaN	24.3769	23.1684	NaN	NaN	23.3461	NaN	NaN	NaN	NaN	NaN	NaN	NaN	23.0317	NaN
22.6016	NaN	25.4222	25.2881	NaN	NaN	NaN	NaN	23.3955	NaN	NaN	NaN	NaN	NaN	NaN	NaN	NaN	NaN	NaN	NaN	NaN	22.7121	24.3652	23.8604	23.8749	24.3278	23.5457	22.7987	24.4127	23.7895	24.2411	24.6605	23.3181	NaN	24.6348	24.7515	25.4582	23.778	NaN	NaN	23.287	NaN	NaN	NaN	NaN	NaN	NaN	23.6269	23.9011	23.275
29.6119	28.8837	30.2671	29.9104	31.1046	29.8041	30.1509	29.2665	26.0603	30.3118	29.907	28.1376	30.6141	30.5171	30.8977	29.0652	29.5794	28.9167	30.6125	31.1122	30.7217	29.5598	30.1981	29.0175	29.0605	30.879	30.5529	31.5851	31.7577	31.5134	31.6599	28.8612	32.1574	30.7874	27.8312	28.4509	28.945	28.4595	30.2591	30.7458	30.5248	31.2237	31.0328	31.6854	30.3575	29.867	30.4221	29.0853	29.6938	29.5788
26.1354	25.4225	NaN	26.2038	25.458	26.2093	25.1436	25.5358	24.1212	26.5673	NaN	NaN	26.1002	25.777	NaN	25.7907	24.2315	26.4627	25.9627	26.142	24.1408	25.9852	25.3698	26.1036	26.2456	NaN	25.0633	NaN	NaN	NaN	NaN	25.5828	NaN	NaN	NaN	25.6499	26.1944	26.2668	26.2387	26.8045	27.2976	27.4615	25.9508	NaN	25.0694	26.8702	27.1783	26.8109	27.1832	25.3818
NaN	NaN	NaN	24.5882	NaN	NaN	NaN	NaN	NaN	NaN	NaN	NaN	NaN	NaN	NaN	NaN	NaN	NaN	NaN	NaN	NaN	24.1055	24.1817	23.7757	23.5847	NaN	23.976	NaN	NaN	NaN	NaN	24.1658	NaN	NaN	NaN	NaN	NaN	NaN	NaN	NaN	NaN	NaN	NaN	NaN	NaN	NaN	NaN	NaN	NaN	NaN
NaN	NaN	NaN	NaN	26.342	26.6826	26.9994	26.0662	NaN	26.4705	NaN	NaN	NaN	NaN	NaN	26.7196	26.3394	26.9122	26.4116	26.1393	NaN	24.1978	26.2774	NaN	25.7437	25.8098	25.6669	26.5524	25.8937	26.1421	26.2276	NaN	26.6029	26.9404	NaN	NaN	25.5683	NaN	NaN	NaN	NaN	NaN	NaN	NaN	NaN	NaN	NaN	NaN	26.4306	NaN
25.9706	25.9424	24.7992	24.7267	25.9129	26.9093	25.0411	26.1369	NaN	25.8586	NaN	NaN	28.8046	30.8907	29.8319	24.9701	24.0293	NaN	26.2956	26.0426	26.2707	27.5548	27.8782	25.7876	27.6296	24.5665	28.3121	24.5551	25.9321	NaN	26.1147	23.658	25.5342	25.1415	NaN	25.9657	25.9595	NaN	26.6291	25.9958	26.3844	26.5234	NaN	26.4347	26.7767	27.7087	27.7001	28.8209	27.6993	26.902
28.8671	28.6615	30.6908	29.3035	28.8635	27.728	28.7252	25.6976	25.2683	25.8178	NaN	NaN	23.6433	26.4908	NaN	27.8301	29.1513	26.1881	27.4674	25.353	27.3849	25.5314	28.7297	25.4744	27.1129	30.6938	28.4504	31.2879	30.4892	31.1259	30.4527	29.1421	30.4093	31.1228	28.4496	27.1489	27.9268	26.1538	25.0464	NaN	24.8746	25.6263	27.5683	27.6837	27.2034	25.0633	24.839	25.1149	28.1616	26.918
NaN	NaN	NaN	NaN	NaN	NaN	NaN	NaN	25.4101	NaN	NaN	NaN	NaN	NaN	NaN	NaN	NaN	NaN	NaN	NaN	NaN	NaN	NaN	NaN	NaN	NaN	NaN	NaN	NaN	NaN	NaN	NaN	NaN	NaN	28.6195	23.5417	NaN	NaN	NaN	NaN	NaN	NaN	NaN	NaN	NaN	NaN	NaN	27.1327	NaN	22.4986
27.2462	26.4483	28.6304	26.8953	27.5039	27.3277	29.7512	25.4513	24.7536	26.2044	26.5537	26.3922	26.5806	27.0841	26.8049	26.7248	28.6624	26.8567	27.7248	26.4692	28.0986	27.0549	27.358	26.6454	27.3253	28.8169	27.6034	28.5251	29.4451	29.5449	28.8921	27.6568	27.6597	28.3198	25.6254	26.7054	27.2285	26.5033	NaN	26.8686	26.3775	26.4218	27.1918	28.1827	27.3437	25.6347	25.6177	23.6677	26.3495	26.414
NaN	NaN	NaN	23.7601	NaN	NaN	NaN	NaN	24.6436	NaN	NaN	NaN	NaN	NaN	NaN	NaN	NaN	NaN	NaN	23.5988	NaN	24.3307	NaN	23.8649	23.0615	NaN	NaN	NaN	NaN	NaN	NaN	NaN	NaN	NaN	24.4164	NaN	NaN	NaN	NaN	NaN	NaN	NaN	NaN	NaN	NaN	NaN	NaN	NaN	NaN	NaN
28.3594	27.6156	29.7311	27.8465	28.6363	28.3831	29.4191	26.4426	25.2837	27.4032	24.3442	26.9412	NaN	23.138	NaN	28.727	29.7825	28.0012	29.5228	32.2141	30.6227	26.4929	28.668	26.5001	27.7874	29.2618	27.7305	29.6406	29.9011	29.504	28.5445	28.1331	29.4694	29.8033	23.1976	26.1392	26.5929	29.095	28.9246	30.2995	32.2514	30.8902	28.9164	29.5448	28.3176	26.811	25.8423	24.3774	25.0947	NaN
25.5492	25.1373	23.285	25.6576	24.9168	26.0549	24.721	25.933	24.2677	25.0482	NaN	25.4471	25.626	25.9961	NaN	26.577	25.6396	26.6232	26.0583	27.4157	25.2833	26.6613	25.4651	25.762	26.01	23.4029	25.2953	23.3199	NaN	24.1312	NaN	24.3666	24.1555	24.0481	NaN	24.4403	24.9597	25.9814	25.5242	26.0381	25.9623	26.1721	25.4899	25.2728	24.4281	25.8622	25.7976	25.1196	24.6834	24.7358
NaN	NaN	NaN	NaN	NaN	NaN	NaN	NaN	NaN	NaN	NaN	NaN	NaN	NaN	NaN	NaN	NaN	NaN	NaN	NaN	NaN	NaN	NaN	NaN	NaN	NaN	NaN	NaN	NaN	NaN	NaN	NaN	NaN	NaN	NaN	NaN	NaN	NaN	NaN	NaN	NaN	NaN	NaN	NaN	NaN	NaN	NaN	NaN	NaN	NaN
NaN	NaN	NaN	NaN	NaN	NaN	NaN	NaN	NaN	NaN	NaN	NaN	NaN	NaN	NaN	NaN	NaN	NaN	NaN	NaN	NaN	NaN	NaN	NaN	NaN	23.7374	NaN	NaN	NaN	NaN	NaN	NaN	NaN	NaN	NaN	NaN	NaN	NaN	NaN	NaN	NaN	NaN	NaN	NaN	NaN	NaN	NaN	NaN	NaN	NaN
33.0219	31.7992	34.053	31.8754	32.0642	30.7631	33.3155	20.8579	24.0316	28.2646	NaN	NaN	24.3303	27.077	NaN	31.2534	33.5621	27.3655	27.3801	25.2589	28.5301	NaN	29.1333	22.3456	27.8742	34.0546	28.8017	34.0304	29.804	34.6098	32.5656	32.0599	30.0101	33.4229	29.893	26.6469	28.9298	21.4738	28.2965	20.8084	21.6157	20.6801	27.4862	29.1607	33.6896	28.6175	30.8722	24.8775	31.686	24.5088
28.4097	27.3355	29.0888	27.6113	27.7493	25.494	28.9717	NaN	NaN	NaN	NaN	NaN	NaN	NaN	NaN	26.5114	28.9154	NaN	NaN	NaN	NaN	NaN	23.2059	NaN	22.1989	28.6146	23.4086	29.2394	24.3968	29.6888	27.4077	27.1871	25.4146	28.7126	NaN	NaN	23.5568	NaN	NaN	NaN	NaN	NaN	NaN	24.427	28.9059	23.7006	24.9171	NaN	27.4558	NaN
25.9546	25.8236	26.5202	26.6013	25.694	25.6265	25.7011	25.6865	25.873	26.0402	NaN	NaN	NaN	25.4031	NaN	26.1751	26.4773	26.1492	25.6217	26.3792	25.8288	26.971	26.3318	26.8212	26.806	26.4758	25.8009	27.0154	24.9368	27.0955	25.4005	26.3135	25.3897	26.3184	24.1708	25.664	25.667	25.2539	NaN	24.7612	24.405	24.6846	25.0957	24.9807	NaN	24.4822	24.8453	26.3739	26.5822	26.0089
26.4732	26.6577	27.2765	26.9637	28.0073	27.9993	26.4448	27.4298	27.1115	28.8147	27.572	26.4306	26.7384	26.3716	26.4473	27.5255	28.4958	29.22	27.7106	27.5348	26.9509	28.1493	27.7318	27.969	28.6942	26.7827	27.3674	25.4276	25.419	25.4959	26.2864	26.6136	27.3234	26.2781	25.5965	26.7031	27.5034	27.3394	26.2234	27.8065	27.7307	27.8034	27.1523	26.8896	NaN	26.7946	27.4096	27.3508	28.1887	26.7487
NaN	NaN	NaN	NaN	NaN	27.3287	NaN	29.6281	NaN	28.7267	NaN	NaN	30.219	NaN	29.5166	NaN	NaN	26.5941	NaN	NaN	NaN	27.1294	NaN	NaN	27.1259	NaN	NaN	NaN	NaN	NaN	NaN	NaN	NaN	NaN	NaN	NaN	NaN	NaN	NaN	NaN	NaN	NaN	NaN	NaN	NaN	NaN	30.7674	NaN	NaN	NaN
30.0158	29.836	30.8081	29.9028	30.8384	29.41	30.8568	27.9792	26.8529	31.0795	29.4965	29.7548	31.4252	30.9275	31.1218	29.3799	30.2647	29.6788	29.0596	27.962	28.9567	28.734	28.7631	28.7304	28.6142	31.2438	30.3448	32.0931	30.1571	31.7014	31.2562	30.023	30.0587	30.726	28.9668	28.3594	29.8788	29.4835	30.089	30.6147	29.9973	29.9856	29.3441	30.3796	31.8034	31.1056	30.708	28.9943	30.4933	29.4826
NaN	NaN	NaN	NaN	NaN	NaN	NaN	NaN	NaN	NaN	NaN	NaN	NaN	NaN	NaN	NaN	NaN	NaN	NaN	NaN	NaN	NaN	NaN	NaN	NaN	NaN	NaN	NaN	NaN	NaN	NaN	NaN	NaN	NaN	NaN	NaN	NaN	NaN	NaN	NaN	NaN	NaN	NaN	NaN	NaN	NaN	NaN	NaN	NaN	NaN
25.0941	25.0996	25.3986	25.4044	24.6124	24.674	24.8433	25.0644	24.4142	25.0488	NaN	NaN	23.953	NaN	NaN	25.1524	25.0597	25.0557	24.6098	25.332	24.5066	25.8624	24.2701	25.4593	25.0876	24.8827	25.582	24.5368	24.9279	25.0578	24.9043	24.3988	24.9691	25.5708	24.2918	24.3697	24.3486	24.6867	NaN	23.8174	23.9149	23.9373	NaN	NaN	NaN	23.8811	23.4461	26.3675	26.4931	24.9866
28.3293	28.3621	25.5906	27.5812	26.8888	27.9859	27.0083	28.5979	25.0445	27.8367	26.7696	27.2657	28.2594	27.5131	27.7512	27.9343	27.0583	27.9316	27.568	28.9154	27.7982	28.7262	27.4775	28.0259	27.9102	26.3282	27.7208	25.4309	26.0089	25.9939	26.3916	26.8023	25.5126	26.2575	24.379	26.9375	27.3295	27.9584	26.8059	27.8034	28.0483	28.2208	27.4769	26.925	26.5323	28.7481	28.4582	28.1965	27.6554	27.7503
28.487	28.2878	29.3021	28.8141	28.7667	29.1369	27.9952	28.3661	28.6117	28.9939	NaN	26.7427	27.2843	26.7881	26.2197	28.5973	29.1064	29.1461	29.5546	28.8217	29.1618	29.6488	29.2947	30.0222	29.7993	28.7858	29.1497	28.9138	28.7898	27.8935	28.6939	29.0699	28.5389	27.9553	27.8958	29.3761	29.0968	28.7249	26.3484	28.0595	27.6911	27.2432	26.9682	26.6082	26.3912	27.8154	27.8499	29.171	29.1442	28.739
NaN	NaN	NaN	NaN	NaN	NaN	NaN	NaN	NaN	NaN	NaN	NaN	NaN	NaN	NaN	NaN	NaN	NaN	NaN	NaN	NaN	NaN	NaN	NaN	NaN	NaN	NaN	NaN	NaN	NaN	NaN	NaN	NaN	NaN	NaN	NaN	NaN	NaN	NaN	NaN	NaN	NaN	NaN	NaN	NaN	NaN	NaN	NaN	NaN	NaN
28.7252	28.3289	29.5743	29.6547	27.7641	25.0454	26.7914	25.9564	29.9886	29.6281	27.8827	28.3597	30.2358	28.9463	29.643	28.2286	27.323	28.9419	26.3989	26.3837	26.2157	29.8561	29.9524	29.8547	29.7259	28.654	29.4521	27.2557	27.7837	27.4907	29.1315	30.5752	27.7236	28.0706	29.6779	31.6328	31.7149	30.3663	29.4253	29.0716	28.5539	27.1032	26.3227	24.3113	26.4243	27.8898	28.0405	32.735	31.9476	30.4384
NaN	NaN	NaN	NaN	NaN	NaN	NaN	NaN	27.7376	NaN	NaN	NaN	NaN	NaN	NaN	NaN	NaN	NaN	NaN	NaN	NaN	NaN	NaN	NaN	NaN	NaN	NaN	NaN	NaN	NaN	NaN	NaN	NaN	NaN	27.4875	28.9898	NaN	NaN	NaN	NaN	NaN	NaN	NaN	NaN	NaN	NaN	NaN	NaN	NaN	NaN
27.6488	27.6036	26.6656	27.2021	27.0483	27.5117	27.1253	27.6361	27.4037	27.8531	NaN	27.4737	27.0942	27.028	NaN	27.2809	27.2754	28.0132	27.5342	27.8023	27.5199	28.2871	27.4535	28.0552	28.0114	27.2674	27.0017	26.7249	26.7281	27.0334	26.6565	27.1288	26.4066	26.6887	26.9076	27.8198	27.8886	27.4785	NaN	26.5207	27.8523	27.8674	26.0014	26.5679	27.3651	27.705	27.6155	28.3883	27.9751	27.5339
28.7187	28.2316	28.322	28.1076	28.0073	28.4352	28.3002	27.5728	28.4421	27.9672	28.6759	27.6379	28.3287	28.3535	28.3779	28.1137	28.3361	28.4231	28.468	28.3335	28.4607	28.5513	27.9379	28.6822	28.7571	28.3207	28.5728	28.2145	28.3876	28.5652	28.467	28.4399	27.8145	28.2395	28.0571	28.4126	28.4478	28.3493	26.6406	27.1912	27.6019	27.3724	27.4088	27.5271	28.3117	28.0979	27.7341	27.735	28.3562	28.3501
23.9913	24.2583	NaN	24.6833	NaN	24.4041	NaN	24.9767	23.9288	24.8504	NaN	NaN	24.9604	NaN	NaN	NaN	24.1072	24.1793	24.3849	24.6194	24.4033	25.1014	24.66	25.0727	25.8464	23.3279	24.2673	23.7808	23.8087	NaN	24.1541	NaN	23.9099	NaN	NaN	NaN	25.0765	NaN	NaN	24.8021	25.1832	NaN	NaN	NaN	NaN	25.0758	24.7428	NaN	24.4914	24.3017
NaN	NaN	NaN	NaN	NaN	NaN	NaN	NaN	26.1648	NaN	NaN	NaN	NaN	NaN	NaN	NaN	NaN	NaN	NaN	NaN	NaN	24.2671	25.0917	NaN	NaN	NaN	NaN	NaN	NaN	NaN	NaN	NaN	NaN	NaN	NaN	NaN	NaN	NaN	NaN	NaN	NaN	NaN	NaN	NaN	NaN	NaN	NaN	25.1562	NaN	NaN
25.537	25.6811	25.4941	26.3505	25.4432	26.105	26.6398	26.3991	25.1027	26.1545	27.5519	NaN	NaN	NaN	NaN	25.925	25.8705	26.6251	25.0457	24.9262	25.0454	26.947	25.7483	27.5874	26.3603	25.1855	24.8063	24.4403	25.1807	25.3278	25.0807	25.7027	25.5014	25.3573	24.9896	26.7307	26.6284	25.9747	NaN	NaN	NaN	NaN	24.6362	NaN	24.4298	24.5302	24.2253	25.882	25.9509	25.9709
29.1903	29.3758	27.3442	28.9273	28.6732	29.1049	28.684	29.802	28.8655	29.6031	29.2161	28.4743	29.6263	29.196	28.7718	29.0705	28.7226	29.4456	28.9184	29.6606	29.039	29.8675	29.0035	29.7145	29.4844	27.7967	28.922	27.7838	27.4904	27.8307	28.0774	28.3323	27.1813	27.8548	27.183	29.1352	29.121	28.8597	28.4555	29.3628	29.0856	29.4299	29.0156	28.1709	27.8717	29.6438	29.5571	29.724	29.3218	29.1066
27.9931	28.1432	27.3139	28.677	24.9527	27.562	25.135	26.9199	29.1338	28.1682	26.8696	28.2784	27.5895	27.0179	26.5366	28.5593	26.8649	28.1832	27.7749	27.5809	27.3764	29.9418	29.4301	30.0166	30.3492	26.4438	27.9174	24.4917	26.6974	25.4121	26.7834	28.7301	26.3415	25.114	31.703	28.9806	28.7833	28.7539	27.5838	26.3854	27.6986	26.4454	26.0081	24.0632	25.5181	27.1431	27.067	27.6889	27.748	29.8752
22.8577	22.8678	NaN	NaN	NaN	23.7257	NaN	23.6963	24.7926	NaN	NaN	NaN	NaN	NaN	NaN	NaN	NaN	NaN	NaN	22.3527	23.1126	23.0921	23.0851	NaN	23.4134	NaN	NaN	NaN	NaN	NaN	24.1047	NaN	NaN	NaN	26.4379	24.0159	NaN	23.8125	NaN	NaN	NaN	NaN	NaN	NaN	NaN	NaN	NaN	23.377	NaN	23.8274
24.9451	24.7473	25.0809	25.9422	25.1149	25.0602	25.5033	25.1214	25.3545	24.8821	NaN	NaN	NaN	25.2993	NaN	25.3018	25.7701	25.7009	24.2576	24.7023	25.0042	25.416	24.9626	24.7517	24.8947	24.9774	24.9062	25.5895	NaN	25.864	24.6582	25.8032	24.575	24.7617	NaN	24.6891	25.2016	26.409	NaN	26.2698	26.012	26.0056	NaN	NaN	24.9864	24.8746	24.9927	24.2732	24.6824	NaN
NaN	NaN	NaN	NaN	NaN	NaN	NaN	NaN	NaN	NaN	NaN	NaN	NaN	NaN	NaN	NaN	NaN	NaN	NaN	NaN	NaN	NaN	NaN	NaN	NaN	NaN	NaN	NaN	NaN	NaN	NaN	NaN	NaN	NaN	NaN	NaN	NaN	NaN	NaN	NaN	NaN	NaN	NaN	NaN	NaN	NaN	NaN	NaN	NaN	NaN
NaN	NaN	23.3224	NaN	NaN	NaN	NaN	NaN	NaN	NaN	NaN	NaN	NaN	NaN	NaN	NaN	23.3703	NaN	NaN	NaN	NaN	NaN	NaN	NaN	NaN	23.9358	NaN	23.0625	NaN	23.9164	NaN	NaN	NaN	NaN	NaN	NaN	NaN	NaN	NaN	NaN	NaN	NaN	NaN	NaN	NaN	NaN	NaN	NaN	NaN	NaN
NaN	NaN	NaN	NaN	23.8193	23.8214	NaN	NaN	NaN	NaN	NaN	NaN	NaN	NaN	NaN	NaN	23.7669	23.6514	NaN	24.4315	24.3685	NaN	NaN	NaN	NaN	23.5561	NaN	23.9598	NaN	NaN	24.0026	NaN	NaN	23.7767	NaN	NaN	NaN	NaN	NaN	NaN	NaN	NaN	24.0008	NaN	NaN	23.6546	NaN	NaN	NaN	NaN
24.6403	25.0513	NaN	24.8375	NaN	25.1336	24.1784	25.4805	NaN	25.3529	NaN	25.3091	25.8666	25.5492	NaN	25.6206	24.4178	25.4425	24.7673	25.8156	24.5117	25.7833	24.5822	24.9106	24.2544	24.3776	24.8663	NaN	NaN	NaN	NaN	25.0988	NaN	NaN	NaN	24.3805	24.8191	25.321	24.9028	26.2795	26.1489	26.6024	24.737	NaN	24.9363	25.805	25.7146	25.174	25.3403	24.0012
NaN	NaN	NaN	23.4891	23.4345	23.8287	NaN	24.0508	NaN	22.9471	NaN	NaN	NaN	NaN	NaN	NaN	22.9257	23.8824	NaN	24.0172	NaN	NaN	NaN	NaN	23.0633	NaN	NaN	NaN	NaN	NaN	NaN	NaN	NaN	NaN	NaN	NaN	NaN	NaN	NaN	NaN	23.8032	NaN	NaN	NaN	NaN	NaN	NaN	NaN	23.698	NaN
28.1055	27.6046	26.0678	27.8982	27.3215	28.2521	27.4067	28.46	26.2732	28.4936	NaN	27.1789	29.1781	28.7938	27.794	27.5742	27.5806	28.5322	28.0576	28.5388	28.0387	28.6115	27.9495	28.2057	28.6268	26.8159	27.7817	26.5061	25.7967	26.2597	26.3808	27.3657	26.3907	26.9984	27.4548	28.0044	28.1067	27.5438	27.5063	28.7699	28.7435	29.2074	28.2674	27.7302	27.5113	28.3878	29.0999	28.5847	28.0919	27.4143
29.9552	29.7869	31.4598	30.7786	30.4712	29.8627	29.5322	29.9053	30.2382	29.4578	27.1903	29.3141	28.3109	27.8896	26.9297	30.4037	31.2073	30.0889	29.9725	28.9638	29.8434	30.6319	30.6008	31.1237	30.453	32.0334	31.1799	31.7692	30.0606	30.6456	30.314	30.3642	31.4788	31.2636	30.5194	30.0753	30.1866	29.5968	28.1064	26.8548	28.2632	27.3055	27.8451	27.2364	25.668	27.5461	27.2965	30.4144	30.6295	31.5039
25.3556	25.654	NaN	26.3264	24.4257	26.0817	24.5648	26.0291	25.9767	25.0548	NaN	25.1333	24.9853	24.8916	NaN	25.7886	24.8196	25.9302	25.7052	26.7301	25.7169	27.1502	25.0592	27.1123	26.2935	23.1298	25.707	NaN	24.1548	NaN	NaN	23.8125	23.4343	23.3886	23.759	25.6047	25.3967	25.2874	NaN	24.608	24.8135	24.5631	NaN	23.4103	NaN	24.845	25.02	25.5095	24.9121	25.7323
28.6288	27.9946	29.6712	29.2561	29.4859	29.0681	29.6648	28.1548	27.7791	28.1893	27.6653	26.7414	28.2894	28.0751	27.8266	28.6863	29.7308	28.1113	29.2311	29.0417	29.1482	28.2401	28.846	27.6706	28.9891	30.393	29.0336	30.0054	29.2038	30.3498	30.0597	28.4773	29.2105	30.5901	28.0915	28.1684	28.5669	27.954	27.8691	28.667	28.6286	29.2946	28.6489	29.4811	29.8766	28.0823	29.2839	28.3868	28.8888	27.6031
NaN	NaN	NaN	NaN	NaN	NaN	NaN	NaN	NaN	NaN	NaN	NaN	NaN	NaN	NaN	NaN	NaN	NaN	NaN	NaN	NaN	NaN	NaN	NaN	NaN	NaN	NaN	NaN	NaN	NaN	NaN	NaN	NaN	NaN	NaN	NaN	NaN	NaN	NaN	NaN	NaN	NaN	NaN	NaN	NaN	NaN	NaN	NaN	NaN	NaN
23.6939	NaN	23.9518	NaN	NaN	NaN	NaN	NaN	NaN	23.585	NaN	NaN	NaN	NaN	NaN	NaN	23.5345	NaN	NaN	NaN	NaN	NaN	NaN	NaN	NaN	24.0843	NaN	NaN	NaN	24.7119	NaN	NaN	NaN	NaN	NaN	NaN	NaN	NaN	NaN	NaN	NaN	NaN	NaN	NaN	23.6675	NaN	NaN	NaN	NaN	NaN
26.9614	26.5206	26.8137	26.6099	27.2211	26.4299	27.1801	26.603	25.1617	27.1279	NaN	27.847	26.7205	26.8943	27.1747	27.6643	28.0096	28.0658	27.1053	28.8005	26.8168	26.3288	26.4008	25.9898	26.438	27.4819	26.9523	26.9085	26.8184	27.073	27.0921	26.3605	27.0587	27.0891	23.6141	25.5981	25.9791	27.0198	27.5792	28.0221	28.2808	28.3456	26.9739	26.5911	27.3041	27.4552	27.8492	26.2191	26.0232	26.0562
26.4868	26.0852	27.7303	25.5294	26.6661	25.6103	27.3081	NaN	NaN	23.3656	NaN	NaN	NaN	NaN	NaN	26.284	27.8157	22.4023	25.9745	23.4963	25.8573	NaN	25.4385	NaN	23.7364	27.9919	25.6821	27.7283	25.0783	28.1005	25.6425	26.6958	25.9805	27.7287	25.5066	23.5645	24.8421	23.6523	NaN	23.3846	22.7201	23.4821	24.7215	25.7584	27.3055	NaN	24.2045	NaN	25.5447	22.7168
24.9175	24.9284	25.2852	26.616	25.4807	25.5006	25.325	25.9151	24.932	25.7246	NaN	NaN	25.9096	24.9516	NaN	26.2238	26.1735	27.3277	25.4918	26.3321	24.7974	26.9536	25.8633	26.0329	25.9983	25.5389	25.0341	24.7473	24.5215	25.6509	23.7482	25.5234	24.9887	25.8236	NaN	24.9324	25.2094	26.7806	24.5485	27.0433	26.9275	26.9532	25.338	24.3641	24.7095	25.6229	26.0209	25.7105	26.6721	24.8612
NaN	NaN	NaN	NaN	NaN	NaN	NaN	NaN	NaN	NaN	NaN	NaN	NaN	NaN	NaN	NaN	NaN	NaN	NaN	25.2456	NaN	NaN	NaN	NaN	NaN	NaN	NaN	NaN	NaN	NaN	NaN	NaN	NaN	NaN	NaN	NaN	NaN	NaN	NaN	NaN	NaN	NaN	NaN	NaN	NaN	NaN	NaN	NaN	NaN	NaN
30.0599	30.2459	28.0158	30.0989	29.2819	30.6117	29.2094	30.5303	29.4595	29.9592	29.5895	28.9854	30.3662	30.1897	29.9675	30.2618	29.889	30.626	29.884	30.0575	28.9337	30.5538	29.4527	30.4606	30.205	28.7443	29.9466	28.3116	29.1982	28.5069	29.0784	29.3687	28.6167	29.2534	28.3883	29.4537	29.8236	30.4429	29.6353	30.0006	30.3075	29.9805	29.3965	28.8334	29.2764	30.3637	30.3218	30.7533	30.5221	30.0873
31.2582	30.7914	31.9748	30.5291	30.6982	30.0725	31.6301	27.8921	29.3908	29.2511	28.3606	27.2719	28.2971	28.7157	25.8735	30.4357	31.7787	28.6617	29.3696	27.9355	29.719	29.429	30.1629	29.4944	30.1387	31.8265	29.254	31.8958	29.5916	32.0303	30.4444	30.8215	29.5491	31.8843	30.2686	29.9441	30.2581	28.6173	28.7273	28.2182	27.8503	27.8768	29.2991	29.2503	31.0975	28.9841	29.5939	29.2911	30.4091	29.1355
NaN	23.6515	NaN	NaN	NaN	23.7958	NaN	NaN	NaN	24.0421	NaN	NaN	NaN	NaN	NaN	NaN	NaN	23.9601	NaN	24.7014	NaN	24.208	NaN	23.8277	24.0438	NaN	NaN	NaN	NaN	NaN	NaN	NaN	NaN	NaN	NaN	NaN	NaN	NaN	NaN	NaN	23.7555	NaN	NaN	NaN	NaN	NaN	NaN	23.6922	23.9268	NaN
27.1265	27.0165	28.1521	27.1092	26.4308	26.0599	26.395	25.7331	25.4963	26.0909	NaN	NaN	25.6854	NaN	NaN	26.5007	27.5192	26.198	26.5194	26.0147	26.6143	26.0581	26.847	25.658	26.5879	28.9952	26.9785	28.2466	26.6258	28.6471	28.0687	26.8457	27.4808	29.005	25.3763	25.9841	26.9258	25.8469	NaN	25.0122	25.4472	24.9533	NaN	24.7425	27.25	25.6947	25.5266	26.5028	27.0508	24.8623
24.9293	25.443	24.8192	25.5526	25.7086	27.4696	26.6543	27.2869	24.7621	25.6944	25.8127	NaN	25.7392	25.6575	NaN	25.5432	25.8225	26.6048	26.3852	25.953	25.7266	26.7824	25.2278	26.6521	26.223	25.9446	26.0002	24.7328	24.7052	25.2153	25.1346	25.8657	24.2266	25.2322	24.1651	25.357	25.8308	25.7795	24.9099	26.8906	26.7144	26.9045	27.4527	26.4942	26.0087	27.6077	27.0492	25.8772	26.3484	24.8047
25.8867	26.5063	25.1198	25.4328	25.1979	24.2185	25.1335	25.9553	24.7032	25.7098	NaN	NaN	NaN	25.3471	25.9186	26.1006	25.9625	26.6782	25.5291	26.5769	25.7243	26.363	25.6649	26.2879	26.0101	25.2998	26.7563	25.9289	26.2992	26.2453	26.4789	25.6932	25.165	25.0188	NaN	24.9536	25.7946	26.0892	NaN	24.5443	24.6253	24.6616	25.1499	24.6939	23.9788	25.0566	NaN	24.3116	25.2387	26.654
24.0521	NaN	24.8885	NaN	NaN	NaN	NaN	NaN	NaN	NaN	NaN	NaN	NaN	NaN	NaN	NaN	24.1653	NaN	NaN	NaN	NaN	NaN	NaN	23.0838	22.8557	25.3881	NaN	25.2514	NaN	NaN	NaN	NaN	NaN	25.6885	NaN	NaN	NaN	NaN	NaN	NaN	NaN	NaN	NaN	NaN	NaN	NaN	NaN	NaN	NaN	NaN
23.8968	24.3911	26.9037	28.0133	NaN	NaN	NaN	NaN	29.5945	23.6395	NaN	24.9644	NaN	NaN	NaN	NaN	NaN	NaN	NaN	NaN	NaN	23.7665	23.5459	25.7777	22.9235	NaN	23.7064	NaN	25.8247	NaN	26.5185	22.5911	NaN	NaN	26.0301	23.833	23.6048	23.3022	NaN	NaN	NaN	NaN	NaN	NaN	NaN	NaN	NaN	24.8189	NaN	25.0481
25.5157	25.9099	25.1216	26.1139	NaN	24.9645	24.8073	24.5351	25.8217	23.877	NaN	NaN	NaN	NaN	NaN	24.4986	NaN	24.8258	NaN	25.1069	24.6219	25.0135	24.9845	24.8577	24.429	25.359	25.3582	25.0163	24.704	25.6027	24.8833	24.8296	NaN	24.7597	25.3041	24.9093	24.8077	25.0425	NaN	NaN	NaN	NaN	NaN	NaN	NaN	NaN	NaN	25.6941	24.9331	25.7285
29.741	30.3137	29.274	29.2806	23.9797	28.2874	26.409	26.9857	30.7315	25.6271	23.6223	26.0987	24.6769	27.3004	25.7903	27.1149	22.1786	25.3808	26.6967	24.4368	26.0744	27.8042	28.5102	28.5259	28.5299	23.7486	29.0359	21.2827	28.076	22.4381	29.2901	28.9389	27.0316	23.5231	32.1979	30.9521	28.3915	28.7694	27.8335	NaN	NaN	NaN	NaN	NaN	26.007	27.0394	27.2268	29.4322	27.4651	30.8362
29.8743	30.5129	28.8234	28.1129	NaN	28.0987	26.6287	27.7602	29.7213	26.4617	25.4231	27.0843	25.2857	26.5295	25.6366	26.9544	24.4137	25.2332	26.9167	24.5881	26.3997	26.3838	27.5893	27.4005	27.4157	24.4183	27.894	NaN	27.4854	26.7567	28.6472	27.8764	27.4991	NaN	32.161	30.6705	27.3007	28.3564	27.3504	23.6366	24.242	NaN	NaN	NaN	25.3458	26.4544	27.3111	27.9502	25.9853	29.486
NaN	NaN	NaN	23.2893	NaN	23.9869	NaN	23.4456	23.7232	23.8812	NaN	NaN	NaN	NaN	NaN	NaN	NaN	24.0147	23.7819	23.2055	NaN	24.135	23.9351	24.95	24.8577	NaN	23.4864	NaN	NaN	NaN	NaN	23.8892	NaN	NaN	NaN	24.2289	23.8434	23.7358	NaN	NaN	NaN	NaN	NaN	NaN	NaN	NaN	NaN	23.9682	23.7794	NaN
NaN	NaN	NaN	21.8535	NaN	23.6414	NaN	NaN	25.6502	22.3546	NaN	NaN	NaN	NaN	NaN	NaN	NaN	21.7747	23.4931	NaN	NaN	22.4638	23.4741	23.2893	24.757	NaN	NaN	NaN	NaN	NaN	NaN	22.9911	NaN	NaN	24.0872	25.7425	23.7616	NaN	NaN	NaN	NaN	NaN	NaN	NaN	NaN	NaN	NaN	23.621	22.7614	23.3337
23.261	24.2093	24.0413	27.5418	24.5989	28.017	26.0035	27.5095	27.6967	28.0343	27.2344	28.4283	27.3253	26.9336	27.5692	24.4259	NaN	26.4759	27.6901	25.6389	27.5226	28.1585	28.1794	28.5519	29.0444	23.1489	27.1047	NaN	25.5126	23.0565	26.5562	26.2219	22.6147	NaN	26.7502	28.8362	28.9869	25.3489	27.1918	25.8897	28.1387	26.5862	23.8723	NaN	26.5544	28.1715	26.8593	28.0355	27.4519	26.9925
29.8439	29.4357	29.9307	28.8247	29.4462	28.5296	30.4536	26.6542	27.7959	28.5004	26.3052	27.7096	27.9639	27.7935	25.9502	29.2832	29.9958	28.1657	28.6184	28.6361	28.8217	27.585	27.8429	27.4183	27.7015	30.0414	27.9427	30.5154	27.9959	30.8041	28.7881	29.3129	27.7084	30.0161	28.4878	28.1612	29.0574	28.5114	28.5078	28.2645	28.7525	28.8979	27.8342	27.8447	30.1407	28.2533	28.5151	27.393	28.4352	27.3256
NaN	NaN	NaN	NaN	NaN	NaN	NaN	NaN	NaN	NaN	NaN	NaN	NaN	NaN	NaN	NaN	NaN	NaN	NaN	NaN	NaN	25.8271	25.5244	25.7989	26.278	NaN	NaN	NaN	NaN	NaN	NaN	NaN	NaN	NaN	NaN	NaN	NaN	NaN	25.0168	NaN	NaN	NaN	NaN	NaN	NaN	NaN	NaN	NaN	NaN	NaN
26.3986	25.8671	24.6821	26.2313	26.1044	26.8242	25.6756	26.4969	25.5912	27.3143	NaN	26.2018	26.7256	26.8304	27.0697	26.4197	25.8202	26.5096	26.0499	26.4602	25.5884	26.6404	25.8278	26.8175	26.3066	25.385	26.1558	25.1481	25.7696	24.8357	25.7552	25.9588	25.6132	24.896	25.2175	26.1102	26.0486	26.5873	27.4293	27.7612	27.4506	27.8092	26.4796	NaN	26.5858	26.8612	27.3438	27.2098	26.8191	25.6246
25.7675	24.7336	26.2299	25.1789	25.2877	NaN	25.6146	NaN	25.4636	NaN	NaN	24.6959	NaN	NaN	NaN	25.342	25.2995	24.2557	NaN	NaN	NaN	NaN	NaN	23.6317	NaN	25.8622	26.0868	25.4812	25.9752	25.6067	25.5927	24.3164	27.0449	26.0025	25.5048	25.2772	NaN	NaN	NaN	NaN	NaN	NaN	NaN	NaN	NaN	NaN	NaN	NaN	NaN	25.4335
NaN	NaN	NaN	NaN	NaN	NaN	NaN	NaN	NaN	NaN	NaN	NaN	NaN	NaN	NaN	NaN	NaN	NaN	NaN	NaN	NaN	NaN	25.5153	NaN	23.1271	NaN	NaN	NaN	NaN	NaN	NaN	NaN	NaN	NaN	NaN	NaN	NaN	24.2145	NaN	NaN	NaN	NaN	NaN	NaN	NaN	NaN	NaN	NaN	23.9775	NaN
NaN	NaN	NaN	NaN	NaN	NaN	NaN	NaN	NaN	NaN	NaN	NaN	NaN	NaN	NaN	NaN	NaN	24.1425	NaN	NaN	NaN	23.9734	NaN	23.4649	22.7651	NaN	NaN	NaN	NaN	NaN	NaN	NaN	NaN	NaN	NaN	NaN	NaN	23.3009	NaN	NaN	NaN	NaN	NaN	NaN	NaN	NaN	NaN	NaN	NaN	NaN
25.2073	NaN	24.5676	25.8866	NaN	24.748	NaN	24.673	NaN	24.843	NaN	NaN	NaN	NaN	NaN	24.814	24.5262	26.0137	NaN	NaN	NaN	25.9666	24.5197	25.6895	25.3419	24.3338	NaN	NaN	NaN	NaN	NaN	24.9679	NaN	24.6613	NaN	NaN	NaN	NaN	NaN	26.0146	NaN	NaN	NaN	NaN	NaN	NaN	NaN	25.3091	25.602	NaN
22.2639	NaN	NaN	24.3182	NaN	NaN	NaN	NaN	27.5907	22.7041	NaN	NaN	NaN	NaN	NaN	NaN	NaN	21.6608	NaN	NaN	NaN	22.8009	24.4528	23.8352	25.3889	NaN	NaN	NaN	NaN	NaN	NaN	NaN	NaN	NaN	NaN	27.6416	26.578	NaN	NaN	NaN	NaN	NaN	NaN	NaN	NaN	NaN	NaN	23.4257	NaN	23.3306
NaN	NaN	NaN	NaN	NaN	NaN	NaN	NaN	NaN	NaN	NaN	NaN	NaN	NaN	NaN	NaN	NaN	NaN	NaN	NaN	NaN	NaN	NaN	NaN	NaN	NaN	NaN	NaN	NaN	NaN	NaN	NaN	NaN	NaN	NaN	NaN	NaN	NaN	NaN	NaN	NaN	NaN	NaN	NaN	NaN	NaN	NaN	NaN	NaN	NaN
28.9516	27.9631	29.8615	27.6148	27.1961	26.4076	27.5815	NaN	NaN	24.5854	NaN	NaN	NaN	NaN	NaN	26.7605	28.81	NaN	NaN	NaN	NaN	NaN	26.5749	NaN	24.3292	29.5532	23.6549	28.5269	24.5574	28.4998	27.4776	27.6531	25.9184	28.8356	25.5601	23.9337	23.7195	NaN	NaN	NaN	NaN	NaN	NaN	NaN	24.2859	NaN	NaN	NaN	26.0995	NaN
NaN	NaN	23.6982	NaN	NaN	NaN	NaN	NaN	NaN	NaN	NaN	NaN	NaN	NaN	NaN	NaN	23.5246	NaN	NaN	NaN	NaN	NaN	NaN	NaN	NaN	23.4063	NaN	NaN	NaN	NaN	NaN	NaN	NaN	NaN	NaN	NaN	NaN	NaN	NaN	NaN	NaN	NaN	NaN	NaN	NaN	NaN	NaN	NaN	NaN	NaN
25.3975	25.1502	25.1307	25.6268	NaN	24.4578	NaN	25.3232	NaN	25.8177	NaN	NaN	25.1233	NaN	NaN	24.698	25.8299	24.6618	24.9508	25.2301	24.4551	24.8987	24.9836	24.2456	24.771	25.6537	24.8814	25.182	24.5954	NaN	NaN	24.2898	NaN	25.294	NaN	24.0689	NaN	24.6736	NaN	NaN	NaN	NaN	NaN	NaN	NaN	NaN	NaN	24.2369	NaN	NaN
28.7173	28.7022	28.3472	28.2185	28.5023	27.6784	27.7023	28.1894	27.2828	28.432	29.1566	26.8827	28.0617	27.649	28.0965	28.5211	28.9022	28.3442	27.6274	27.5941	27.8822	28.2155	28.3124	28.4389	28.4698	28.1422	28.1381	27.7262	28.1286	26.5112	27.6736	28.1523	28.3181	27.9592	27.0478	28.0121	28.176	28.3323	26.8646	25.2495	26.9429	26.4099	25.9933	NaN	24.9162	25.8731	26.0241	27.3821	27.684	27.9019
29.5432	29.218	29.5279	28.6849	29.3368	28.2007	29.3115	28.6984	28.4518	28.9919	28.856	28.8196	27.5769	27.2853	27.2819	28.7403	29.5853	28.6152	28.3921	27.6209	28.7429	28.397	28.9358	28.7268	28.3486	29.2428	28.5819	28.7567	28.2656	28.338	28.6229	28.2947	29.1958	29.1086	28.2834	27.8867	28.3446	28.5525	25.9612	25.3008	26.3638	26.2001	26.4658	26.1943	26.022	25.9428	26.2489	28.0946	28.4803	28.5669
NaN	NaN	22.8425	NaN	NaN	NaN	NaN	NaN	NaN	NaN	NaN	NaN	NaN	NaN	NaN	23.1435	NaN	NaN	NaN	NaN	NaN	NaN	22.7797	NaN	NaN	24.0488	NaN	NaN	NaN	NaN	NaN	NaN	25.5636	27.0987	NaN	NaN	NaN	NaN	NaN	NaN	NaN	NaN	NaN	NaN	NaN	NaN	NaN	NaN	NaN	NaN
23.2863	NaN	NaN	22.7347	24.3132	31.9268	29.7908	31.2458	24.7314	21.5509	NaN	NaN	25.1774	25.3842	NaN	20.5254	21.6629	28.2931	29.8045	27.6386	28.7203	28.6779	24.7594	28.5023	26.1706	20.1168	23.8761	NaN	20.8051	NaN	23.1566	26.6687	NaN	20.3195	22.311	NaN	21.1577	21.4443	24.1343	27.2794	30.0585	29.6456	30.979	27.8176	28.6886	30.6358	30.9373	25.5995	27.4588	22.744
NaN	NaN	NaN	NaN	NaN	24.4467	NaN	NaN	NaN	NaN	NaN	NaN	NaN	NaN	NaN	NaN	NaN	NaN	23.2129	NaN	NaN	NaN	NaN	NaN	NaN	NaN	NaN	NaN	NaN	NaN	NaN	NaN	NaN	NaN	NaN	NaN	NaN	NaN	NaN	NaN	NaN	NaN	NaN	NaN	NaN	NaN	24.3924	NaN	NaN	NaN
26.9158	26.061	27.0371	26.9223	26.297	26.3881	26.6326	25.6654	27.0065	26.2704	27.6673	26.6157	26.6055	26.6284	NaN	26.2699	26.5703	26.7323	26.3013	26.2476	26.0063	27.667	26.8684	27.8657	27.8036	26.1754	25.6071	26.3666	26.6473	NaN	27.1267	26.6749	26.0826	26.4665	26.2563	26.936	27.0249	26.8391	NaN	25.7651	26.5572	25.9819	NaN	25.6973	25.7095	25.6596	25.5979	27.4311	27.3636	25.7252
28.4637	27.4885	29.3539	26.1843	28.0457	26.6043	25.9563	26.2836	27.8582	26.6398	NaN	26.5718	NaN	25.6154	NaN	27.0231	28.2615	26.9002	27.0133	27.3804	27.118	27.572	28.0809	26.5871	28.3004	30.0837	27.5045	28.9586	NaN	27.4928	27.6971	27.2779	26.0403	28.6699	27.1245	27.1181	28.1481	26.2329	24.8338	24.8896	25.7633	24.5968	NaN	NaN	NaN	26.7184	26.3403	27.9384	27.1572	26.4245
28.6942	28.9449	23.0502	29.2253	28.2477	29.6975	27.8099	29.8797	27.0755	28.7042	27.9534	28.4571	27.8803	27.8605	27.6935	29.4201	28.549	29.4834	28.3189	29.5523	28.2507	29.8457	28.5519	29.6121	29.3055	25.7307	29.1192	22.3233	25.8993	NaN	25.9922	26.5275	23.7802	NaN	26.844	27.28	27.5836	28.8823	28.8128	28.4832	28.5589	28.3395	26.9309	24.8341	23.378	28.5768	28.4829	29.427	28.8204	28.4114
NaN	NaN	25.9744	23.4293	NaN	26.0846	NaN	NaN	NaN	21.5969	NaN	24.5851	NaN	NaN	NaN	NaN	NaN	NaN	NaN	NaN	NaN	25.6998	27.473	25.9424	28.1229	NaN	NaN	NaN	NaN	NaN	NaN	24.4455	NaN	NaN	26.8407	NaN	24.1661	24.1469	27.3191	NaN	NaN	NaN	NaN	NaN	NaN	NaN	NaN	NaN	NaN	26.3512
25.1381	24.4746	24.8865	25.7761	25.61	26.035	25.3797	25.8874	24.5155	25.9673	NaN	NaN	25.7592	26.5812	NaN	25.6638	25.532	27.0265	26.7448	25.7813	25.8946	26.4267	26.7117	25.7113	26.6375	25.4134	25.6055	25.216	25.7388	NaN	25.6964	25.9345	26.186	25.6593	25.7598	26.1028	26.3704	25.508	25.8671	26.1748	26.758	26.2315	25.7981	25.9738	25.3429	25.3757	25.8485	25.7599	26.5241	25.6831
NaN	NaN	NaN	NaN	NaN	NaN	NaN	NaN	NaN	NaN	NaN	NaN	NaN	NaN	NaN	NaN	NaN	NaN	NaN	NaN	NaN	NaN	NaN	NaN	NaN	NaN	NaN	NaN	NaN	NaN	NaN	NaN	NaN	NaN	NaN	NaN	NaN	NaN	NaN	NaN	NaN	NaN	NaN	NaN	NaN	NaN	NaN	NaN	NaN	NaN
NaN	NaN	NaN	NaN	NaN	NaN	NaN	NaN	NaN	NaN	NaN	NaN	NaN	NaN	NaN	NaN	NaN	NaN	NaN	NaN	NaN	NaN	NaN	NaN	NaN	NaN	NaN	NaN	NaN	NaN	NaN	NaN	NaN	NaN	27.1302	26.8879	NaN	NaN	NaN	NaN	NaN	NaN	NaN	NaN	NaN	NaN	NaN	NaN	NaN	NaN
27.4735	26.1435	24.4566	22.2892	28.2627	NaN	NaN	NaN	NaN	NaN	NaN	NaN	NaN	27.2561	NaN	NaN	23.284	NaN	28.2653	23.0813	29.0807	NaN	27.0442	NaN	25.9485	26.7831	29.1471	27.0483	29.5582	24.2911	28.8191	26.4718	29.7336	28.8	NaN	22.9825	26.2032	NaN	NaN	NaN	NaN	NaN	27.6367	28.3468	NaN	NaN	NaN	NaN	23.7238	NaN
23.2518	23.6165	23.955	23.1776	23.9107	23.3961	NaN	23.6434	NaN	23.3233	NaN	NaN	NaN	NaN	NaN	23.7991	23.9752	24.3263	23.825	24.1061	24.0449	24.0799	23.4804	23.4194	23.9427	24.2496	23.7478	24.1459	NaN	23.9645	NaN	23.6919	NaN	23.422	NaN	23.7139	23.6385	23.5673	NaN	NaN	NaN	NaN	NaN	NaN	NaN	NaN	NaN	23.6575	23.9798	23.2677
NaN	NaN	NaN	NaN	NaN	24.2134	NaN	NaN	NaN	24.7293	NaN	NaN	24.3445	NaN	26.2229	NaN	NaN	26.0837	NaN	24.0389	NaN	NaN	NaN	NaN	NaN	NaN	NaN	NaN	NaN	NaN	NaN	NaN	NaN	NaN	NaN	NaN	NaN	NaN	27.1007	27.6258	27.5527	29.3935	NaN	NaN	25.5487	25.1954	28.4538	NaN	NaN	NaN
23.7958	23.7889	NaN	23.9741	NaN	24.1005	NaN	24.3306	23.8597	23.7503	NaN	NaN	NaN	NaN	NaN	NaN	NaN	NaN	24.1614	26.0329	23.9744	24.6029	NaN	24.3361	23.8901	NaN	24.4749	NaN	NaN	NaN	NaN	NaN	NaN	NaN	NaN	NaN	23.6166	NaN	NaN	NaN	23.8261	NaN	NaN	NaN	NaN	23.8234	NaN	24.1426	23.8103	NaN
25.0726	25.3323	28.2576	27.3341	NaN	25.8241	25.192	NaN	24.6666	26.4289	NaN	NaN	NaN	NaN	NaN	27.1891	28.091	26.9142	27.2988	25.9847	25.4295	26.1553	26.7801	26.8379	26.8332	28.5082	26.9362	26.6167	25.5849	27.1309	25.2236	26.8917	27.6701	27.4904	NaN	26.2258	26.4583	25.8331	NaN	NaN	24.779	NaN	NaN	NaN	NaN	NaN	NaN	26.4985	27.6924	25.0857
29.8068	29.6233	30.8893	29.4797	30.1146	29.1813	30.4734	27.1114	28.6037	28.7138	28.2576	27.9987	29.1412	29.2441	28.2006	29.1293	30.4476	27.8484	28.8915	27.9254	29.3662	27.93	29.3127	27.894	29.2419	31.0397	29.2537	31.1872	29.6783	31.3243	30.316	29.891	30.0477	30.8323	29.0992	28.9306	29.1184	28.2467	28.6418	28.5454	28.5177	28.7406	29.9057	29.3366	30.8605	28.6149	28.9581	28.7879	29.5306	27.8142
27.4942	27.1034	29.0951	27.2465	27.4367	26.5951	27.98	24.4526	25.3054	26.0288	24.6895	NaN	NaN	23.9282	NaN	26.774	28.4189	25.7303	27.2708	25.1168	27.3649	24.9649	26.9087	25.4387	26.8909	29.0608	27.1041	28.7034	26.7646	28.8726	27.8308	27.641	26.1191	28.278	25.7947	26.9111	27.3294	25.0807	22.198	24.6213	24.0144	23.6942	25.4963	25.9568	25.8929	24.2397	24.6886	25.9555	27.612	25.3733
28.4472	27.6964	28.8854	29.0043	29.9745	29.2452	29.3681	30.0755	28.8729	29.3927	28.1745	27.1907	27.8184	29.2258	28.4162	28.6706	28.4592	26.5063	29.3806	28.1842	29.7314	28.3328	30.066	28.1503	28.2627	28.9164	29.3939	28.9466	30.6544	29.0391	29.9541	29.1158	31.098	29.5689	27.643	26.341	26.841	27.748	28.9314	29.9094	30.5225	30.2976	30.4159	30.8823	29.4927	29.1562	29.7942	27.3906	27.934	28.0609
31.6575	31.7899	29.6003	32.4706	29.2243	31.1179	29.7219	31.7388	34.0416	32.3579	31.4066	31.6729	31.8353	31.4642	32.1219	30.9396	29.1456	30.6827	31.2068	31.2948	30.9741	33.068	32.6985	33.6039	33.0582	28.2128	31.4764	25.3213	29.6453	26.9813	30.3373	32.1113	29.2724	27.7579	33.9029	32.6492	32.1707	32.4497	31.7024	30.7867	30.8041	30.3694	29.5604	28.4186	29.3961	31.5477	31.3677	32.9513	31.8429	33.0565
NaN	22.9989	NaN	NaN	NaN	NaN	NaN	NaN	NaN	NaN	NaN	NaN	NaN	NaN	NaN	23.0231	22.7751	NaN	22.8934	NaN	NaN	NaN	NaN	NaN	NaN	NaN	NaN	23.111	NaN	23.2061	NaN	NaN	NaN	NaN	NaN	NaN	NaN	NaN	NaN	NaN	NaN	NaN	NaN	NaN	NaN	NaN	NaN	NaN	NaN	22.6846
27.1389	27.0663	27.4205	27.6485	26.3618	26.7532	27.3558	26.1083	26.8072	26.5542	NaN	NaN	25.3838	25.5476	NaN	26.9799	27.3167	25.0276	26.2764	26.7763	26.5667	26.6319	27.5336	25.7742	26.3957	27.245	25.8588	27.7615	26.6298	27.6167	26.2015	27.1688	26.2523	27.9106	27.419	27.2751	26.4037	27.3888	NaN	25.4267	25.4574	25.9812	25.3125	25.6943	26.4135	24.7179	24.0968	27.4019	27.1812	26.3096
27.7858	27.8321	27.1457	27.8313	27.2524	26.3898	26.7859	26.7849	27.7637	27.9464	27.2466	24.916	26.4241	25.5507	25.3998	26.9419	27.4443	26.5271	27.5156	27.4448	27.2796	28.4724	27.5497	28.3635	28.1481	27.2459	27.9982	26.9749	27.8204	27.134	27.7697	27.961	27.0574	27.0698	26.8381	27.1592	27.4846	28.0131	NaN	26.6911	26.7124	26.9873	25.7818	26.4753	25.0481	26.4653	26.0906	28.0536	27.9891	27.874
29.541	28.9054	31.1428	27.9493	27.6024	25.2493	29.6186	NaN	21.1907	24.0496	NaN	NaN	NaN	NaN	NaN	28.1694	30.7719	NaN	NaN	NaN	22.8478	NaN	24.1379	NaN	23.0557	31.5987	24.2768	30.2795	22.0275	31.266	27.3443	27.1637	24.4415	30.3092	28.5907	22.7616	23.5813	NaN	NaN	NaN	NaN	NaN	NaN	NaN	26.4344	23.1417	NaN	NaN	27.0144	NaN
24.2296	24.1644	NaN	NaN	NaN	NaN	NaN	NaN	24.2635	NaN	NaN	24.9992	NaN	NaN	NaN	NaN	NaN	NaN	NaN	NaN	NaN	NaN	NaN	NaN	NaN	NaN	NaN	NaN	NaN	NaN	NaN	22.3923	NaN	NaN	25.8126	23.9305	NaN	NaN	23.1856	NaN	NaN	NaN	NaN	NaN	NaN	NaN	NaN	NaN	NaN	24.5236
26.6524	25.1517	24.9376	25.349	26.5269	23.3774	24.8682	22.7901	24.2758	25.7165	NaN	NaN	NaN	26.1548	NaN	24.335	25.5329	NaN	29.2884	27.2648	28.9815	NaN	29.4821	NaN	28.4062	25.2343	28.5897	25.9299	28.8904	25.3409	28.6635	27.4982	28.0222	25.3073	25.8963	27.7374	28.5886	26.1302	NaN	23.7802	24.2825	24.6523	27.5253	27.8911	24.6799	NaN	23.6936	NaN	NaN	25.2602
NaN	NaN	NaN	NaN	NaN	NaN	NaN	NaN	NaN	NaN	NaN	NaN	NaN	NaN	NaN	NaN	NaN	NaN	NaN	NaN	NaN	NaN	NaN	NaN	NaN	NaN	NaN	NaN	NaN	NaN	NaN	NaN	NaN	NaN	NaN	NaN	NaN	NaN	NaN	NaN	NaN	NaN	NaN	NaN	NaN	NaN	NaN	NaN	NaN	NaN
29.0552	28.8964	28.7416	27.761	26.1378	25.9878	25.1662	25.027	29.0805	26.8713	27.1627	29.9944	25.6177	25.1413	26.3998	25.9272	26.7186	25.2686	26.3098	25.1972	26.5598	26.3703	27.1546	27.2129	27.6897	26.8758	26.2046	28.9558	25.7379	28.3641	26.9798	28.3798	26.3916	29.0948	29.5263	28.244	27.095	25.8445	27.9484	24.8518	24.8653	24.9955	25.6093	25.8322	28.6197	26.6637	24.5817	25.7245	26.3045	28.4141
24.6384	24.0259	23.4519	26.9639	NaN	26.5327	NaN	27.4675	27.4447	27.1914	25.5501	29.8441	23.972	NaN	NaN	24.0426	22.2356	22.8128	NaN	NaN	23.6171	29.2023	29.6652	29.5776	29.8316	22.4898	24.0453	NaN	NaN	NaN	NaN	27.7552	24.3028	NaN	32.3443	29.1533	29.83	28.0302	29.005	NaN	26.4611	24.6358	NaN	NaN	NaN	NaN	23.7893	27.5036	23.6843	31.7759
26.7402	26.4996	27.099	26.7807	26.1224	26.2496	26.2435	25.9792	26.0506	25.7729	NaN	NaN	NaN	25.3685	NaN	26.109	26.5508	25.6436	25.3214	25.2508	25.2353	26.0305	26.3906	25.9906	26.2019	27.0045	25.696	26.4721	25.0325	26.9819	26.551	25.9852	25.8589	27.4223	25.5511	26.2417	26.4199	25.8242	NaN	NaN	25.0213	NaN	24.8839	NaN	26.3312	25.221	25.2058	26.0004	25.8867	26.0219
NaN	NaN	NaN	NaN	NaN	NaN	NaN	NaN	24.054	NaN	NaN	NaN	NaN	NaN	NaN	NaN	NaN	NaN	NaN	NaN	NaN	NaN	NaN	NaN	NaN	NaN	NaN	NaN	24.2593	NaN	24.0536	24.0244	24.3806	NaN	24.1871	NaN	NaN	NaN	NaN	NaN	NaN	NaN	NaN	NaN	NaN	NaN	NaN	NaN	NaN	NaN
25.052	23.7804	25.4713	24.919	24.5732	25.4167	24.553	24.4329	24.441	25.2686	NaN	25.7403	NaN	25.0254	NaN	25.0518	25.5061	25.9765	26.4113	24.8499	24.3596	25.3796	25.6241	25.6876	26.5862	25.0547	25.706	23.3184	24.9384	23.9982	24.8732	26.3458	24.6037	24.4142	24.7586	26.3264	27.2148	26.037	NaN	25.6464	25.6128	25.6398	NaN	25.3538	24.6853	26.2217	25.3363	23.5814	24.2022	25.3031
25.1218	23.8539	25.7485	25.5321	24.9661	27.9505	25.6228	26.2569	26.7841	27.145	NaN	26.0546	22.4092	21.818	NaN	25.1447	24.6664	24.8371	24.9486	25.0865	25.5699	25.7959	27.4097	25.5283	25.8782	25.211	24.9746	24.0884	25.2864	24.5787	23.1836	25.6197	24.1691	24.8359	28.4302	26.0526	24.2101	23.8558	22.2726	23.2966	24.8598	NaN	NaN	23.7951	21.5455	NaN	NaN	28.3102	24.7162	26.9281
25.5203	26.061	26.3212	25.8275	26.2358	26.3395	26.5976	25.5064	24.9656	25.7723	NaN	NaN	25.5888	25.8734	NaN	26.4692	26.7631	25.6695	26.5358	26.486	26.7732	25.9596	26.2341	25.7906	26.323	26.1244	26.3762	26.2215	26.09	26.5367	26.1338	26.1721	25.6301	26.2834	25.444	25.6838	25.6808	25.9632	NaN	25.9958	26.5142	25.8503	26.2442	25.5623	26.2146	25.2777	25.6332	25.7955	25.7099	25.371
26.7709	25.9602	25.8268	26.0552	26.366	26.1159	26.1881	26.3892	25.1587	26.3114	26.2561	25.67	26.77	26.4774	NaN	26.5395	26.6847	27.2232	26.3586	26.6051	26.1728	26.6596	26.4959	26.2785	26.6373	26.4625	26.3567	25.9402	25.4548	26.134	26.1846	26.0853	25.7746	25.9928	24.7186	25.7282	26.0714	25.9801	NaN	26.7405	26.9997	26.6443	25.4579	NaN	25.5872	26.6885	26.5769	26.1858	26.4337	25.3428
28.8411	26.9451	30.1122	28.6613	26.6207	26.6622	27.0851	25.5806	26.9543	26.6102	NaN	28.3475	25.2246	25.3793	NaN	27.2512	28.249	27.1138	27.8975	26.3228	25.7944	28.572	28.8148	27.8813	28.5626	30.099	28.1663	29.3791	29.4857	29.3046	28.8707	28.7098	29.4793	29.3654	28.4691	27.5747	28.1734	27.467	26.3204	NaN	26.3872	NaN	NaN	NaN	24.6984	25.3423	25.4635	27.1335	28.4256	27.2776
27.4356	27.6877	25.0552	26.6449	26.7829	28.1756	27.0404	28.2767	25.8556	27.3455	27.3292	27.1302	28.3397	28.1031	27.7868	27.7278	26.9337	27.7547	27.2376	28.5312	27.7077	28.07	27.3525	27.5534	27.7729	25.4346	27.9028	24.9028	25.7598	25.2862	26.0465	26.8112	25.2419	25.7116	26.0368	27.0201	27.7343	27.7759	27.9667	28.5802	28.2913	28.4567	26.9337	26.5248	26.2406	28.3361	28.2217	27.5942	27.0219	27.7251
NaN	NaN	NaN	23.8035	NaN	24.1061	NaN	24.5429	NaN	NaN	NaN	NaN	NaN	NaN	NaN	NaN	NaN	NaN	NaN	NaN	NaN	NaN	NaN	NaN	NaN	NaN	23.9881	NaN	NaN	NaN	NaN	23.298	NaN	NaN	NaN	24.2995	24.6343	23.9391	NaN	NaN	NaN	NaN	NaN	NaN	NaN	NaN	NaN	NaN	24.4019	NaN
26.4727	26.5642	25.9831	27.518	26.3611	26.5481	25.8909	26.9587	26.1758	26.7774	26.3601	26.1691	26.3822	26.0874	NaN	26.8185	26.6196	27.8072	26.6091	27.2176	26.0379	27.8474	26.3495	27.7408	27.3546	25.6047	27.7146	24.7163	26.2948	25.151	26.857	26.7512	25.7	25.7092	25.3434	26.0801	26.7285	26.916	NaN	26.2229	27.2486	26.4254	25.5436	25.914	24.161	26.0528	25.8719	26.6342	27.9327	27.6084
NaN	NaN	NaN	NaN	NaN	22.7919	NaN	23.2859	NaN	NaN	NaN	NaN	NaN	NaN	NaN	26.616	22.9505	24.1815	NaN	NaN	NaN	23.4121	21.5685	21.9937	21.6242	NaN	NaN	NaN	NaN	NaN	NaN	NaN	NaN	NaN	23.7309	NaN	NaN	NaN	NaN	22.1891	NaN	NaN	NaN	NaN	NaN	NaN	NaN	NaN	NaN	NaN
28.0187	27.6821	27.2806	28.0094	27.6172	27.6399	27.7207	28.3378	28.6967	27.7997	27.7244	27.0662	28.7266	28.2531	28.5215	27.7138	27.615	27.83	27.5009	27.9828	27.0547	27.8226	27.4206	28.0534	27.7992	27.4876	30.0756	27.3642	28.4509	27.5037	28.3117	27.8952	27.7738	27.2911	27.4321	27.7307	27.8838	28.5241	30.2691	30.443	29.6277	30.1211	28.5006	28.4233	26.9226	27.8686	27.936	28.3453	28.449	28.5434
NaN	NaN	NaN	NaN	NaN	NaN	NaN	NaN	NaN	NaN	NaN	NaN	NaN	NaN	NaN	NaN	NaN	NaN	NaN	NaN	NaN	NaN	NaN	NaN	NaN	NaN	NaN	NaN	NaN	NaN	NaN	NaN	NaN	NaN	NaN	NaN	NaN	NaN	NaN	NaN	NaN	NaN	NaN	NaN	NaN	NaN	NaN	NaN	NaN	NaN
27.8347	27.8168	26.349	28.1307	26.963	27.6721	26.7195	28.0877	27.2049	28.3999	27.8397	26.62	27.8033	27.6022	27.4491	28.4023	27.6706	28.4637	28.4977	29.3582	28.7086	28.504	28.1395	28.2177	27.951	26.5816	28.2518	25.7321	26.8744	25.5554	27.0453	27.7705	26.6982	26.5401	25.616	28.1743	28.2764	28.2184	27.0219	27.7148	27.8485	27.5493	26.8147	26.4963	27.1424	27.7037	27.9816	29.3626	29.1326	28.2272
30.7652	31.1409	30.6877	30.5016	30.449	30.4853	30.5317	30.8315	30.4614	30.401	29.6433	29.8198	29.9413	29.8794	29.9818	30.8796	31.1109	31.4244	30.7495	31.0612	30.4712	31.1791	30.4654	31.2796	31.0842	30.8424	30.8348	30.8712	30.7419	31.0744	30.6521	30.6522	30.341	30.5833	30.0698	30.276	30.3823	30.7792	29.7215	30.4762	30.2592	30.5222	30.1874	30.2312	29.3568	29.8639	29.7022	31.1376	30.8806	31.1628
NaN	NaN	NaN	23.9683	NaN	NaN	NaN	NaN	24.6552	NaN	NaN	NaN	NaN	NaN	NaN	NaN	NaN	NaN	NaN	NaN	NaN	23.0584	NaN	23.8108	NaN	NaN	NaN	NaN	NaN	NaN	NaN	NaN	NaN	NaN	27.9104	24.724	NaN	24.0803	NaN	NaN	NaN	NaN	NaN	NaN	NaN	NaN	NaN	23.4584	NaN	24.4206
NaN	NaN	NaN	NaN	NaN	NaN	NaN	NaN	NaN	NaN	NaN	NaN	NaN	NaN	NaN	NaN	NaN	NaN	NaN	NaN	NaN	NaN	NaN	NaN	NaN	NaN	NaN	NaN	NaN	NaN	NaN	NaN	NaN	NaN	NaN	NaN	NaN	NaN	NaN	NaN	NaN	NaN	NaN	NaN	NaN	NaN	NaN	NaN	NaN	NaN
30.4178	30.3307	30.5884	30.9822	29.445	28.9205	28.8419	28.872	30.2367	30.0537	29.3924	29.03	29.8559	30.0634	29.9246	29.7694	29.8487	30.391	29.7936	29.323	29.5941	30.2106	30.1965	30.4656	30.3762	30.1299	30.738	29.9413	30.0979	30.1389	30.572	30.4868	30.1996	30.0337	29.7833	30.2739	30.5294	30.1967	29.0952	28.9365	29.7097	29.5872	28.7585	28.7821	28.6642	28.5005	28.3428	30.6865	30.5363	31.7468
NaN	NaN	NaN	NaN	NaN	NaN	NaN	NaN	NaN	NaN	NaN	NaN	NaN	NaN	NaN	NaN	NaN	NaN	NaN	NaN	NaN	NaN	NaN	NaN	NaN	NaN	NaN	NaN	NaN	NaN	NaN	NaN	NaN	NaN	NaN	NaN	NaN	NaN	NaN	NaN	NaN	NaN	NaN	NaN	NaN	NaN	NaN	NaN	NaN	NaN
NaN	24.6598	25.5919	26.0677	25.8838	25.2767	26.0958	26.1833	23.7903	26.009	NaN	NaN	NaN	NaN	NaN	25.506	26.5078	25.3432	27.3238	27.0749	27.8679	26.0905	27.1215	24.6574	27.1893	26.1302	26.5358	25.5454	26.3664	26.3694	26.5553	25.1568	24.9947	25.0198	NaN	24.1002	25.3259	25.2807	NaN	25.7882	25.2054	25.6214	25.7283	25.9579	NaN	24.6771	25.2052	27.351	28.2457	24.0325
NaN	NaN	NaN	NaN	NaN	NaN	NaN	NaN	NaN	NaN	NaN	NaN	NaN	NaN	NaN	NaN	NaN	NaN	NaN	NaN	NaN	NaN	NaN	NaN	NaN	NaN	NaN	NaN	NaN	NaN	NaN	NaN	NaN	NaN	NaN	NaN	NaN	NaN	NaN	NaN	NaN	NaN	NaN	NaN	NaN	NaN	NaN	NaN	NaN	NaN
NaN	NaN	NaN	NaN	NaN	NaN	NaN	NaN	NaN	NaN	NaN	NaN	NaN	NaN	NaN	NaN	NaN	NaN	NaN	NaN	NaN	NaN	NaN	NaN	NaN	NaN	NaN	NaN	NaN	NaN	NaN	NaN	NaN	NaN	NaN	NaN	NaN	NaN	NaN	NaN	NaN	NaN	NaN	NaN	NaN	NaN	NaN	NaN	NaN	NaN
31.7318	31.6863	29.8781	31.6306	31.5241	32.0252	31.2421	32.3734	29.1798	31.8758	31.3531	31.2457	32.8386	32.3164	32.572	31.6779	31.2625	32.0508	31.5817	32.9805	31.7306	32.4431	31.1266	31.8279	31.6583	30.6643	31.5873	30.1587	30.3853	30.3706	30.6745	30.607	30.2338	30.8749	29.4369	30.6063	31.2647	31.6806	31.38	32.8579	32.7967	33.1343	31.4633	31.4655	31.4938	32.6541	32.8435	31.9174	31.6333	30.9397
NaN	NaN	NaN	NaN	NaN	NaN	NaN	NaN	NaN	NaN	NaN	NaN	NaN	NaN	NaN	NaN	NaN	NaN	NaN	NaN	NaN	NaN	NaN	NaN	NaN	NaN	NaN	NaN	NaN	NaN	NaN	NaN	NaN	NaN	NaN	NaN	NaN	NaN	NaN	NaN	NaN	NaN	NaN	NaN	NaN	NaN	NaN	NaN	NaN	NaN
24.5404	23.4565	25.9208	23.7721	24.5561	NaN	24.6869	NaN	NaN	NaN	NaN	NaN	NaN	NaN	NaN	24.3637	26.4812	NaN	NaN	NaN	NaN	NaN	23.1031	NaN	22.8336	26.5815	NaN	25.0256	24.9658	26.6415	24.9273	NaN	24.2474	24.8121	NaN	NaN	NaN	NaN	NaN	NaN	NaN	NaN	NaN	NaN	NaN	NaN	NaN	NaN	24.1464	NaN
NaN	NaN	NaN	23.7793	NaN	NaN	NaN	NaN	NaN	NaN	NaN	NaN	NaN	NaN	NaN	NaN	24.0962	NaN	NaN	23.702	NaN	NaN	NaN	NaN	NaN	NaN	NaN	NaN	NaN	NaN	NaN	NaN	NaN	NaN	NaN	NaN	NaN	NaN	NaN	NaN	NaN	NaN	NaN	NaN	NaN	NaN	NaN	NaN	NaN	NaN
26.4931	26.5111	27.9821	27.0339	26.8898	26.5985	27.3186	26.4557	25.2945	27.3568	25.5447	NaN	25.2239	25.1693	NaN	27.1379	28.147	26.9313	27.6179	28.9553	27.7799	26.9777	27.1486	27.2499	27.1088	27.8199	27.2829	28.0625	27.5144	28.7115	27.6634	27.0923	26.828	27.5751	25.345	25.553	26.5241	25.8773	NaN	26.1929	26.0277	26.2944	26.498	26.6151	23.9525	25.6334	25.4299	26.9863	27.3341	26.0032
30.2297	30.3687	30.9085	29.9506	30.2915	30.033	30.9081	29.5414	30.2725	29.736	29.0973	26.7308	29.3919	29.6943	28.9677	30.2894	30.8257	29.6387	29.6785	29.7259	29.9795	29.0744	29.8054	28.8413	29.7107	31.01	29.3368	30.9023	28.7244	30.9591	29.563	29.9925	29.7266	31.8843	29.2678	29.6278	30.0627	29.5312	28.1721	29.2478	29.2096	29.2919	29.1547	29.0448	31.2497	29.2646	29.2735	29.3751	29.956	29.0638
NaN	NaN	NaN	NaN	NaN	NaN	NaN	NaN	NaN	NaN	NaN	NaN	NaN	NaN	NaN	NaN	NaN	NaN	NaN	NaN	NaN	24.2546	24.2399	NaN	25.1473	NaN	NaN	NaN	NaN	NaN	NaN	NaN	NaN	NaN	NaN	NaN	NaN	NaN	NaN	NaN	NaN	NaN	NaN	NaN	NaN	NaN	NaN	NaN	NaN	NaN
NaN	24.4799	24.0664	24.0958	NaN	NaN	NaN	NaN	25.6793	NaN	NaN	NaN	NaN	NaN	NaN	23.9352	NaN	NaN	NaN	NaN	NaN	NaN	23.8541	NaN	23.8365	NaN	23.8293	NaN	NaN	NaN	24.3275	NaN	23.6336	NaN	24.927	NaN	NaN	NaN	NaN	NaN	NaN	NaN	NaN	NaN	NaN	NaN	NaN	24.0769	NaN	24.4914
NaN	NaN	NaN	NaN	NaN	NaN	NaN	NaN	NaN	NaN	NaN	NaN	NaN	NaN	NaN	NaN	NaN	NaN	NaN	NaN	NaN	NaN	NaN	NaN	NaN	NaN	26.5282	NaN	NaN	NaN	NaN	NaN	NaN	NaN	NaN	NaN	NaN	NaN	NaN	NaN	NaN	NaN	NaN	NaN	NaN	NaN	NaN	NaN	NaN	NaN
23.8986	24.2305	25.6729	23.95	24.6967	25.9189	24.929	25.6994	NaN	24.7093	NaN	NaN	24.976	25.1384	NaN	25.0889	25.2428	25.1487	24.4518	25.895	24.7092	24.4372	24.7001	23.6404	24.1261	26.2432	23.9666	24.661	24.406	25.1426	24.7983	24.2669	24.842	25.9835	23.9148	24.4214	24.7421	24.5605	NaN	24.7704	NaN	24.9559	NaN	24.9198	25.0687	24.7735	24.9356	24.8068	24.9889	24.8513
NaN	NaN	NaN	NaN	NaN	NaN	NaN	NaN	22.6166	NaN	NaN	NaN	NaN	NaN	NaN	NaN	NaN	NaN	NaN	NaN	NaN	NaN	NaN	NaN	NaN	NaN	NaN	NaN	NaN	NaN	NaN	NaN	NaN	NaN	NaN	22.0557	NaN	NaN	NaN	NaN	NaN	NaN	NaN	NaN	NaN	NaN	NaN	NaN	NaN	22.1196
NaN	NaN	NaN	NaN	NaN	NaN	NaN	NaN	25.0699	NaN	NaN	NaN	NaN	NaN	NaN	NaN	NaN	NaN	NaN	NaN	NaN	NaN	NaN	NaN	NaN	NaN	NaN	NaN	NaN	NaN	NaN	NaN	NaN	NaN	NaN	NaN	NaN	NaN	NaN	NaN	NaN	NaN	NaN	NaN	NaN	NaN	NaN	NaN	NaN	NaN
NaN	NaN	NaN	24.1418	NaN	NaN	NaN	NaN	NaN	NaN	NaN	NaN	NaN	NaN	NaN	NaN	NaN	NaN	NaN	NaN	NaN	NaN	NaN	NaN	NaN	NaN	NaN	NaN	NaN	NaN	NaN	NaN	NaN	NaN	NaN	NaN	NaN	NaN	NaN	NaN	NaN	NaN	NaN	NaN	NaN	NaN	NaN	NaN	NaN	NaN
NaN	NaN	24.3494	24.1221	NaN	NaN	NaN	NaN	26.9719	NaN	NaN	NaN	NaN	NaN	NaN	NaN	NaN	NaN	NaN	NaN	NaN	NaN	24.619	23.4056	24.5301	NaN	NaN	NaN	NaN	NaN	NaN	23.3742	NaN	NaN	NaN	23.914	23.3203	NaN	NaN	NaN	NaN	NaN	NaN	NaN	NaN	NaN	NaN	23.5814	NaN	NaN
27.8436	25.2333	25.5183	26.9838	NaN	NaN	NaN	NaN	26.293	NaN	NaN	NaN	NaN	NaN	NaN	NaN	NaN	NaN	NaN	22.7194	NaN	24.3902	27.5025	26.3591	24.7361	NaN	23.4554	NaN	NaN	NaN	NaN	24.8455	NaN	NaN	27.0973	27.343	26.1102	24.0444	NaN	NaN	NaN	NaN	NaN	NaN	NaN	NaN	NaN	27.1411	NaN	25.6466
24.6204	24.615	NaN	24.7038	25.4203	25.6266	NaN	25.0317	NaN	24.7416	NaN	NaN	NaN	24.7657	NaN	24.9927	24.9878	26.0398	24.9111	26.1477	NaN	24.9216	NaN	24.7462	24.8881	NaN	24.8049	NaN	NaN	NaN	NaN	24.3209	NaN	22.6596	NaN	24.4284	NaN	25.2741	NaN	25.5039	25.4995	25.113	24.5326	NaN	23.8061	25.1478	NaN	25.3063	24.8952	24.5978
[truncated: 3,639 more rows]
[truncated: 100 more columns]

## Sheet: Supp. data 2
Supplementary data 2: List of overexpressed proteins from the clustering of groups A, B, and C
[truncated: 468 more rows]

[truncated: 3 more sheets: Supp. data 3, Supp. data 4, Supp. data 5]
