# Supplementary material for: Spatial analysis of the glioblastoma proteome reveals specific molecular signatures and markers of survival
Source: Nat Commun. 2022 Nov 4;13:6665. doi: 10.1038/s41467-022-34208-6 (PMC9636229; doi:10.1038/s41467-022-34208-6)
Supplement: Supplementary file 6 — Source Data [file 41467_2022_34208_MOESM6_ESM.xlsx]

## Sheet: MS data
For Figures 2, 3, Supplementary figures 4 and 5, data are available on the proteomeXchange database under accession code PXD016165 [http://proteomecentral.proteomexchange.org/cgi/GetDataset?ID=PXD016165]. Extraction of the perseus file is provided in Supp. Data 1
For Supplementary Figure 7, data from our study have been compared with data obtained on the paper of Lam et al. (2022) [https://doi.org/10.1038/s41467-021-27667-w]

## Sheet: Fig5A
Source data for Figure 5A
ALCAM	C1500810	C1501504	C1516183	C1527738	C1531382	C1536019	C1614511	C1620412	C1630502	C1505755	C1519762	C1539958	C1603238	C1606697	C1610018	C1623221	C1626019	C1627349	C1630598	C1636708	C1707248	C1715924	C1720970
1	46.4281	25.6573	17.9383	25.7787	64.4757	17.7533	15.9388	39.3691	23.6869	29.6713	26.8269	20.7796	26.829	34.63	37.591	17.292	40.3671	37.3608	11.4619	75.1444	11.0314	19.1563	7.28255
2	24.0438	31.4788	22.839	29.9242	82.3772	42.141	12.1757	31.5305	30.2522	32.9752	12.2116	15.612	23.2713	27.9945	23.0371	37.4049	22.1607	44.9414	28.3424	54.2304	44.855	18.6183	25.7228
3	47.3764	17.0849	6.46884	38.1479	69.5837	7.58916	12.7512	22.1356	20.6772	25.7466	15.4475	13.2796	22.4669	21.4968	25.6987	29.0748	26.2228	45.0016	13.1027	93.703	23.5431	6.49954	19.0925
4	23.8236	24.6049	20.1498	39.6569	47.194	12.0866	7.60895	28.7663	31.759	22.9216	31.3136	13.8419	26.86	100	50.4567	22.097	32.5731	24.1921	9.61206	33.3317	34.7451	21.6662	12.9837
RPS14	C1500810	C1501504	C1516183	C1527738	C1531382	C1536019	C1614511	C1620412	C1630502	C1505755	C1519762	C1539958	C1603238	C1606697	C1610018	C1623221	C1626019	C1627349	C1630598	C1636708	C1707248	C1715924	C1720970
1	38.7839	43.8976	32.2188	13.1541	43.3407	17.3774	11.5642	18.7049	63.7989	25.1528	41.0273	27.8185	34.259	19.8895	15.4554	70.9649	29.9029	18.9413	43.2226	41.3287	23.1414	15.5108	21.954
2	29.012	31.4474	37.8348	43.3937	51.6154	14.7138	22.0633	26.0372	9.95985	11.3188	21.1101	45.7165	32.2126	18.9217	16.5294	72.1979	30.8259	34.5049	70.3955	37.7494	58.7838	16.7617	33.2439
3	46.9563	48.3674	17.1329	33.5487	39.5644	19.0157	19.8101	29.0186	9.18776	11.7553	86.3033	22.9857	50.4972	36.7309	6.86546	82.3207	50.1633	40.1734	26.583	26.2802	25.1971	11.6261	33.9806
4	15.7824	25.9486	26.28	36.8665	94.3828	25.4302	5.88958	15.3924	8.62711	25.028	31.9889	30.299	16.5993	0	17.5881	100	44.2699	17.2446	46.573	26.8188	18.7105	21.0443	23.0799
PPP1R12A	C1500810	C1501504	C1516183	C1527738	C1531382	C1536019	C1614511	C1620412	C1630502	C1505755	C1519762	C1539958	C1603238	C1606697	C1610018	C1623221	C1626019	C1627349	C1630598	C1636708	C1707248	C1715924
1	43.4197	14.5676	5.27145	15.4521	37.6813	4.738	22.0008	48.6558	11.3786	24.1568	40.4909	30.0051	41.3462	14.4891	42.4409	51.945	19.589	30.3201	59.2228	51.9407	23.9584	74.9011
2	23.7155	12.3492	7.05035	39.5116	44.5495	4.22069	30.0602	35.4667	52.4971	36.3492	8.73529	32.3283	47.5674	16.4498	68.5885	73.0346	23.1935	64.4376	35.0078	69.2921	25.1024	69.4071
3	21.2684	21.7083	5.4573	44.5138	42.3455	4.77409	23.5944	43.3769	31.7805	25.9034	30.2144	29.9007		14.7095	60.2528	21.4425	15.9074	32.8559	44.7802	44.7093	48.7015	39.4526
		11.8399		27.4278	18.7034	8.1371	13.7798	49.8561	23.214			14.6577		22.6266	100	60.8634	33.1922	58.7054		62.1288		41.4209
ANXA11	C1500810	C1501504	C1516183	C1527738	C1531382	C1536019	C1614511	C1620412	C1630502	C1505755	C1519762	C1539958	C1603238	C1606697	C1610018	C1623221	C1626019	C1627349	C1630598	C1636708	C1707248	C1715924
1	7.23726	7.46153	3.39691	7.37802	27.4621	3.6125	35.5993	17.0361	26.911	52.2756	7.62793	16.8815	46.2984	49.6333	5.09774	20.7667	24.8832	10.1915	28.4348	7.29469	14.0299	6.37555
2	10.5177	14.933	7.25461	6.36696	13.7499	4.63687	12.7811	27.3092	27.8745	61.8911	6.3101	22.2567	47.5811	100	7.50596	4.74279	15.009	4.94102	33.4863	12.6295	12.8243	6.84384
3	27.7878	5.46879	5.85994	6.17984	6.53519	7.32862	9.62956	11.0362	3.92913	44.8563	4.38325	18.9541	82.9042	91.4061	8.51724	21.3683	11.7605	10.6923	26.1428	7.35879	15.0091	4.73141
4		13.5349		5.54816	26.9421	12.2204	13.2794	40.6156	6.14116			10.3419		50.3889	11.1004	29.0665	37.2092	6.53428		13.2958		7.19657
HSPD1	C1603328	C1623221	C1516183	C1601494	C1602246	C1628774	C1630598	C1636708	C1707248	C1436848	C1500810	C1501585	C1502381	C1620412	C1439021	C1424329	C1439109	C1501504	C1506658	C1510158	C1510342	C1614511	C1630502	C1715924	C1519762	C1609141	C1626535	C1625059	C1601258	C1614183	C1600319	C1606697	C1505755	C1633909	C1536019	C1610018
1	3.83795	44.7843	37.2642	8.78711	10.5462	29.5227	39.1832	14.7819	6.26948	21.8304	2.44793	6.5483	5.75693	36.9116	6.73692	80.433	36.8091	10.6364	54.9451	22.0477	9.70969	27.7678	31.659	23.3639	12.7932	57.4053	88.4943	30.8717	66.9797	26.3408	55.3592	23.8929	37.4938	62.9367	0.729867	33.4017
2	18.8699	98.8396	23.0154	4.49811	26.3244	16.9469	59.0208	20.5142	13.6789	5.76923	2.33722	10.7266	6.59341	27.5463	7.5857	44.5506	34.5539	1.52124	67.853	31.905	24.2783	24.9836	27.4848	29.4325	9.14794	28.2926	51.1645	28.9569	70.8545	20.4814	52.2347	4.86715	39.257	83.0326	0.200918	21.9575
3	18.2877	100	53.2229	4.53502	12.3339	16.9797	29.5924	41.4261	9.66459	14.2324	21.8304	1.72216	10.6323	29.33	1.40643	67.5496	30.1788	8.18025	80.5437	40.8316	18.6403	61.5057	20.5019	25.2583	38.9536	35.6733	45.506	32.4627	78.5017	39.3841	3.12039	34.4063	30.9907	71.9944	0.426439	22.9416
4	34.5867				10.7307	21.1128				11.3867	2.91127	6.72872	4.25209	88.3016	9.35706	40.4994					10.5216	46.4245	33.5657			53.3049	51.6771	32.8727	87.3749		51.7837			55.9168
LASP1	C1603328	C1623221	C1516183	C1601494	C1602246	C1628774	C1630598	C1636708	C1707248	C1436848	C1500810	C1501585	C1502381	C1620412	C1439021	C1424329	C1439109	C1501504	C1506658	C1510158	C1510342	C1614511	C1630502	C1715924	C1519762	C1609141	C1626535	C1625059	C1601258	C1614183	C1600319	C1606697	C1505755	C1633909	C1536019	C1610018
1	4.05876	41.9023	3.37054	1.23528	0.114704	19.3144	9.96603	15.9439	41.7788	9.70574	8.84105	8.88958	11.391	14.2718	12.366	8.72193	18.41	41.545	9.29545	4.43817	5.62933	4.61905	9.9925	8.51899	4.12053	33.851	47.3287	14.9821	30.401	3.59995	44.5493	35.351	14.0469	7.994	5.54992	9.56898
2	3.03966	60.5638	5.38669	10.2351	3.56907	8.71752	34.6627	10.3719	75.4092	12.4145	12.6175	3.997	4.27935	28.0275	10.469	10.4248	26.157	32.2628	7.20431	6.37491	8.98222	6.13667	12.8028	16.3586	8.37782	36.9921	67.2211	13.3939	23.7173	5.17051	33.4804	62.8711	11.6998	13.6542	4.57934	8.03371
3	5.3161	53.6419	4.80434	4.61905	5.2808	6.59549	16.8483	1.79997	55.4815	9.03516	16.8792	6.57784	14.1836	18.7938	5.39551	8.84987	22.7555	32.2628	12.2954	15.5292	8.6734	9.76309	8.28517	8.15282	6.62637	18.3174	67.4725	18.5203	30.5996	15.688	3.25583	100	8.77487	12.0175	4.16464	7.10725
4	5.69109					6.03079				12.7675	6.69696	4.16464	10.844	28.7466		9.69692					6.5999	7.05872	9.78956			37.2745	52.4198	15.7718	15.3042		35.7921			8.53223
CFH	C1603328	C1623221	C1516183	C1601494	C1602246	C1628774	C1630598	C1636708	C1707248	C1436848	C1500810	C1501585	C1502381	C1620412	C1439021	C1424329	C1439109	C1501504	C1506658	C1510158	C1510342	C1614511	C1630502	C1715924	C1519762	C1609141	C1626535	C1625059	C1601258	C1614183	C1600319	C1606697	C1505755	C1633909	C1536019	C1610018
1	3.4232	42.5103	3.54626	17.6754	22.3962	13.4579	28.2134	39.2661	100	25.9984	5.98501	15.8743	14.0172	38.8075	9.02786	22.4969	18.5591	12.7867	14.4423	8.09934	10.3032	9.72145	8.82649	22.564	9.05023	17.4964	16.1987	17.8991	40.8771	11.9365	58.4853	14.9346	35.4402	29.2538	15.0241	34.0418
2	30.2942	51.4599	4.98937	11.31	21.1545	0.0335608	35.3955	23.638	61.3044	11.8693	6.38774	17.8208	13.9389	33.695	11.0639	13.167	15.08	6.76809	16.4	8.49088	14.2745	21.7138	4.2846	18.0333	7.75255	12.0595	8.33427	20.0805	38.3264	11.2205	47.4662	2.98691	41.7832	48.596	22.978	24.8686
3	19.9016	11.0863	10.2584	16.9258	11.3436	12.7867	18.3801	44.5016	51.8738	21.0091	21.5125	4.65376	19.3758	64.6157	5.09005	19.9463	14.5766	16.5119	34.3551	6.38774	8.3902	14.3976	4.58664	17.474	11.1198	20.4273	13.4691	17.9774	41.3357	34.9704	10.1018	13.5026	26.692	54.8607	34.4669	23.8617
4	13.0552				26.9046	4.08323				10.3255	6.75691	6.27587	11.4554		11.6344	13.5026					7.17082		5.11243			17.597		22.8885	8.42376		62.2777			31.3905
ANXA6	C1603328	C1623221	C1516183	C1531382	C1601494	C1602246	C1628774	C1630598	C1636708	C1707248	C1436848	C1500810	C1501585	C1502381	C1620412	C1439021	C1424329	C1439109	C1501504	C1506658	C1510158	C1510342	C1614511	C1630502	C1715924	C1519762	C1609141	C1626535	C1601258	C1614183	C1600319	C1606697	C1505755	C1633909	C1528331	C1536019	C1610018	C1627349
1	19.5929	6.89823	2.51327	21.8186	6.19469	15.6991	33.4115	5.13274	100	23.4469	12.6593	36.0442	9.34513	12.323	20.8938	17.7832	19.2699	21.3009	4.04867	30.8496	5.95133	9.10619	19.9867	12.5531	18.0265	36.469	23.4513	22.1239	9.32743	32.2389	13.5442	23.4115	27.8451	13.8805	31.4381	57.8451	43.9336	33.3319
2	11.4336	2.12389	18.5088	30.5354	8.05752	11.8761	29.3009	16.3717	65.1239	17.4071	9.76549	24.5752	7.89381	32.5133	27.4204	33.885	21.0354	28.4204	4.08407	30.1106	12.3053	8.07965	17.8938	23.9027	11.6106	22.2124	19.0265	13.2743	15.0531	68.2965	17.9823	20.5929	18.3097	14.531	33.1947	56.3142	36.9115	22.7212
3	16.823	4.85398	10.5177	16.1283	9.80973	8.24336	11.0265	21.2389	20.4867	30.8009	9.02655	26.7301	8.29646	28.9027	50.885	62.2832	41.6991	24.469	3.92035	21.5664	7.76106	7.15487	23.4735	9.71239	21.677	19.3451	25.6637	22.1239	15.1726	27.8142	36.2743	23.0531	6.21681	15.7124	36.8319	55.646	23.9159	38.9027
4	18.6416	11.9469	1.57522	19.9336	8.19469		42.0133	18.1416	21.5752		9.39823	23.0398	8.97345	20.4381	15.1593	27.0664	23.0442	32.1903	3.32743	42.1372		8.9469	55.0664	16.4558	11.792	26.2566	13.7168	17.6991	14.6814			15.792	42.2168	9.23451
IGHM	C1603328	C1623221	C1516183	C1531382	C1601494	C1602246	C1628774	C1630598	C1636708	C1707248	C1436848	C1500810	C1501585	C1502381	C1620412	C1439021	C1424329	C1439109	C1501504	C1506658	C1510158	C1510342	C1614511	C1630502	C1715924	C1519762	C1609141	C1626535	C1625059	C1601258	C1614183	C1600319	C1606697	C1505755	C1633909	C1528331	C1536019	C1610018	C1627349
1	45.2364	5.32051	2.49991	8.12041	4.41364	38.9952	59.4048	7.93076	58.5187	16.896	37.7746	54.4809	3.19299	11.2617	4.78604	24.8819	48.488	52.9016	12.6582	65.9632	61.7013	4.46536	22.6613	32.3092	9.52381	55.1705	11.7237	4.73432	9.45829	10.6824	43.8675	99.3069	7.37906	75.1319	21.8613	5.54464	6.36185	48.2742	36.0022
2	40.7158	11.3548	19.9407	24.5888	18.1925	32.2575	25.2577	6.5515	66.2425	2.78266	18.3304	44.995	8.92383	10.0617	19.6373	32.6713	66.5356	58.2463	10.4755	57.067	44.7226	14.8098	11.1686	16.1719	6.39978	58.6394	6.5515	3.06886	12.0134	20.8303	62.1323	59.86	9.38588	100	14.1512	11.2031	9.77897	69.3011	36.6539
3	26.006	10.2479	6.20323	13.8547	28.8438	44.2157	59.06	5.51705	98.0518	6.81356	12.7996	40.5503	5.64808	27.8266	11.4031	51.1775	71.663	70.0217	10.1617	56.8463	68.1735	5.8998	15.5443	15.5477	8.36868	53.7602	24.1371	5.25154	6.43081	7.72732	59.3531	52.6223	26.5543	104.793	12.4616	6.95838	8.45488	32.4368	82.7558
4	21.7889	2.28268	0.69308	6.7446	14.6926			5.12051	57.9049		15.5581	26.4922	20.8717	14.6133	9.04452	43.9674	41.4813	69.308	10.872	67.1735		9.22382	32.9161	11.0065	6.08255	33.6057	22.0682	4.61363		21.1303			36.1539		44.826
MAOB	C1603328	C1623221	C1516183	C1531382	C1601494	C1602246	C1628774	C1630598	C1636708	C1707248	C1436848	C1500810	C1501585	C1502381	C1620412	C1439021	C1424329	C1439109	C1501504	C1506658	C1510158	C1510342	C1614511	C1630502	C1715924	C1519762	C1609141	C1626535	C1625059	C1601258	C1614183	C1600319	C1606697	C1505755	C1633909	C1528331	C1536019	C1610018	C1627349
1	63.8694	24.7881	1.98807	24.8718	11.2169	28.3771	78.194	14.1467	100	22.0048	44.7211	55.5928	38.7465	29.4653	24.8927	37.7001	9.53228	10.5054	5.66077	16.7835	14.9105	11.6355	18.2484	6.69666	25.5938	63.8799	26.1588	19.6714	40.1067	13.906	56.6286	12.1377	44.763	85.4034	34.0379	37.313	9.60552	31.5999	55.4777
2	76.8547	19.3052	16.5324	12.347	35.4086	15.8627	24.7567	16.8358	83.3734	18.4891	27.2366	55.6451	38.7883	29.9676	35.7853	52.799	11.9912	11.5727	1.7788	13.8746	13.4247	19.1483	20.4144	16.4696	41.9274	64.0054	18.8344	19.5668	18.1647	16.5219	80.1297	8.87308	38.6942	43.8108	26.5355	35.3354	10.5577	36.6433	53.6675
3	81.8248	12.5249	2.62635	38.5581	21.3561	14.2095	30.7	20.4353	95.396	22.0048	34.0797	47.6928	33.6612	27.3203	16.6161	38.2547	15.6011	25.1229	2.8984	34.5401	16.9928	20.4039	29.3502	9.37533	39.6777	33.5984	20.9271	28.5759	36.863	25.2171	62.844	19.9749	26.8076	60.4792	26.3786	41.8541	9.3544	28.3039	70.1057
4	46.6464	7.5756	7.13613	19.4308	23.4697			10.1392			33.138	59.8096	30.5117	29.0572	27.4877	29.4862	11.0913	13.3305	2.6682			15.936	12.4935	8.90447	15.4128	46.0082	23.0198	12.0017		27.9481			19.3889	67.6049	26.7762

## Sheet: Fig5B
Source data for Figure 5B
ALCAM	C1700327	C1601284	C1701921	C1703189	C1603798	C1604405	C1604731	C1705294	C1706024	C1606059	C1607704	C1707985	C1608085	C1608402	C1609386	C1709391	C1709432	C1711837	C1612411	C1613763	C1614851	C1615655	C1715801	C1716292	C1618053	C1618980	C1719939	C1620784	C1720805	C1720908	C1720951	C1622038	C1722671	C1624084	C1626821	C1627742	C1628019	C1629811	C1629166	C1632450	C1632765	C1634740	C1640598	C1640609	C1635160	C1635687	C1636606	C1637377	C1637566
1	39.9867	19.1633	38.8863	22.8916	39.7116	52.4618		38.0324	4.93312	45.4131	22.8536	10.9193	27.8816	32.8337	28.0239	22.3129	12.4656	26.3447	40.518	23.1572	41.9125	26.193	11.6877	23.6126	11.46	18.4518	24.2102	32.1696		13.5092	17.1236		42.2256	2.81757	27.4452	18.3569	36.9225	16.507	31.0786	24.0395	37.6625	20.5388	9.42985	26.9424	40.3852	25.8609	13.6515	36.7992	36.173
2	7.29532	24.1628	18.4612	31.5435	45.0906	40.1765	51.2285	23.7643	27.9575	26.2499	24.2292	14.8183	26.0412	21.7152	14.363	20.1025	17.9395	46.9215	36.8466	31.6573	45.0527	40.3377	8.5286	30.6423	28.9631	22.5311	26.4112	15.5773	54.1125	18.0059	25.3012	25.2917	33.7065	6.49843	19.9791	25.3392	33.8772	12.921	28.8398	16.8295	60.7722	27.246	10.6062	16.858	45.0052	22.9675	7.13405	20.8519	5.82487
3	12.4751	34.1334	43.5348	24.8269	35.2813	51.4942	36.5525	22.0378	38.744	29.9687	38.5732	19.2866	32.995	31.8281	10.9952	25.9368	6.67868	16.2034	28.9251	36.7517	22.9769	27.9196	15.8524	22.92	40.11	35.5564	23.8497		37.4822	44.1229	13.1487	20.6147	31.8471	17.911	16.2603	13.8697	28.5552	19.3056	8.32938	44.2842	30.1015	14.1922	18.0723	25.5953	46.8362	24.4664	21.9998	20.6432	28.0903
4		11.6403	18.5846	55.526	39.0665	24.9881	37.1976	18.9735	25.1779	16.8864	34.6646	52.4618	26.4301	11.2893	25.2348	39.797	15.3875	14.0025			40.499	28.3465	21.3262	39.0475	35.86	15.2357	27.6444	49.3596	49.815	23.6885	16.0896	8.71834		2.7986	32.0368	13.4048	35.2054	34.5223		28.5362	19.3151	18.6225	7.58941	43.3355	15.8808	5.83436	24.9502	34.0385	18.6225
5		16.858	32.3688		28.5172	26.7147	44.3222	26.7147	19.4668	41.4002	17.8067	16.7821	29.7031	28.3844	23.992	4.78133	21.0037	7.14353		10.5683	28.3749	30.794	15.1693		34.7595		26.2119	19.2297		14.2681	19.7325		29.8738	16.858	35.6228	35.0915	36.6379	27.7962		24.5233	37.7953	21.8955	27.3219	30.2248	31.2399	38.9147	26.6294		19.9981
6	8.50014	40.1954			32.0558	55.1276	20.5388	21.7721	22.7777	36.1825	43.9617	14.7235			21.6678	11.441	14.0784	29.1149		20.0645	28.2326	32.274	9.48677		18.7743	18.983	22.5311					7.35224	22.0093	7.05815	22.3508	28.9536	24.9597			27.6349	80.1727	43.696	9.98956			5.04696	32.6819		20.1878
RPS14	C1700327	C1601284	C1701921	C1703189	C1603798	C1604405	C1604731	C1705294	C1706024	C1606059	C1607704	C1707985	C1608085	C1608402	C1609386	C1709391	C1709432	C1711837	C1612411	C1613763	C1614851	C1615655	C1715801	C1716292	C1618053	C1618980	C1719939	C1620784	C1720805	C1720951	C1622038	C1722671	C1624084	C1626821	C1627742	C1628019	C1629811	C1632450	C1632765	C1634740	C1640598	C1640609	C1635687	C1636606	C1637566	C1639531
1	39.8159	7.9219	1.78803	3.3871	20.697	11.7359	15.193	11.3685	3.0022	24.588	9.0626		26.9079		8.66021	13.8388	13.7479	12.7261	11.7919	16.5856	12.5547	30.5749	2.75727	0.619336	2.15193	5.3011	25.0499	26.7189	13.4959	47.1605	7.89041	29.6616	17.7298	3.74051	6.19336	8.6707	8.64271		21.6033		9.64694	5.78747	98.6424	31.943	11.8864	54.575
2	21.8972	3.15616	5.33259	7.86941	12.0648	5.47955	6.33332	4.94069	14.0593	6.18286	19.4548		16.1237	19.5738	4.73425	9.93037	1.04972	12.6107	19.4024	21.6313	6.18986	35.1727	1.47661	0.251933	15.7773	3.42909	48.5426	14.6436	22.6705	33.3112	17.7193	28.8044		1.97348	0.934252		10.3293	10.6197	19.9027	18.86	15.8858	8.73718	9.13608			65.4012
3	43.532	3.62854	43.8504	9.01011	8.64621	9.67144	13.5589	7.1661	17.1595	7.09962	15.4624	11.2215	25.6272	8.48525	1.35064	5.49005	2.98121	9.09409	7.23258	5.61951	10.0633	34.7598	7.1696	4.10091	11.1375	12.0018	25.1863	29.5077	12.1768	27.9296	14.1328	25.4872		5.672	7.50551	23.4333	7.37954		9.38101		28.6119	21.7887	58.1196	32.7233	100	64.5194
4	41.9819	0.545855	1.21768	30.5224	8.80017	15.8788	12.1243	2.97071	9.40901	2.6348	10.3782	25.6902	27.2263		4.23038	16.6556	13.8528	1.60258			6.37881	9.68543	6.16187	3.43959	12.8416	9.20256	30.309	19.9307	18.0517		18.1812	30.6169		10.2488	6.56426	7.73645	14.2867		2.56832	7.02964	23.9721	20.5501	7.03664	34.6898	30.1865	46.6391
5	17.079	3.47458	4.47181		7.9184	6.56426	11.5189	2.51583	3.3941	10.5777	12.3412		19.4408	17.086	4.28287	0.0174954	17.2539	3.51307		10.6547	13.4784	16.0467	7.61398		10.1718	16.1202	23.4368	26.6629			29.7421	17.7718	7.34105	13.7724	5.61951	10.9486	11.1131	16.6136	2.51583	7.48802	18.3141	12.9291	17.2469	24.7524	50.957	58.1861
6	16.7711	3.08968	18.7095		4.35984	10.5672	2.15543	5.68949	16.0887	14.4372	15.8368	8.26831			8.56223	7.05413	2.38637	12.8486		11.0361	8.72669	22.3801	1.72154		3.98194	5.13664	9.8219	15.3294			12.5057	27.2053		11.7009	3.7685			33.1082	3.98894	13.3805	11.6309		9.79041	4.1464	42.6852	71.647
MYPT1	C1700327	C1601284	C1701921	C1603798	C1604405	C1604731	C1705294	C1706024	C1606059	C1607704	C1707985	C1608085	C1608402	C1609386	C1709391	C1709432	C1711837	C1612411	C1613763	C1614851	C1615655	C1715801	C1716292	C1618053	C1618980	C1719939	C1620784	C1720805	C1720908	C1720951	C1622038	C1722671	C1624084	C1626821	C1627742	C1628019	C1629811	C1632450	C1632765	C1634740	C1640598	C1640609	C1635160	C1635687	C1636606	C1637566	C1639531
1	19.8799	13.7088	13.0669	36.9745	45.2371	34.4688	15.3137	14.765	5.86043	29.4885	6.22282	43.2595	44.2328	23.2967	0.289915	23.0483	5.23918	21.3398	29.0226	6.73017	16.9807	27.4073	7.98302	31.4558	25.5643	45.0507	9.12197	45.5477		42.8867	25.9888	30.5032	20.2733	3.73783	19.0412	9.08055	5.70511	19.8592	20.6565	22.6859	25.088	10.7476	26.3512	14.8581	17.281	56.14	39.5734
2	36.4465	6.61628	10.0331	33.2781	30.4929	40.2154	15.9971	8.86312	23.4728	13.7606	7.63098	39.356	50.0932	11.3481	0.331332	19.7039	35.5146	13.2429	33.0296	2.49534	7.0408	18.8134	5.1667	4.77324	18.3061	30.6585	9.41189	49.9793	37.7511		34.6034	44.9368		6.00538	13.45		5.60157		26.3201	16.5355		6.57486	33.5784	22.7169		12.777	73.0483
3		6.87513	7.53779	42.8039	29.4057	37.223	9.21516	4.152	28.3496	7.91054	11.4206	52.4643	59.4119	8.12798	0.641955	9.15303	23.566	46.4796	19.0619	10.5923	5.44626	15.3655	9.44295	6.87513	10.7579	32.7811		33.1746			27.6558	27.3349	6.52309	5.3013	11.2342		5.81901		21.0603	8.97701	21.8472	4.24519	38.0203	10.0849		100	64.3301
4	34.5724	3.95527	20.3458	40.6295	27.7801	13.6571	6.21247	26.1027	40.3189	13.9056	9.3187	63.9884	42.017	20.7703		4.59723	19.0619	19.8902	31.3108	4.98033	17.7573	9.13233		11.0685	8.54214	24.7463	9.28764			29.1158	21.3191	21.785	16.1835	4.16235	18.4407				3.03375	24.5703	38.5691	9.38082	31.3212	10.1884		95.8998	72.8205
5	35.5767	23.1104	23.3278	40.35	39.3042	23.1621	23.4624	20.9981		34.8519	10.323	46.6039		21.1949		22.3442	16.0385	18.8134	21.8782	4.10023	10.3955	2.81632		22.8722	16.753	27.2417					21.3398	27.5316	31.8389	1.69807	1.6256	10.3438		17.0636	3.0234	26.2166	22.8619	29.2814	10.7165	82.2427	27.2624		95.5167
6		13.0255		47.6496		14.7339				25.6989		49.4305		31.901				16.0282	11.6484	6.13999		14.6925		11.638	16.4527				44.7919			44.6573	13.9056	4.14164		9.54649			20.2733	15.438		47.7842	27.9457				45.2578
ANXA11	C1700327	C1601284	C1701921	C1603798	C1604405	C1604731	C1705294	C1706024	C1606059	C1607704	C1707985	C1608085	C1609386	C1709391	C1709432	C1711837	C1612411	C1613763	C1614851	C1615655	C1715801	C1716292	C1618053	C1618980	C1719939	C1620784	C1720805	C1720908	C1720951	C1622038	C1722671	C1624084	C1626821	C1627742	C1628019	C1629811	C1629166	C1632450	C1632765	C1634740	C1640598	C1640609	C1635160	C1635687	C1636606	C1637566	C1639531
1	25.8083	17.8786	31.7191	22.6481	100	21.1851	44.6964	33.8113	26.1156	32.6847	13.9429	92.714	33.8113	0.833943	21.6094	10.9437	66.7886	35.128	29.1734	31.9678	36.5764	8.79298	51.5728	60.7315	47.1544	41.1558	65.1061	32.4653	39.5465	62.6189	63.6284	45.9108	12.6993	54.9232	12.4506	6.39356	9.14411	24.4331	37.3958		73.3138	54.8793	34.1478	42.9115	22.5457	46.496	31.2802
2	94.1624	14.2209	23.4382	23.3504	81.4777	35.3036	56.6203	27.4031	44.7257	7.18361	10.6803	74.5135	28.12	0.980249	46.7154	33.7089	54.6306	35.4353	15.2304	30.4316	27.8566	7.18361	21.4923	50.0951	38.6247	49.3343	67.9005	47.6079	37.0154	29.2758	60.1609	11.7922	16.3424	50.0073	12.9481	12.6554	2.12143	25.9254	32.831	30.3146	95.0695	20.1317		22.2092	65.8815	54.4257	48.4565
3	29.2904	11.7484	27.3738	39.3124	77.7176	48.8954	40.2048	7.97366	51.6752	31.602	21.741	80.3658	19.2099	5.96928	24.038	17.9956	43.0285	19.9122	23.4821	28.7345	31.6898	7.65179	30.5779	20.7315	21.068	30.1829	64.0088	72.5238	43.6723	34.2063	50.9729	12.158	9.15874	29.071	10.3438	10.8998	29.1587	29.9634	48.5443	13.2114	30.8266	4.0673	21.7557	44.1405	28.237		23.0432
4	86.5691	8.69056	26.3204	28.1785	69.0271	42.2677	25.3402	25.2085	39.7805	16.5911	8.88076	86.5106	49.2026			32.9042	33.5187	45.9693	29.7147	37.2202	13.0505		32.3336	16.196	64.3014	40.6145		41.7557	31.3094	39.444	98.3906	28.9685	14.733	53.5333	8.11997		3.36503	6.43745	12.8603	43.6576	37.0885	46.335	24.1258	39.722	53.5333		26.2619
5	26.9788	29.3782	65.0037	31.1046	82.4287	65.7059	41.0827	34.455		36.7374	13.1675	89.0417	21.346		11.9971	52.8018	63.4821	36.9568	25.0768	26.8764	17.0154		20.2048	35.6401	23.2626	29.4367		79.3855	40.7315	30.3292	61.7703	36.4301	6.04243	8.515	13.7966			39.6489	15.2597	36.3424	30.1244	14.9232	33.0358	83.0724	69.0124
6	94.7184	14.5867		30.9583		52.7871				43.2626		75.8888	30.6218				62.0775	39.5611	18.6832		27.9298		38.1419	26.9788				55.2451			93.4162	20.4974	14.6013		8.96854			25.8961	30.6511			33.1529	29.7293				45.15
[truncated: 1 more columns]
